# Supplementary material for: Single-cell transcriptomic analysis reveals the immunosuppressive status of NK cell subpopulations in TNBC
Source: PLoS One. 2026 Jul 23;21(7):e0354524. doi: 10.1371/journal.pone.0354524 (PMC13395410; doi:10.1371/journal.pone.0354524)
Supplement: S1 Table — (XLSX) [file pone.0354524.s008.xlsx]

## Sheet: BC_NK_Subtype_Marker gene
S1 Table. Marker gene list of NK subtype in breast cancer
	p_val	avg_log2FC	pct.1	pct.2	p_val_adj	cluster	gene
KRT81	1.28704e-170	1.08223	0.984	0.953	2.57407e-167	XCL1-NK	KRT81
KRT86	1.21744e-159	0.953081	0.98	0.941	2.43488e-156	XCL1-NK	KRT86
AREG	1.04193e-148	1.08797	0.994	0.957	2.08385e-145	XCL1-NK	AREG
RGCC	1.08631e-144	1.10592	0.983	0.914	2.17261e-141	XCL1-NK	RGCC
VPS13A	2.98535e-144	0.271744	0.932	0.467	5.97069e-141	XCL1-NK	VPS13A
CD9	1.19737e-143	0.345153	0.941	0.835	2.39475e-140	XCL1-NK	CD9
TPT1	1.29664e-136	0.711178	1	0.999	2.59329e-133	XCL1-NK	TPT1
BAZ2B	4.64921e-134	0.401342	0.924	0.602	9.29841e-131	XCL1-NK	BAZ2B
MT-ND5	6.74498e-131	1.34683	0.999	0.983	1.349e-127	XCL1-NK	MT-ND5
ANKRD28	1.96799e-128	0.696297	0.977	0.925	3.93599e-125	XCL1-NK	ANKRD28
WDR33	1.29606e-127	0.37488	0.882	0.353	2.59212e-124	XCL1-NK	WDR33
CLNK	2.5643e-127	0.359288	0.909	0.852	5.12861e-124	XCL1-NK	CLNK
SRGAP3	7.41235e-124	0.62098	0.957	0.933	1.48247e-120	XCL1-NK	SRGAP3
AC103591.3	9.89285e-124	0.304526	0.971	0.907	1.97857e-120	XCL1-NK	AC103591.3
ABCE1	7.58937e-122	0.26674	0.93	0.724	1.51787e-118	XCL1-NK	ABCE1
NFKBID	2.51624e-119	0.388078	0.881	0.486	5.03249e-116	XCL1-NK	NFKBID
PRMT9	1.11418e-116	0.745103	0.912	0.651	2.22836e-113	XCL1-NK	PRMT9
CRTAM	1.82452e-116	0.731044	0.925	0.887	3.64904e-113	XCL1-NK	CRTAM
CKLF	2.05172e-116	0.952449	0.987	0.922	4.10344e-113	XCL1-NK	CKLF
CD82	7.07989e-114	0.399558	0.952	0.849	1.41598e-110	XCL1-NK	CD82
NR4A3	9.47046e-114	0.299995	0.896	0.625	1.89409e-110	XCL1-NK	NR4A3
CLEC2B	1.57719e-113	1.21792	0.984	0.891	3.15438e-110	XCL1-NK	CLEC2B
ADAM28	8.87026e-107	0.329871	0.853	0.635	1.77405e-103	XCL1-NK	ADAM28
FKBP5	6.78688e-106	0.322342	0.836	0.371	1.35738e-102	XCL1-NK	FKBP5
TOPORS	9.45668e-104	0.29232	0.87	0.64	1.89134e-100	XCL1-NK	TOPORS
FDX1	3.04744e-103	0.358392	0.909	0.589	6.09488e-100	XCL1-NK	FDX1
DOCK10	1.39985e-102	0.451427	0.888	0.573	2.79969e-99	XCL1-NK	DOCK10
XCL1	1.33466e-100	1.06857	0.933	0.863	2.66932e-97	XCL1-NK	XCL1
KLRC1	2.199e-100	1.15116	0.963	0.893	4.398e-97	XCL1-NK	KLRC1
ASXL2	8.15843e-100	0.268489	0.921	0.788	1.63169e-96	XCL1-NK	ASXL2
RNMT	1.66351e-99	0.429196	0.898	0.649	3.32701e-96	XCL1-NK	RNMT
RCSD1	1.68115e-98	0.32642	0.907	0.599	3.3623e-95	XCL1-NK	RCSD1
ERICH1	6.23154e-97	0.329966	0.899	0.654	1.24631e-93	XCL1-NK	ERICH1
BTG1	7.02661e-97	0.569136	0.991	0.978	1.40532e-93	XCL1-NK	BTG1
RPS18	8.38889e-96	0.479866	0.998	0.994	1.67778e-92	XCL1-NK	RPS18
SPTSSB	8.69124e-96	0.474932	0.83	0.567	1.73825e-92	XCL1-NK	SPTSSB
LGALS3	1.52075e-95	0.521232	0.951	0.783	3.04151e-92	XCL1-NK	LGALS3
LRMP	1.00879e-93	0.326592	0.853	0.48	2.01757e-90	XCL1-NK	LRMP
TCTN3	2.79103e-93	0.254692	0.883	0.706	5.58206e-90	XCL1-NK	TCTN3
LDLRAD4	1.50392e-92	0.57757	0.924	0.881	3.00784e-89	XCL1-NK	LDLRAD4
AC020916.1	3.85185e-91	0.838421	0.973	0.923	7.7037e-88	XCL1-NK	AC020916.1
RPS12	1.06776e-88	0.365745	1	0.999	2.13552e-85	XCL1-NK	RPS12
MT-CYB	1.0881e-88	0.585302	1	1	2.1762e-85	XCL1-NK	MT-CYB
ETFA	1.22236e-88	0.273904	0.888	0.577	2.44472e-85	XCL1-NK	ETFA
SUZ12	3.3285e-88	0.286038	0.952	0.907	6.657e-85	XCL1-NK	SUZ12
SOX4	1.76471e-87	0.376085	0.837	0.628	3.52943e-84	XCL1-NK	SOX4
JUNB	9.70644e-87	1.12134	0.981	0.951	1.94129e-83	XCL1-NK	JUNB
PABPC1	1.08392e-86	0.865609	0.916	0.771	2.16784e-83	XCL1-NK	PABPC1
ERGIC1	1.06946e-85	0.344413	0.84	0.555	2.13893e-82	XCL1-NK	ERGIC1
CARD19	5.98615e-85	0.375915	0.89	0.777	1.19723e-81	XCL1-NK	CARD19
TBCD	6.65269e-83	0.326811	0.877	0.715	1.33054e-79	XCL1-NK	TBCD
IDI1	7.27657e-83	0.514188	0.946	0.841	1.45531e-79	XCL1-NK	IDI1
MAT2A	1.50535e-82	0.346511	0.918	0.678	3.0107e-79	XCL1-NK	MAT2A
RGS1	1.55405e-82	0.880146	0.946	0.872	3.1081e-79	XCL1-NK	RGS1
CAPN12	2.25607e-82	0.380755	0.869	0.765	4.51214e-79	XCL1-NK	CAPN12
CD151	3.10042e-82	0.297104	0.792	0.414	6.20084e-79	XCL1-NK	CD151
CD81	3.59051e-82	0.285031	0.891	0.784	7.18101e-79	XCL1-NK	CD81
C6orf62	1.09622e-81	0.280735	0.847	0.442	2.19243e-78	XCL1-NK	C6orf62
ATP2B4	9.98152e-80	0.252181	0.858	0.591	1.9963e-76	XCL1-NK	ATP2B4
ANKRD11	1.79332e-78	0.425914	0.949	0.822	3.58664e-75	XCL1-NK	ANKRD11
CD7	1.81196e-78	0.837826	0.971	0.959	3.62393e-75	XCL1-NK	CD7
SLC39A10	1.59354e-77	0.35878	0.801	0.399	3.18708e-74	XCL1-NK	SLC39A10
PLEC	3.35727e-77	0.283431	0.817	0.409	6.71455e-74	XCL1-NK	PLEC
PPP1R14B	6.00373e-77	0.352462	0.911	0.823	1.20075e-73	XCL1-NK	PPP1R14B
CTSA	1.343e-76	0.600101	0.897	0.709	2.686e-73	XCL1-NK	CTSA
FAM129A	1.46375e-76	0.256336	0.926	0.734	2.92751e-73	XCL1-NK	FAM129A
ANAPC5	1.65e-75	0.376863	0.9	0.691	3.29999e-72	XCL1-NK	ANAPC5
LPXN	2.92719e-75	0.301713	0.866	0.674	5.85439e-72	XCL1-NK	LPXN
ACP5	1.52743e-74	0.283716	0.798	0.423	3.05486e-71	XCL1-NK	ACP5
RPLP1	2.15137e-72	0.30496	1	1	4.30274e-69	XCL1-NK	RPLP1
RPL4	2.66489e-72	0.76265	0.872	0.721	5.32978e-69	XCL1-NK	RPL4
TSPYL2	4.21049e-72	0.394174	0.834	0.587	8.42098e-69	XCL1-NK	TSPYL2
UXT	1.92891e-71	0.580876	0.908	0.711	3.85783e-68	XCL1-NK	UXT
OGT	8.16833e-71	0.380115	0.871	0.653	1.63367e-67	XCL1-NK	OGT
SPRY1	1.28978e-70	0.315387	0.882	0.803	2.57956e-67	XCL1-NK	SPRY1
FABP5	2.67283e-70	0.419556	0.877	0.612	5.34566e-67	XCL1-NK	FABP5
PUM3	4.41836e-69	0.306939	0.859	0.749	8.83672e-66	XCL1-NK	PUM3
ITM2A	4.69587e-69	0.451436	0.889	0.716	9.39174e-66	XCL1-NK	ITM2A
NOP56	1.40484e-68	0.292742	0.86	0.541	2.80968e-65	XCL1-NK	NOP56
EIF3J	8.94471e-68	0.403838	0.812	0.463	1.78894e-64	XCL1-NK	EIF3J
TUBB4B	4.53442e-67	0.456889	0.924	0.744	9.06885e-64	XCL1-NK	TUBB4B
PPHLN1	1.5839e-66	0.312406	0.83	0.6	3.1678e-63	XCL1-NK	PPHLN1
ATP6V0B	2.35424e-66	0.378617	0.951	0.851	4.70849e-63	XCL1-NK	ATP6V0B
RPS2	4.14251e-66	0.339857	0.997	0.996	8.28503e-63	XCL1-NK	RPS2
XCL2	4.1763e-66	0.740145	0.968	0.929	8.3526e-63	XCL1-NK	XCL2
LDHB	1.31521e-65	0.397403	0.826	0.532	2.63042e-62	XCL1-NK	LDHB
IQGAP2	3.75341e-65	0.260129	0.828	0.566	7.50682e-62	XCL1-NK	IQGAP2
FXYD5	5.16709e-65	0.587832	0.846	0.509	1.03342e-61	XCL1-NK	FXYD5
TNFRSF18	5.60792e-65	0.767108	0.868	0.824	1.12158e-61	XCL1-NK	TNFRSF18
MOB1A	5.36211e-64	0.318754	0.892	0.685	1.07242e-60	XCL1-NK	MOB1A
BAZ1A	6.2825e-64	0.320012	0.891	0.698	1.2565e-60	XCL1-NK	BAZ1A
MPG	1.2441e-63	0.34837	0.81	0.405	2.4882e-60	XCL1-NK	MPG
TRDC	1.28346e-62	0.612705	0.973	0.969	2.56692e-59	XCL1-NK	TRDC
ARHGAP9	1.85282e-62	0.467707	0.876	0.638	3.70563e-59	XCL1-NK	ARHGAP9
MT-ND2	5.4787e-62	0.327919	0.996	0.976	1.09574e-58	XCL1-NK	MT-ND2
EIF3E	7.53054e-61	0.602232	0.938	0.762	1.50611e-57	XCL1-NK	EIF3E
ANAPC16	1.01874e-60	0.549053	0.962	0.911	2.03748e-57	XCL1-NK	ANAPC16
SNHG8	1.04279e-60	0.444176	0.82	0.521	2.08557e-57	XCL1-NK	SNHG8
TOP1	1.57013e-60	0.327548	0.881	0.72	3.14025e-57	XCL1-NK	TOP1
RPS5	4.7066e-60	0.42739	0.98	0.964	9.4132e-57	XCL1-NK	RPS5
CDIP1	7.00266e-60	0.268011	0.555	0.24	1.40053e-56	XCL1-NK	CDIP1
CHD4	1.33428e-59	0.294171	0.867	0.692	2.66857e-56	XCL1-NK	CHD4
ATRAID	1.42823e-59	0.308757	0.811	0.425	2.85646e-56	XCL1-NK	ATRAID
TRAF5	1.42823e-59	0.32489	0.787	0.477	2.85646e-56	XCL1-NK	TRAF5
EEF1B2	2.55958e-59	0.573045	0.971	0.962	5.11917e-56	XCL1-NK	EEF1B2
CCNL1	4.8339e-59	0.551186	0.847	0.666	9.6678e-56	XCL1-NK	CCNL1
TXNL1	4.86488e-59	0.301415	0.834	0.571	9.72977e-56	XCL1-NK	TXNL1
BBX	2.01992e-57	0.275661	0.865	0.726	4.03984e-54	XCL1-NK	BBX
OFD1	1.16095e-56	0.263189	0.841	0.574	2.32189e-53	XCL1-NK	OFD1
REL	6.55254e-56	0.606278	0.85	0.611	1.31051e-52	XCL1-NK	REL
JAK3	3.02949e-55	0.274669	0.865	0.754	6.05899e-52	XCL1-NK	JAK3
HLA-DRB1	5.93309e-55	0.374995	0.981	0.946	1.18662e-51	XCL1-NK	HLA-DRB1
SELENOK	8.31266e-55	0.366156	0.876	0.589	1.66253e-51	XCL1-NK	SELENOK
KLRC2	8.8073e-55	0.537613	0.969	0.926	1.76146e-51	XCL1-NK	KLRC2
VMP1	1.58428e-53	0.253344	0.879	0.719	3.16857e-50	XCL1-NK	VMP1
NARF	2.36502e-53	0.31106	0.815	0.602	4.73005e-50	XCL1-NK	NARF
HSP90AB1	1.68635e-52	0.609541	0.931	0.904	3.3727e-49	XCL1-NK	HSP90AB1
BUB3	2.29414e-52	0.477707	0.929	0.845	4.58828e-49	XCL1-NK	BUB3
EIF2S3	3.14227e-52	0.267767	0.878	0.554	6.28454e-49	XCL1-NK	EIF2S3
CXXC5	8.33165e-51	0.2604	0.742	0.504	1.66633e-47	XCL1-NK	CXXC5
NFKBIA	1.02957e-50	0.700973	0.878	0.739	2.05914e-47	XCL1-NK	NFKBIA
FOS	5.33489e-50	0.649731	0.953	0.926	1.06698e-46	XCL1-NK	FOS
RPS8	1.2139e-49	0.332717	0.996	0.995	2.4278e-46	XCL1-NK	RPS8
GCC2	3.22996e-49	0.253733	0.797	0.604	6.45992e-46	XCL1-NK	GCC2
S100A10	5.62337e-49	0.715247	0.989	0.943	1.12467e-45	XCL1-NK	S100A10
LCP1	7.10041e-49	0.541925	0.911	0.827	1.42008e-45	XCL1-NK	LCP1
ATP1A1	2.07739e-48	0.276424	0.8	0.492	4.15477e-45	XCL1-NK	ATP1A1
PKM	3.24915e-48	0.352256	0.86	0.721	6.4983e-45	XCL1-NK	PKM
XRCC5	4.87137e-48	0.371627	0.852	0.599	9.74274e-45	XCL1-NK	XRCC5
HSPB1	8.11948e-48	0.516109	0.877	0.725	1.6239e-44	XCL1-NK	HSPB1
NCF1	1.00833e-47	0.260059	0.822	0.747	2.01667e-44	XCL1-NK	NCF1
CXCR3	1.16085e-47	0.264622	0.854	0.743	2.3217e-44	XCL1-NK	CXCR3
STARD3NL	1.42309e-47	0.336966	0.869	0.766	2.84617e-44	XCL1-NK	STARD3NL
HIGD2A	4.60174e-47	0.369929	0.814	0.583	9.20348e-44	XCL1-NK	HIGD2A
ATP5MC1	5.25053e-47	0.264687	0.921	0.832	1.05011e-43	XCL1-NK	ATP5MC1
IK	5.51976e-47	0.258824	0.844	0.666	1.10395e-43	XCL1-NK	IK
FBL	2.71439e-46	0.329232	0.847	0.718	5.42877e-43	XCL1-NK	FBL
BCAP31	3.38164e-46	0.307282	0.864	0.546	6.76327e-43	XCL1-NK	BCAP31
MT-ND1	3.7805e-46	0.453894	0.998	0.987	7.56101e-43	XCL1-NK	MT-ND1
CD96	4.72408e-46	0.295589	0.951	0.882	9.44816e-43	XCL1-NK	CD96
EIF2S2	7.48793e-46	0.270348	0.819	0.606	1.49759e-42	XCL1-NK	EIF2S2
ZNF683	1.82787e-45	0.498386	0.906	0.828	3.65574e-42	XCL1-NK	ZNF683
SLC25A5	2.23553e-44	0.326855	0.856	0.707	4.47106e-41	XCL1-NK	SLC25A5
RBMX	2.89046e-44	0.301591	0.86	0.738	5.78092e-41	XCL1-NK	RBMX
FUS	2.96793e-44	0.58137	0.891	0.804	5.93585e-41	XCL1-NK	FUS
CD44	4.92378e-44	0.461453	0.858	0.611	9.84757e-41	XCL1-NK	CD44
CAPG	3.9513e-43	0.515914	0.876	0.873	7.90261e-40	XCL1-NK	CAPG
TLN1	2.24269e-42	0.334057	0.882	0.796	4.48538e-39	XCL1-NK	TLN1
WTAP	2.53844e-42	0.291621	0.791	0.574	5.07688e-39	XCL1-NK	WTAP
MRPL51	9.68533e-42	0.278635	0.859	0.734	1.93707e-38	XCL1-NK	MRPL51
HSPA5	2.82454e-41	0.418525	0.867	0.759	5.64908e-38	XCL1-NK	HSPA5
TUBA4A	3.54927e-41	0.324872	0.914	0.804	7.09854e-38	XCL1-NK	TUBA4A
EZR	1.13206e-40	0.39079	0.752	0.476	2.26412e-37	XCL1-NK	EZR
LAMTOR1	3.50621e-40	0.263737	0.863	0.575	7.01242e-37	XCL1-NK	LAMTOR1
PRKAR1A	1.12063e-39	0.26964	0.813	0.677	2.24126e-36	XCL1-NK	PRKAR1A
RPS27L	1.96076e-39	0.258448	0.844	0.624	3.92151e-36	XCL1-NK	RPS27L
DUSP2	2.47374e-39	0.388163	0.945	0.908	4.94749e-36	XCL1-NK	DUSP2
RTN4	3.49986e-39	0.280946	0.817	0.587	6.99972e-36	XCL1-NK	RTN4
IRF2BP2	4.7676e-39	0.276562	0.749	0.627	9.5352e-36	XCL1-NK	IRF2BP2
RBPJ	1.74347e-38	0.35239	0.907	0.918	3.48694e-35	XCL1-NK	RBPJ
SRRM1	3.69781e-38	0.43726	0.919	0.871	7.39562e-35	XCL1-NK	SRRM1
ELF1	7.82485e-38	0.251961	0.83	0.628	1.56497e-34	XCL1-NK	ELF1
DYNLT1	1.81306e-37	0.299641	0.881	0.673	3.62612e-34	XCL1-NK	DYNLT1
TYROBP	3.17153e-37	0.402807	0.98	0.974	6.34306e-34	XCL1-NK	TYROBP
SELENOS	1.28451e-36	0.305721	0.89	0.765	2.56902e-33	XCL1-NK	SELENOS
IL2RB	2.16859e-36	0.275802	0.867	0.727	4.33718e-33	XCL1-NK	IL2RB
GABARAPL1	1.26178e-35	0.291512	0.744	0.514	2.52356e-32	XCL1-NK	GABARAPL1
TSC22D3	1.60903e-35	0.574147	0.977	0.977	3.21806e-32	XCL1-NK	TSC22D3
PLP2	1.86834e-35	0.368295	0.817	0.721	3.73669e-32	XCL1-NK	PLP2
TNFAIP3	1.18128e-34	0.407615	0.894	0.801	2.36256e-31	XCL1-NK	TNFAIP3
DUSP1	3.16412e-34	0.430249	0.954	0.931	6.32824e-31	XCL1-NK	DUSP1
NCL	5.3894e-34	0.349873	0.88	0.775	1.07788e-30	XCL1-NK	NCL
RSRP1	8.51082e-34	0.254993	0.893	0.832	1.70216e-30	XCL1-NK	RSRP1
SLA	1.2613e-33	0.254957	0.737	0.485	2.52261e-30	XCL1-NK	SLA
JUND	2.17694e-33	0.392976	0.908	0.868	4.35388e-30	XCL1-NK	JUND
CORO1A	2.4081e-33	0.44005	0.901	0.864	4.8162e-30	XCL1-NK	CORO1A
FAM177A1	3.54554e-33	0.291258	0.802	0.663	7.09109e-30	XCL1-NK	FAM177A1
ALOX5AP	1.22768e-32	0.452352	0.974	0.904	2.45536e-29	XCL1-NK	ALOX5AP
ITM2C	1.64622e-32	0.426303	0.745	0.595	3.29243e-29	XCL1-NK	ITM2C
COTL1	3.19618e-32	0.288742	0.852	0.748	6.39235e-29	XCL1-NK	COTL1
CBLB	5.10179e-32	0.268027	0.813	0.649	1.02036e-28	XCL1-NK	CBLB
CD69	1.13866e-31	0.560714	0.968	0.931	2.27732e-28	XCL1-NK	CD69
IL7R	1.97951e-31	0.398898	0.671	0.397	3.95902e-28	XCL1-NK	IL7R
SYF2	6.53682e-31	0.403535	0.86	0.68	1.30736e-27	XCL1-NK	SYF2
DOCK8	2.33489e-30	0.256852	0.806	0.644	4.66978e-27	XCL1-NK	DOCK8
DUSP4	6.67811e-30	0.415724	0.711	0.541	1.33562e-26	XCL1-NK	DUSP4
TAGAP	1.2041e-29	0.317256	0.677	0.38	2.40819e-26	XCL1-NK	TAGAP
EEF2	4.03457e-29	0.371533	0.835	0.717	8.06914e-26	XCL1-NK	EEF2
ZNF331	5.08888e-29	0.502576	0.923	0.909	1.01778e-25	XCL1-NK	ZNF331
CAP1	1.6927e-28	0.327347	0.825	0.662	3.3854e-25	XCL1-NK	CAP1
DDX3X	6.5533e-28	0.43893	0.907	0.851	1.31066e-24	XCL1-NK	DDX3X
CITED2	7.25302e-28	0.260826	0.835	0.726	1.4506e-24	XCL1-NK	CITED2
BTG2	7.60048e-28	0.350471	0.747	0.527	1.5201e-24	XCL1-NK	BTG2
MAPK1	1.23882e-27	0.25341	0.891	0.797	2.47765e-24	XCL1-NK	MAPK1
LDHA	2.56734e-27	0.43552	0.934	0.897	5.13469e-24	XCL1-NK	LDHA
GPR65	2.98031e-27	0.362699	0.876	0.798	5.96062e-24	XCL1-NK	GPR65
NPM1	1.67373e-26	0.328875	0.919	0.869	3.34745e-23	XCL1-NK	NPM1
BST2	4.5436e-26	0.277612	0.863	0.781	9.08719e-23	XCL1-NK	BST2
ZFAS1	7.74056e-26	0.304535	0.9	0.857	1.54811e-22	XCL1-NK	ZFAS1
TAGLN2	1.0316e-24	0.354049	0.855	0.78	2.06319e-21	XCL1-NK	TAGLN2
PIK3R1	1.259e-24	0.356797	0.907	0.822	2.518e-21	XCL1-NK	PIK3R1
DDX18	2.01955e-24	0.297473	0.971	0.905	4.0391e-21	XCL1-NK	DDX18
SSBP1	5.87523e-24	0.314475	0.892	0.816	1.17505e-20	XCL1-NK	SSBP1
RGS16	1.15504e-23	0.333503	0.64	0.563	2.31007e-20	XCL1-NK	RGS16
HLA-DRA	2.93809e-23	0.278301	0.841	0.684	5.87619e-20	XCL1-NK	HLA-DRA
HNRNPU	9.32095e-23	0.444256	0.824	0.682	1.86419e-19	XCL1-NK	HNRNPU
CD52	2.87124e-22	0.32494	0.981	0.979	5.74248e-19	XCL1-NK	CD52
SLC25A6	9.13458e-21	0.489529	0.91	0.803	1.82692e-17	XCL1-NK	SLC25A6
RPL10A	1.47815e-20	0.293156	0.987	0.98	2.9563e-17	XCL1-NK	RPL10A
ZFP36L2	1.8661e-20	0.345783	0.992	0.995	3.7322e-17	XCL1-NK	ZFP36L2
GZMK	2.18051e-19	0.44963	0.848	0.814	4.36103e-16	XCL1-NK	GZMK
CTSD	1.65252e-18	0.334383	0.886	0.856	3.30505e-15	XCL1-NK	CTSD
VAMP8	6.25531e-18	0.283698	0.889	0.793	1.25106e-14	XCL1-NK	VAMP8
ZFP36	3.04349e-17	0.321789	0.859	0.832	6.08698e-14	XCL1-NK	ZFP36
PGK1	2.39922e-16	0.421291	0.921	0.864	4.79844e-13	XCL1-NK	PGK1
SLC16A3	6.73027e-16	0.304472	0.806	0.768	1.34605e-12	XCL1-NK	SLC16A3
ARPC1B	4.01216e-15	0.257659	0.853	0.739	8.02433e-12	XCL1-NK	ARPC1B
SRSF3	1.68452e-14	0.286086	0.889	0.833	3.36903e-11	XCL1-NK	SRSF3
CD74	1.74117e-14	0.310781	0.857	0.781	3.48234e-11	XCL1-NK	CD74
XIST	8.8648e-13	0.250708	0.907	0.897	1.77296e-09	XCL1-NK	XIST
PHLDA1	6.74375e-12	0.361819	0.837	0.829	1.34875e-08	XCL1-NK	PHLDA1
U2SURP	4.8845e-11	0.258906	0.749	0.66	9.76901e-08	XCL1-NK	U2SURP
FOSB	2.50715e-10	0.258231	0.885	0.879	5.0143e-07	XCL1-NK	FOSB
KDM5B	2.95016e-09	0.252829	0.654	0.579	5.90033e-06	XCL1-NK	KDM5B
CD63	7.54694e-08	0.300136	0.946	0.945	0.000150939	XCL1-NK	CD63
MAFF	0.000310855	0.311248	0.722	0.742	0.62171	XCL1-NK	MAFF
IL32	0.00160173	0.353725	0.992	0.943	1	XCL1-NK	IL32
SPON2	3.89018e-216	2.09799	0.946	0.71	7.78035e-213	FCGR3A-NK	SPON2
GZMH	2.42546e-210	2.42732	0.969	0.91	4.85091e-207	FCGR3A-NK	GZMH
PTGDS	1.0962e-206	0.815455	0.921	0.563	2.1924e-203	FCGR3A-NK	PTGDS
KIR3DL1	1.30476e-203	0.311719	0.921	0.337	2.60952e-200	FCGR3A-NK	KIR3DL1
FGFBP2	1.25226e-200	2.15072	0.925	0.605	2.50453e-197	FCGR3A-NK	FGFBP2
PGD	2.31743e-200	0.368581	0.968	0.659	4.63486e-197	FCGR3A-NK	PGD
NKG7	4.09334e-196	1.44744	0.996	0.984	8.18668e-193	FCGR3A-NK	NKG7
GRAP2	1.05325e-182	0.665664	0.926	0.713	2.10651e-179	FCGR3A-NK	GRAP2
ZFC3H1	1.36787e-182	0.555827	0.952	0.63	2.73573e-179	FCGR3A-NK	ZFC3H1
FAM53B	2.70383e-181	0.331771	0.923	0.549	5.40766e-178	FCGR3A-NK	FAM53B
CX3CR1	9.05016e-181	0.846772	0.9	0.816	1.81003e-177	FCGR3A-NK	CX3CR1
GK5	8.00696e-177	0.616954	0.914	0.701	1.60139e-173	FCGR3A-NK	GK5
JADE1	5.47154e-166	0.618851	0.964	0.881	1.09431e-162	FCGR3A-NK	JADE1
POLDIP3	8.27545e-161	0.32167	0.941	0.738	1.65509e-157	FCGR3A-NK	POLDIP3
FNDC3B	3.12437e-158	0.534629	0.937	0.818	6.24875e-155	FCGR3A-NK	FNDC3B
RASGRP2	2.1404e-156	0.822701	0.883	0.41	4.2808e-153	FCGR3A-NK	RASGRP2
PPP6R1	3.33093e-155	0.582151	0.904	0.536	6.66186e-152	FCGR3A-NK	PPP6R1
FGR	3.53555e-155	0.660004	0.919	0.487	7.07109e-152	FCGR3A-NK	FGR
MYL12A	5.53306e-154	1.3715	0.983	0.942	1.10661e-150	FCGR3A-NK	MYL12A
TMEM87A	8.23344e-153	0.484659	0.93	0.734	1.64669e-149	FCGR3A-NK	TMEM87A
MIS18BP1	2.04312e-151	0.576408	0.891	0.295	4.08625e-148	FCGR3A-NK	MIS18BP1
GAS7	1.4011e-150	0.420002	0.987	0.762	2.8022e-147	FCGR3A-NK	GAS7
FBXO34	4.91746e-149	0.2609	0.934	0.696	9.83493e-146	FCGR3A-NK	FBXO34
C19orf25	2.71886e-144	0.390213	0.888	0.336	5.43772e-141	FCGR3A-NK	C19orf25
SLC35B1	2.93589e-144	0.381743	0.943	0.598	5.87179e-141	FCGR3A-NK	SLC35B1
HDAC1	9.07715e-144	0.514307	0.95	0.679	1.81543e-140	FCGR3A-NK	HDAC1
FCGR3A	4.10722e-143	1.23732	0.895	0.584	8.21444e-140	FCGR3A-NK	FCGR3A
BPGM	2.08652e-139	0.32249	0.939	0.914	4.17303e-136	FCGR3A-NK	BPGM
UPP1	7.63156e-139	0.561697	0.938	0.763	1.52631e-135	FCGR3A-NK	UPP1
C12orf75	9.88156e-137	1.05016	0.913	0.667	1.97631e-133	FCGR3A-NK	C12orf75
TMSB10	5.8291e-135	0.754733	1	0.998	1.16582e-131	FCGR3A-NK	TMSB10
TGFBR3	8.91705e-135	0.537184	0.875	0.71	1.78341e-131	FCGR3A-NK	TGFBR3
ORMDL1	3.62089e-134	0.765796	0.972	0.885	7.24178e-131	FCGR3A-NK	ORMDL1
APOL3	1.44015e-132	0.501666	0.952	0.855	2.88031e-129	FCGR3A-NK	APOL3
GZMA	8.77569e-131	1.15739	0.989	0.943	1.75514e-127	FCGR3A-NK	GZMA
KIR3DL2	1.62288e-127	0.323346	0.907	0.801	3.24576e-124	FCGR3A-NK	KIR3DL2
CCL3	1.19002e-124	1.18272	0.898	0.408	2.38004e-121	FCGR3A-NK	CCL3
CD3D	4.40198e-124	1.12485	0.9	0.85	8.80396e-121	FCGR3A-NK	CD3D
KRR1	7.32837e-124	0.500027	0.977	0.897	1.46567e-120	FCGR3A-NK	KRR1
GZMM	7.92935e-124	0.88408	0.938	0.796	1.58587e-120	FCGR3A-NK	GZMM
FAM45A	5.00905e-123	0.294179	0.946	0.688	1.00181e-119	FCGR3A-NK	FAM45A
RHOT2	2.5019e-121	0.304282	0.887	0.551	5.00379e-118	FCGR3A-NK	RHOT2
GLO1	6.18433e-121	0.429694	0.913	0.695	1.23687e-117	FCGR3A-NK	GLO1
CCND3	4.54467e-120	0.855154	0.946	0.739	9.08933e-117	FCGR3A-NK	CCND3
BAG1	2.29953e-119	0.604312	0.891	0.561	4.59905e-116	FCGR3A-NK	BAG1
GIMAP4	2.85438e-118	1.01233	0.93	0.751	5.70875e-115	FCGR3A-NK	GIMAP4
UQCC3	3.6829e-117	0.27296	0.891	0.629	7.3658e-114	FCGR3A-NK	UQCC3
APMAP	6.55985e-117	0.569796	0.933	0.872	1.31197e-113	FCGR3A-NK	APMAP
CCM2	7.83273e-117	0.364248	0.929	0.701	1.56655e-113	FCGR3A-NK	CCM2
HLA-DMA	8.25295e-117	0.27054	0.883	0.564	1.65059e-113	FCGR3A-NK	HLA-DMA
FEZ2	1.86652e-115	0.254713	0.954	0.733	3.73304e-112	FCGR3A-NK	FEZ2
RILPL2	1.15265e-114	0.27533	0.906	0.791	2.3053e-111	FCGR3A-NK	RILPL2
TRPV2	1.22743e-114	0.407723	0.868	0.497	2.45486e-111	FCGR3A-NK	TRPV2
TMEM107	2.04017e-114	0.455201	0.952	0.798	4.08033e-111	FCGR3A-NK	TMEM107
ADD3	1.53401e-112	0.785967	0.917	0.772	3.06801e-109	FCGR3A-NK	ADD3
NDUFAF8	7.7663e-112	0.443951	0.923	0.713	1.55326e-108	FCGR3A-NK	NDUFAF8
KLRF1	3.10406e-111	1.08867	0.919	0.576	6.20812e-108	FCGR3A-NK	KLRF1
NDUFS1	1.40578e-110	0.278988	0.855	0.461	2.81157e-107	FCGR3A-NK	NDUFS1
CDK12	2.5424e-110	0.332122	0.918	0.702	5.08479e-107	FCGR3A-NK	CDK12
FLNA	4.08362e-110	0.918406	0.907	0.638	8.16723e-107	FCGR3A-NK	FLNA
CD3G	5.03819e-110	0.64442	0.879	0.851	1.00764e-106	FCGR3A-NK	CD3G
RGS19	7.77865e-110	0.542715	0.919	0.705	1.55573e-106	FCGR3A-NK	RGS19
S100A4	1.66853e-108	1.06719	0.991	0.945	3.33706e-105	FCGR3A-NK	S100A4
KLF3	7.23205e-108	0.404734	0.781	0.191	1.44641e-104	FCGR3A-NK	KLF3
FARSA	1.19652e-106	0.253617	0.9	0.63	2.39305e-103	FCGR3A-NK	FARSA
C16orf54	1.7638e-105	0.355531	0.913	0.711	3.5276e-102	FCGR3A-NK	C16orf54
PTP4A2	5.19291e-105	0.717813	0.919	0.763	1.03858e-101	FCGR3A-NK	PTP4A2
MRPL36	1.92813e-104	0.254098	0.895	0.666	3.85625e-101	FCGR3A-NK	MRPL36
TAF11	2.17354e-104	0.353967	0.855	0.56	4.34707e-101	FCGR3A-NK	TAF11
UBTF	5.20769e-104	0.327218	0.915	0.76	1.04154e-100	FCGR3A-NK	UBTF
AKR1C3	2.80814e-101	0.387124	0.787	0.32	5.61629e-98	FCGR3A-NK	AKR1C3
BLOC1S1	3.38665e-100	0.712856	0.964	0.923	6.77331e-97	FCGR3A-NK	BLOC1S1
CST7	9.46617e-100	1.03998	0.97	0.887	1.89323e-96	FCGR3A-NK	CST7
PRSS23	6.60452e-98	0.362214	0.844	0.897	1.3209e-94	FCGR3A-NK	PRSS23
MYO1F	8.97871e-98	0.699474	0.856	0.595	1.79574e-94	FCGR3A-NK	MYO1F
LRBA	1.06478e-97	0.311583	0.915	0.747	2.12955e-94	FCGR3A-NK	LRBA
GNPTAB	1.24978e-97	0.480577	0.908	0.73	2.49956e-94	FCGR3A-NK	GNPTAB
OGA	1.47939e-97	0.476503	0.958	0.862	2.95878e-94	FCGR3A-NK	OGA
ZFAND6	1.581e-97	0.389853	0.908	0.615	3.16199e-94	FCGR3A-NK	ZFAND6
H1FX	1.68669e-97	0.499293	0.945	0.834	3.37338e-94	FCGR3A-NK	H1FX
RASSF1	2.49085e-96	0.403085	0.847	0.459	4.98171e-93	FCGR3A-NK	RASSF1
ARHGAP30	5.62722e-96	0.636787	0.875	0.64	1.12544e-92	FCGR3A-NK	ARHGAP30
RIPOR2	7.9952e-96	0.721381	0.88	0.579	1.59904e-92	FCGR3A-NK	RIPOR2
PXN	1.39267e-95	0.363574	0.83	0.531	2.78534e-92	FCGR3A-NK	PXN
GLRX	9.78253e-95	0.387157	0.809	0.352	1.95651e-91	FCGR3A-NK	GLRX
AATF	1.26017e-94	0.303534	0.892	0.698	2.52034e-91	FCGR3A-NK	AATF
SORL1	2.21324e-94	0.319513	0.816	0.292	4.42647e-91	FCGR3A-NK	SORL1
BIN1	1.81616e-91	0.489775	0.848	0.517	3.63232e-88	FCGR3A-NK	BIN1
PLEK	2.62675e-91	0.660127	0.878	0.695	5.2535e-88	FCGR3A-NK	PLEK
USP8	2.7821e-90	0.314895	0.887	0.671	5.56419e-87	FCGR3A-NK	USP8
GABPB1-AS1	6.49213e-90	0.285121	0.911	0.723	1.29843e-86	FCGR3A-NK	GABPB1-AS1
B4GALT1	1.65689e-89	0.30924	0.723	0.221	3.31379e-86	FCGR3A-NK	B4GALT1
EIF2AK2	7.67439e-89	0.456818	0.896	0.625	1.53488e-85	FCGR3A-NK	EIF2AK2
NDUFB1	1.82229e-88	0.635089	0.911	0.728	3.64458e-85	FCGR3A-NK	NDUFB1
QKI	5.23323e-88	0.254451	0.797	0.369	1.04665e-84	FCGR3A-NK	QKI
PSMC6	7.84014e-87	0.359143	0.942	0.792	1.56803e-83	FCGR3A-NK	PSMC6
ZYX	7.27986e-86	0.525644	0.895	0.711	1.45597e-82	FCGR3A-NK	ZYX
APH1A	7.3852e-86	0.453715	0.872	0.721	1.47704e-82	FCGR3A-NK	APH1A
VAMP5	2.15568e-85	0.491723	0.925	0.864	4.31135e-82	FCGR3A-NK	VAMP5
TTC38	2.45767e-85	0.531411	0.899	0.865	4.91534e-82	FCGR3A-NK	TTC38
SF3B2	1.29506e-84	0.416459	0.908	0.759	2.59011e-81	FCGR3A-NK	SF3B2
HNRNPUL1	2.53795e-84	0.528906	0.954	0.873	5.0759e-81	FCGR3A-NK	HNRNPUL1
CEBPZ	3.91372e-84	0.258392	0.886	0.634	7.82745e-81	FCGR3A-NK	CEBPZ
C1orf162	3.47945e-83	0.361828	0.848	0.489	6.9589e-80	FCGR3A-NK	C1orf162
CLIC3	2.20025e-82	0.665434	0.939	0.837	4.40051e-79	FCGR3A-NK	CLIC3
MANF	2.93381e-81	0.328868	0.933	0.851	5.86762e-78	FCGR3A-NK	MANF
TECR	3.04846e-80	0.360288	0.83	0.543	6.09693e-77	FCGR3A-NK	TECR
FUBP1	2.22709e-79	0.29196	0.876	0.646	4.45418e-76	FCGR3A-NK	FUBP1
NSMCE1	2.96654e-79	0.31659	0.904	0.652	5.93308e-76	FCGR3A-NK	NSMCE1
SLC20A1	4.21301e-79	0.383699	0.863	0.669	8.42601e-76	FCGR3A-NK	SLC20A1
PTGDR	1.10722e-78	0.38099	0.856	0.606	2.21444e-75	FCGR3A-NK	PTGDR
IFRD1	1.13813e-78	0.301395	0.952	0.73	2.27625e-75	FCGR3A-NK	IFRD1
DOK2	5.79067e-78	0.635913	0.869	0.659	1.15813e-74	FCGR3A-NK	DOK2
NAP1L1	1.2001e-77	0.59656	0.919	0.751	2.40019e-74	FCGR3A-NK	NAP1L1
IL10RA	1.46379e-77	0.419943	0.77	0.301	2.92757e-74	FCGR3A-NK	IL10RA
PSMA4	2.07204e-76	0.539519	0.95	0.86	4.14407e-73	FCGR3A-NK	PSMA4
SSR3	4.93768e-76	0.328523	0.896	0.735	9.87535e-73	FCGR3A-NK	SSR3
PSMA1	1.51454e-74	0.351995	0.946	0.897	3.02908e-71	FCGR3A-NK	PSMA1
KLF2	1.38945e-73	0.704548	0.813	0.564	2.7789e-70	FCGR3A-NK	KLF2
ICAM2	2.89141e-72	0.271551	0.728	0.27	5.78282e-69	FCGR3A-NK	ICAM2
CAPNS1	2.96201e-72	0.38418	0.931	0.818	5.92402e-69	FCGR3A-NK	CAPNS1
DGUOK	4.93901e-72	0.474913	0.857	0.603	9.87801e-69	FCGR3A-NK	DGUOK
PCSK7	6.80828e-72	0.486259	0.879	0.638	1.36166e-68	FCGR3A-NK	PCSK7
LY6E	3.63684e-71	0.879655	0.939	0.834	7.27369e-68	FCGR3A-NK	LY6E
OSTC	4.85339e-71	0.454688	0.903	0.767	9.70677e-68	FCGR3A-NK	OSTC
MYCBP2	1.15334e-70	0.449944	0.925	0.835	2.30668e-67	FCGR3A-NK	MYCBP2
LYAR	5.21247e-70	0.617989	0.779	0.46	1.04249e-66	FCGR3A-NK	LYAR
UCP2	1.75629e-69	0.536318	0.899	0.799	3.51258e-66	FCGR3A-NK	UCP2
LARP7	8.33295e-68	0.265177	0.923	0.857	1.66659e-64	FCGR3A-NK	LARP7
SLA2	3.65682e-67	0.325676	0.803	0.374	7.31364e-64	FCGR3A-NK	SLA2
UBE2K	3.66972e-67	0.265103	0.882	0.671	7.33944e-64	FCGR3A-NK	UBE2K
RASAL3	6.61725e-67	0.351573	0.82	0.545	1.32345e-63	FCGR3A-NK	RASAL3
HNRNPM	9.08923e-66	0.730952	0.954	0.909	1.81785e-62	FCGR3A-NK	HNRNPM
TRBC1	4.33562e-64	0.834571	0.875	0.766	8.67124e-61	FCGR3A-NK	TRBC1
MCTP2	1.17619e-63	0.281994	0.884	0.651	2.35238e-60	FCGR3A-NK	MCTP2
FAM133B	2.25372e-62	0.613837	0.96	0.899	4.50743e-59	FCGR3A-NK	FAM133B
MLLT6	4.87709e-62	0.292356	0.851	0.667	9.75418e-59	FCGR3A-NK	MLLT6
CCT3	3.13342e-61	0.389051	0.93	0.801	6.26683e-58	FCGR3A-NK	CCT3
TBX21	3.37367e-61	0.340977	0.728	0.302	6.74735e-58	FCGR3A-NK	TBX21
PRF1	2.5277e-60	0.518339	0.958	0.89	5.0554e-57	FCGR3A-NK	PRF1
CSNK1A1	1.0683e-59	0.285647	0.834	0.5	2.1366e-56	FCGR3A-NK	CSNK1A1
ANXA6	1.97e-59	0.466353	0.848	0.679	3.94e-56	FCGR3A-NK	ANXA6
IQGAP1	3.82437e-59	0.410904	0.958	0.893	7.64874e-56	FCGR3A-NK	IQGAP1
LINC00861	4.62756e-59	0.504629	0.785	0.531	9.25512e-56	FCGR3A-NK	LINC00861
ADAM10	1.63108e-58	0.256774	0.886	0.755	3.26216e-55	FCGR3A-NK	ADAM10
PPP1R2	1.09794e-57	0.400753	0.927	0.794	2.19587e-54	FCGR3A-NK	PPP1R2
AKNA	1.45082e-57	0.352032	0.821	0.667	2.90164e-54	FCGR3A-NK	AKNA
XRN2	3.21812e-57	0.299912	0.938	0.881	6.43624e-54	FCGR3A-NK	XRN2
SH3BP5	4.2037e-57	0.324033	0.742	0.441	8.40741e-54	FCGR3A-NK	SH3BP5
CMC1	5.52527e-57	0.592308	0.869	0.623	1.10505e-53	FCGR3A-NK	CMC1
TRGC1	7.82574e-57	0.305952	0.783	0.506	1.56515e-53	FCGR3A-NK	TRGC1
S100A6	1.15312e-56	0.680849	0.921	0.812	2.30625e-53	FCGR3A-NK	S100A6
CD247	1.20954e-56	0.798929	0.925	0.835	2.41909e-53	FCGR3A-NK	CD247
NCOR1	6.88657e-56	0.396453	0.914	0.794	1.37731e-52	FCGR3A-NK	NCOR1
GNG2	1.75492e-55	0.531577	0.837	0.6	3.50985e-52	FCGR3A-NK	GNG2
LPCAT1	3.70065e-55	0.282447	0.818	0.672	7.40131e-52	FCGR3A-NK	LPCAT1
GIMAP1	1.68497e-54	0.314211	0.787	0.527	3.36995e-51	FCGR3A-NK	GIMAP1
CCL4	7.08369e-54	0.462608	0.983	0.983	1.41674e-50	FCGR3A-NK	CCL4
ABI3	9.32944e-54	0.310498	0.83	0.71	1.86589e-50	FCGR3A-NK	ABI3
NCOA7	9.66358e-54	0.306604	0.816	0.64	1.93272e-50	FCGR3A-NK	NCOA7
PRMT2	1.28673e-53	0.439585	0.82	0.612	2.57346e-50	FCGR3A-NK	PRMT2
ARPC4	2.2422e-53	0.346479	0.902	0.759	4.4844e-50	FCGR3A-NK	ARPC4
RNF167	5.8398e-53	0.479374	0.847	0.73	1.16796e-49	FCGR3A-NK	RNF167
GZMB	9.73257e-53	0.586936	0.977	0.946	1.94651e-49	FCGR3A-NK	GZMB
ADGRG1	4.34469e-52	0.358987	0.751	0.466	8.68938e-49	FCGR3A-NK	ADGRG1
SH3KBP1	1.51538e-51	0.350855	0.824	0.681	3.03077e-48	FCGR3A-NK	SH3KBP1
RAP1B	3.81421e-51	0.435161	0.922	0.86	7.62843e-48	FCGR3A-NK	RAP1B
ITGAL	7.29417e-51	0.360111	0.801	0.621	1.45883e-47	FCGR3A-NK	ITGAL
ITGB2	8.2921e-51	0.463587	0.957	0.925	1.65842e-47	FCGR3A-NK	ITGB2
GIMAP7	2.3154e-50	0.470044	0.832	0.645	4.6308e-47	FCGR3A-NK	GIMAP7
PFN1	2.72476e-50	0.487358	0.989	0.964	5.44952e-47	FCGR3A-NK	PFN1
ACTG1	4.17142e-50	0.543913	0.989	0.973	8.34284e-47	FCGR3A-NK	ACTG1
XRCC6	6.78708e-50	0.338627	0.882	0.847	1.35742e-46	FCGR3A-NK	XRCC6
SYNE2	1.33637e-49	0.534435	0.852	0.777	2.67275e-46	FCGR3A-NK	SYNE2
FOXN3	2.55755e-47	0.265248	0.814	0.615	5.1151e-44	FCGR3A-NK	FOXN3
DSTN	2.89388e-47	0.49023	0.978	0.972	5.78777e-44	FCGR3A-NK	DSTN
AES	9.09367e-47	0.379873	0.868	0.794	1.81873e-43	FCGR3A-NK	AES
RNF149	2.31641e-46	0.287334	0.837	0.609	4.63281e-43	FCGR3A-NK	RNF149
LGALS1	6.02063e-46	0.551337	0.93	0.886	1.20413e-42	FCGR3A-NK	LGALS1
ADAM8	1.08404e-45	0.327181	0.89	0.75	2.16809e-42	FCGR3A-NK	ADAM8
CDC42SE1	6.58809e-45	0.430234	0.898	0.775	1.31762e-41	FCGR3A-NK	CDC42SE1
PTPRE	2.6954e-44	0.369177	0.818	0.655	5.39079e-41	FCGR3A-NK	PTPRE
LTB	3.13197e-44	0.303449	0.828	0.627	6.26393e-41	FCGR3A-NK	LTB
SDF2L1	3.23693e-44	0.280328	0.914	0.874	6.47386e-41	FCGR3A-NK	SDF2L1
CD8A	1.04816e-42	0.307069	0.732	0.541	2.09631e-39	FCGR3A-NK	CD8A
COX7B	2.23104e-42	0.495886	0.966	0.925	4.46208e-39	FCGR3A-NK	COX7B
CTSC	4.64114e-42	0.277563	0.895	0.858	9.28228e-39	FCGR3A-NK	CTSC
GOLGA4	6.40461e-42	0.310292	0.868	0.705	1.28092e-38	FCGR3A-NK	GOLGA4
ACTB	1.04476e-40	0.354409	0.999	0.993	2.08951e-37	FCGR3A-NK	ACTB
PPP1R15A	1.87739e-40	0.46874	0.845	0.613	3.75478e-37	FCGR3A-NK	PPP1R15A
PLEKHF1	3.9347e-40	0.374871	0.769	0.667	7.86939e-37	FCGR3A-NK	PLEKHF1
IFITM2	1.23716e-39	0.529961	0.969	0.936	2.47433e-36	FCGR3A-NK	IFITM2
CDK17	3.59864e-39	0.315875	0.816	0.743	7.19727e-36	FCGR3A-NK	CDK17
AKAP13	6.48131e-39	0.395065	0.856	0.664	1.29626e-35	FCGR3A-NK	AKAP13
CYTH1	1.50819e-37	0.279258	0.794	0.698	3.01638e-34	FCGR3A-NK	CYTH1
TPM3	2.29162e-37	0.537037	0.926	0.857	4.58324e-34	FCGR3A-NK	TPM3
FTL	7.06317e-37	0.558622	0.987	0.962	1.41263e-33	FCGR3A-NK	FTL
RNASEH2C	1.00483e-36	0.254277	0.764	0.549	2.00966e-33	FCGR3A-NK	RNASEH2C
IKBKB	3.17133e-36	0.252463	0.908	0.855	6.34266e-33	FCGR3A-NK	IKBKB
STK38	4.33458e-36	0.293605	0.779	0.618	8.66916e-33	FCGR3A-NK	STK38
HNRNPH1	8.37563e-36	0.368356	0.914	0.847	1.67513e-32	FCGR3A-NK	HNRNPH1
ITGB1	4.44773e-35	0.4301	0.922	0.797	8.89547e-32	FCGR3A-NK	ITGB1
KLRD1	1.09576e-33	0.59396	0.974	0.948	2.19152e-30	FCGR3A-NK	KLRD1
LAT	2.6551e-33	0.275412	0.786	0.682	5.3102e-30	FCGR3A-NK	LAT
HSP90B1	8.04917e-32	0.328303	0.857	0.758	1.60983e-28	FCGR3A-NK	HSP90B1
PLAC8	1.4579e-31	0.320868	0.794	0.609	2.9158e-28	FCGR3A-NK	PLAC8
PDIA3	3.82486e-31	0.307049	0.892	0.797	7.64973e-28	FCGR3A-NK	PDIA3
TMED10	2.25991e-28	0.278277	0.915	0.851	4.51982e-25	FCGR3A-NK	TMED10
MSN	3.36919e-28	0.305952	0.887	0.806	6.73837e-25	FCGR3A-NK	MSN
PYHIN1	2.80054e-26	0.293508	0.886	0.889	5.60108e-23	FCGR3A-NK	PYHIN1
XBP1	5.56009e-26	0.329002	0.875	0.824	1.11202e-22	FCGR3A-NK	XBP1
VDAC2	7.5546e-26	0.256182	0.902	0.819	1.51092e-22	FCGR3A-NK	VDAC2
SPN	1.42982e-25	0.291665	0.843	0.725	2.85963e-22	FCGR3A-NK	SPN
CD48	3.08556e-24	0.274079	0.911	0.825	6.17113e-21	FCGR3A-NK	CD48
ARPC5L	6.02248e-24	0.347998	0.818	0.672	1.2045e-20	FCGR3A-NK	ARPC5L
FYN	4.59795e-23	0.302241	0.864	0.738	9.1959e-20	FCGR3A-NK	FYN
RPSA	1.57043e-22	0.273416	0.993	0.984	3.14086e-19	FCGR3A-NK	RPSA
KLRG1	2.79871e-22	0.292117	0.651	0.525	5.59742e-19	FCGR3A-NK	KLRG1
TOMM20	6.31978e-22	0.384813	0.847	0.789	1.26396e-18	FCGR3A-NK	TOMM20
SRSF7	1.32139e-21	0.320032	0.946	0.92	2.64278e-18	FCGR3A-NK	SRSF7
VPS29	1.45027e-21	0.259565	0.696	0.503	2.90054e-18	FCGR3A-NK	VPS29
RARRES3	1.86617e-21	0.332855	0.929	0.881	3.73235e-18	FCGR3A-NK	RARRES3
HSPA8	7.01097e-19	0.308004	0.945	0.886	1.40219e-15	FCGR3A-NK	HSPA8
DNAJB1	5.78853e-15	0.305092	0.68	0.484	1.15771e-11	FCGR3A-NK	DNAJB1
DYNLL1	5.97381e-15	0.310844	0.95	0.897	1.19476e-11	FCGR3A-NK	DYNLL1
CAST	1.37988e-14	0.277588	0.902	0.842	2.75977e-11	FCGR3A-NK	CAST
HNRNPC	2.38884e-13	0.317429	0.933	0.847	4.77767e-10	FCGR3A-NK	HNRNPC
BUD31	2.80375e-11	0.253218	0.837	0.734	5.6075e-08	FCGR3A-NK	BUD31
PRDM1	2.0099e-06	0.263494	0.899	0.964	0.0040198	FCGR3A-NK	PRDM1
IFNG	1.40455e-05	0.34866	0.799	0.877	0.0280911	FCGR3A-NK	IFNG
GLIPR1	2.48117e-05	0.292594	0.837	0.813	0.0496235	FCGR3A-NK	GLIPR1
MYO1G	3.391e-05	0.297331	0.77	0.78	0.06782	FCGR3A-NK	MYO1G
TET2	1.45565e-88	0.619325	0.99	0.879	2.91131e-85	ISG15-NK	TET2
HLTF	5.59896e-83	0.38688	0.971	0.768	1.11979e-79	ISG15-NK	HLTF
ISG15	3.44354e-81	2.11925	0.981	0.832	6.88709e-78	ISG15-NK	ISG15
SMAD5	7.47709e-77	0.560125	0.986	0.68	1.49542e-73	ISG15-NK	SMAD5
EXOC5	1.12169e-72	0.456185	0.966	0.81	2.24338e-69	ISG15-NK	EXOC5
ANAPC15	1.9071e-67	0.360859	0.961	0.773	3.81421e-64	ISG15-NK	ANAPC15
IGKC	7.61094e-66	1.06744	0.957	0.833	1.52219e-62	ISG15-NK	IGKC
WDR48	1.67165e-65	0.292331	0.942	0.708	3.34331e-62	ISG15-NK	WDR48
APOBR	2.35881e-64	0.421977	0.976	0.842	4.71763e-61	ISG15-NK	APOBR
PIK3CD	5.1339e-64	0.674952	0.923	0.554	1.02678e-60	ISG15-NK	PIK3CD
TGFBR1	8.87077e-64	0.333007	0.976	0.759	1.77415e-60	ISG15-NK	TGFBR1
HPS1	2.78102e-62	0.439957	0.966	0.634	5.56204e-59	ISG15-NK	HPS1
ASXL1	2.88794e-59	0.433531	0.995	0.897	5.77588e-56	ISG15-NK	ASXL1
GTF2B	4.2956e-59	0.723195	0.913	0.598	8.59119e-56	ISG15-NK	GTF2B
MICU2	6.43616e-58	0.459731	0.966	0.768	1.28723e-54	ISG15-NK	MICU2
ASF1A	6.85771e-54	0.428658	0.947	0.763	1.37154e-50	ISG15-NK	ASF1A
PPCS	6.39838e-52	0.648265	0.981	0.861	1.27968e-48	ISG15-NK	PPCS
IFNGR1	1.20175e-51	0.311266	0.971	0.85	2.40349e-48	ISG15-NK	IFNGR1
ISG20	5.05035e-51	1.27093	0.942	0.841	1.01007e-47	ISG15-NK	ISG20
IFI6	9.71989e-50	1.28604	0.908	0.852	1.94398e-46	ISG15-NK	IFI6
TRGC2	2.25027e-49	0.403137	0.899	0.616	4.50054e-46	ISG15-NK	TRGC2
MX1	4.07405e-48	1.26335	0.865	0.741	8.14811e-45	ISG15-NK	MX1
HELB	1.31978e-46	0.777668	0.937	0.783	2.63956e-43	ISG15-NK	HELB
MIR4435-2HG	1.48274e-46	0.686656	0.937	0.714	2.96548e-43	ISG15-NK	MIR4435-2HG
PRKAR2A	5.35291e-46	0.372645	0.932	0.759	1.07058e-42	ISG15-NK	PRKAR2A
TGOLN2	5.24559e-45	0.629648	0.981	0.858	1.04912e-41	ISG15-NK	TGOLN2
CASP3	1.92706e-44	0.427319	0.865	0.598	3.85413e-41	ISG15-NK	CASP3
IFI16	8.22443e-43	1.39359	0.899	0.835	1.64489e-39	ISG15-NK	IFI16
GALNT2	8.92169e-43	0.575588	0.952	0.742	1.78434e-39	ISG15-NK	GALNT2
FAM208A	1.03136e-42	0.41369	0.908	0.755	2.06271e-39	ISG15-NK	FAM208A
NME3	7.61195e-42	0.883563	0.937	0.846	1.52239e-38	ISG15-NK	NME3
TUBGCP2	7.97989e-42	0.347871	0.913	0.792	1.59598e-38	ISG15-NK	TUBGCP2
BRD9	6.21527e-40	0.349314	0.937	0.807	1.24305e-36	ISG15-NK	BRD9
SPCS3	5.07884e-39	0.681791	0.918	0.828	1.01577e-35	ISG15-NK	SPCS3
SMS	6.22824e-38	0.42374	0.937	0.798	1.24565e-34	ISG15-NK	SMS
UBE2F	3.92098e-37	0.498802	0.966	0.834	7.84197e-34	ISG15-NK	UBE2F
CSF1	8.64362e-37	0.546306	0.903	0.885	1.72872e-33	ISG15-NK	CSF1
LINC02446	1.52094e-36	0.56282	0.874	0.56	3.04188e-33	ISG15-NK	LINC02446
IFI44L	1.57905e-36	0.963675	0.85	0.75	3.1581e-33	ISG15-NK	IFI44L
SCAND1	5.05161e-36	0.738378	0.952	0.851	1.01032e-32	ISG15-NK	SCAND1
RNF145	6.21343e-36	0.373379	0.918	0.535	1.24269e-32	ISG15-NK	RNF145
NEU1	7.23234e-36	0.336512	0.908	0.595	1.44647e-32	ISG15-NK	NEU1
AP3S1	8.33604e-36	0.59574	0.928	0.695	1.66721e-32	ISG15-NK	AP3S1
RIOK3	2.66892e-35	0.333223	0.85	0.479	5.33784e-32	ISG15-NK	RIOK3
PRDX2	5.63681e-35	0.561529	0.942	0.76	1.12736e-31	ISG15-NK	PRDX2
UPF3A	1.10626e-34	0.307531	0.918	0.637	2.21253e-31	ISG15-NK	UPF3A
MED29	3.16132e-34	0.543231	0.865	0.641	6.32264e-31	ISG15-NK	MED29
HLA-DPB1	4.7638e-33	1.05451	0.971	0.859	9.52761e-30	ISG15-NK	HLA-DPB1
YWHAE	5.10728e-33	0.588059	1	0.888	1.02146e-29	ISG15-NK	YWHAE
MGAT2	1.94647e-32	0.283159	0.957	0.881	3.89294e-29	ISG15-NK	MGAT2
DNAJC7	8.09631e-31	0.370076	0.918	0.704	1.61926e-27	ISG15-NK	DNAJC7
RAB10	2.03271e-30	0.528773	0.879	0.69	4.06541e-27	ISG15-NK	RAB10
ANXA5	3.05812e-30	0.442688	0.908	0.712	6.11624e-27	ISG15-NK	ANXA5
CELF1	8.64424e-30	0.662376	0.841	0.635	1.72885e-26	ISG15-NK	CELF1
TMIGD2	9.17963e-30	0.885354	0.957	0.915	1.83593e-26	ISG15-NK	TMIGD2
CACYBP	1.07526e-29	0.716953	0.899	0.755	2.15053e-26	ISG15-NK	CACYBP
TWISTNB	2.4591e-29	0.385681	0.691	0.3	4.91821e-26	ISG15-NK	TWISTNB
SARS	4.07517e-29	0.407583	0.928	0.886	8.15035e-26	ISG15-NK	SARS
PSMD11	6.86755e-29	0.583416	0.831	0.679	1.37351e-25	ISG15-NK	PSMD11
RASGEF1B	1.1499e-28	0.502793	0.942	0.737	2.2998e-25	ISG15-NK	RASGEF1B
HIPK1	1.62964e-28	0.443591	0.966	0.655	3.25928e-25	ISG15-NK	HIPK1
IFIT3	1.77081e-28	1.33433	0.758	0.632	3.54163e-25	ISG15-NK	IFIT3
TTC14	2.41868e-28	0.50322	0.937	0.881	4.83735e-25	ISG15-NK	TTC14
ORAI2	3.60577e-28	0.449973	0.845	0.653	7.21153e-25	ISG15-NK	ORAI2
CRELD2	1.01797e-27	0.359725	0.845	0.633	2.03594e-24	ISG15-NK	CRELD2
HLA-DPA1	1.06201e-27	1.06739	0.995	0.97	2.12402e-24	ISG15-NK	HLA-DPA1
TIMM10	1.20406e-27	0.316256	0.855	0.691	2.40812e-24	ISG15-NK	TIMM10
MESD	1.48738e-27	0.536934	0.899	0.774	2.97477e-24	ISG15-NK	MESD
ITGA4	2.06664e-27	0.669136	0.855	0.718	4.13327e-24	ISG15-NK	ITGA4
MTHFD2	4.02936e-27	0.506256	0.894	0.741	8.05871e-24	ISG15-NK	MTHFD2
BCAP311	8.84331e-27	0.658331	0.889	0.691	1.76866e-23	ISG15-NK	BCAP31
RPL22L1	1.52733e-26	0.549039	0.952	0.823	3.05466e-23	ISG15-NK	RPL22L1
PSMA3-AS1	5.54934e-26	0.663855	0.99	0.899	1.10987e-22	ISG15-NK	PSMA3-AS1
AHNAK	1.42912e-25	0.89183	0.937	0.796	2.85825e-22	ISG15-NK	AHNAK
RALGAPA1	1.53905e-24	0.551753	0.831	0.695	3.07809e-21	ISG15-NK	RALGAPA1
CHCHD5	2.82927e-24	0.426432	0.932	0.798	5.65854e-21	ISG15-NK	CHCHD5
MRPS36	5.59927e-24	0.25484	0.874	0.833	1.11985e-20	ISG15-NK	MRPS36
MGAT1	5.78544e-24	0.525673	0.952	0.802	1.15709e-20	ISG15-NK	MGAT1
ZC3HAV1	7.70125e-23	0.98204	0.966	0.88	1.54025e-19	ISG15-NK	ZC3HAV1
GRB2	1.00757e-22	0.325518	0.908	0.755	2.01514e-19	ISG15-NK	GRB2
GNB5	1.70142e-22	0.258971	0.86	0.73	3.40283e-19	ISG15-NK	GNB5
PSMC4	1.87305e-22	0.385866	0.937	0.802	3.7461e-19	ISG15-NK	PSMC4
IFIT1	2.54457e-22	0.991472	0.725	0.687	5.08914e-19	ISG15-NK	IFIT1
HMGN1	1.38092e-21	0.966935	0.942	0.859	2.76184e-18	ISG15-NK	HMGN1
PLEKHB2	2.25172e-21	0.335884	0.855	0.706	4.50343e-18	ISG15-NK	PLEKHB2
HNRNPD	2.61965e-21	0.785875	0.913	0.861	5.2393e-18	ISG15-NK	HNRNPD
PRKACB	4.23134e-21	0.466727	0.961	0.878	8.46269e-18	ISG15-NK	PRKACB
TRDC1	6.2531e-21	0.906355	0.99	0.969	1.25062e-17	ISG15-NK	TRDC
RCAN3	9.89742e-21	0.453351	0.947	0.897	1.97948e-17	ISG15-NK	RCAN3
FOXP1	1.11715e-20	0.569127	0.937	0.885	2.2343e-17	ISG15-NK	FOXP1
DHX36	1.71901e-20	0.867553	0.923	0.735	3.43801e-17	ISG15-NK	DHX36
NEAT1	2.38097e-20	0.790144	0.986	0.977	4.76195e-17	ISG15-NK	NEAT1
ATP5F1D	4.57863e-20	0.697777	0.937	0.875	9.15726e-17	ISG15-NK	ATP5F1D
LMAN1	4.62246e-20	0.335421	0.952	0.847	9.24492e-17	ISG15-NK	LMAN1
PRDM2	9.43903e-20	0.507908	0.85	0.685	1.88781e-16	ISG15-NK	PRDM2
SAMD9	1.26151e-19	0.876054	0.783	0.801	2.52301e-16	ISG15-NK	SAMD9
MT2A	2.51032e-19	1.11164	0.879	0.886	5.02065e-16	ISG15-NK	MT2A
SRGN	3.69978e-19	0.560552	1	0.994	7.39956e-16	ISG15-NK	SRGN
SH3BGRL3	4.89323e-19	0.669894	1	0.995	9.78645e-16	ISG15-NK	SH3BGRL3
FAM3C	8.78394e-19	0.286127	0.812	0.547	1.75679e-15	ISG15-NK	FAM3C
TGFBR2	2.01089e-18	0.418047	0.894	0.846	4.02178e-15	ISG15-NK	TGFBR2
SERPINB1	2.37128e-18	0.743798	0.932	0.871	4.74255e-15	ISG15-NK	SERPINB1
ATP5MC11	3.39613e-18	0.700631	0.971	0.867	6.79226e-15	ISG15-NK	ATP5MC1
BST21	3.54117e-18	0.66068	0.855	0.82	7.08233e-15	ISG15-NK	BST2
SP140	6.10711e-18	0.760138	0.831	0.775	1.22142e-14	ISG15-NK	SP140
FKBP2	6.58371e-18	0.520705	0.928	0.869	1.31674e-14	ISG15-NK	FKBP2
PTPN6	6.89327e-18	0.535923	0.913	0.815	1.37865e-14	ISG15-NK	PTPN6
IGHG1	7.77915e-18	0.889497	0.72	0.728	1.55583e-14	ISG15-NK	IGHG1
VDAC1	8.16234e-18	0.552932	0.865	0.833	1.63247e-14	ISG15-NK	VDAC1
PPM1K	9.43775e-18	1.02464	0.86	0.813	1.88755e-14	ISG15-NK	PPM1K
CD84	2.52849e-17	0.317227	0.778	0.639	5.05698e-14	ISG15-NK	CD84
ARL6IP1	2.76731e-17	0.411036	0.913	0.851	5.53462e-14	ISG15-NK	ARL6IP1
PPIB	4.95141e-17	0.927905	0.908	0.868	9.90282e-14	ISG15-NK	PPIB
NCR3	5.54e-17	0.507875	0.928	0.817	1.108e-13	ISG15-NK	NCR3
CCT8	6.76075e-17	0.432848	0.923	0.828	1.35215e-13	ISG15-NK	CCT8
IL2RB1	7.87042e-17	0.88222	0.831	0.797	1.57408e-13	ISG15-NK	IL2RB
RGS11	8.5369e-17	0.744495	0.947	0.906	1.70738e-13	ISG15-NK	RGS1
EIF1AX	1.12711e-16	0.718301	0.971	0.941	2.25423e-13	ISG15-NK	EIF1AX
NUCKS1	1.14303e-16	0.530174	0.966	0.901	2.28607e-13	ISG15-NK	NUCKS1
CD55	4.10551e-16	0.353436	0.778	0.519	8.21103e-13	ISG15-NK	CD55
PRNP	4.78131e-16	0.309526	0.667	0.393	9.56262e-13	ISG15-NK	PRNP
LASP1	6.63707e-16	0.471522	0.932	0.752	1.32741e-12	ISG15-NK	LASP1
GBP5	1.2171e-15	0.57265	0.787	0.661	2.4342e-12	ISG15-NK	GBP5
LAMTOR11	1.34372e-15	0.484167	0.889	0.706	2.68745e-12	ISG15-NK	LAMTOR1
METTL9	2.69492e-15	0.571349	0.894	0.794	5.38985e-12	ISG15-NK	METTL9
TNFSF10	3.53881e-15	0.90756	0.787	0.848	7.07761e-12	ISG15-NK	TNFSF10
KLRC11	4.58978e-15	0.605824	0.961	0.926	9.17956e-12	ISG15-NK	KLRC1
AREG1	4.72778e-15	1.13802	0.995	0.974	9.45555e-12	ISG15-NK	AREG
STAT1	9.60554e-15	1.1003	0.739	0.768	1.92111e-11	ISG15-NK	STAT1
NAA15	1.62854e-14	0.299631	0.773	0.655	3.25707e-11	ISG15-NK	NAA15
MYH9	1.71393e-14	0.561691	0.787	0.648	3.42785e-11	ISG15-NK	MYH9
PARP8	2.3008e-14	0.736291	0.937	0.908	4.60159e-11	ISG15-NK	PARP8
GPR171	2.39426e-14	0.493138	0.976	0.965	4.78852e-11	ISG15-NK	GPR171
EIF2S31	3.6602e-14	0.304321	0.865	0.706	7.32041e-11	ISG15-NK	EIF2S3
SMAP2	4.54283e-14	0.586097	0.976	0.883	9.08567e-11	ISG15-NK	SMAP2
RSAD2	4.65445e-14	0.856442	0.681	0.695	9.30891e-11	ISG15-NK	RSAD2
NFKBIZ	4.83341e-14	0.528739	0.763	0.631	9.66683e-11	ISG15-NK	NFKBIZ
CHMP5	9.7631e-14	0.681377	0.749	0.719	1.95262e-10	ISG15-NK	CHMP5
CD71	1.19696e-13	0.421476	0.957	0.966	2.39393e-10	ISG15-NK	CD7
DYNLT3	1.63841e-13	0.282063	0.527	0.291	3.27682e-10	ISG15-NK	DYNLT3
CREBRF	1.76109e-13	0.300702	0.865	0.834	3.52218e-10	ISG15-NK	CREBRF
DGKZ	2.81631e-13	0.605837	0.894	0.845	5.63262e-10	ISG15-NK	DGKZ
CD961	3.26458e-13	0.762802	0.952	0.914	6.52916e-10	ISG15-NK	CD96
GLUD1	3.30522e-13	0.408657	0.918	0.81	6.61043e-10	ISG15-NK	GLUD1
ADGRE5	3.4171e-13	0.721179	0.845	0.772	6.83421e-10	ISG15-NK	ADGRE5
RAB3GAP1	4.5677e-13	0.414954	0.903	0.883	9.1354e-10	ISG15-NK	RAB3GAP1
GBP1	7.89219e-13	0.505211	0.802	0.796	1.57844e-09	ISG15-NK	GBP1
DUT	9.94138e-13	0.358346	0.932	0.834	1.98828e-09	ISG15-NK	DUT
PSME2	1.58736e-12	0.901781	0.923	0.887	3.17471e-09	ISG15-NK	PSME2
GOLIM4	1.66702e-12	0.370819	0.961	0.896	3.33405e-09	ISG15-NK	GOLIM4
MT1X	1.71068e-12	0.28561	0.87	0.757	3.42136e-09	ISG15-NK	MT1X
CCDC82	1.87596e-12	0.297859	0.734	0.573	3.75192e-09	ISG15-NK	CCDC82
EPSTI1	1.89158e-12	0.732162	0.72	0.77	3.78316e-09	ISG15-NK	EPSTI1
SAMD9L	2.55909e-12	0.685719	0.758	0.777	5.11818e-09	ISG15-NK	SAMD9L
PEBP1	3.95766e-12	0.598273	0.908	0.857	7.91532e-09	ISG15-NK	PEBP1
TBCC	4.248e-12	0.3489	0.966	0.917	8.496e-09	ISG15-NK	TBCC
RUNX3	4.76601e-12	0.555574	0.816	0.844	9.53201e-09	ISG15-NK	RUNX3
SATB1	5.51237e-12	0.311416	0.802	0.78	1.10247e-08	ISG15-NK	SATB1
NOLC1	5.99452e-12	0.264289	0.889	0.767	1.1989e-08	ISG15-NK	NOLC1
RHOC	6.6005e-12	0.528392	0.966	0.962	1.3201e-08	ISG15-NK	RHOC
S100A11	8.70767e-12	0.664299	0.981	0.953	1.74153e-08	ISG15-NK	S100A11
ANP32A	1.0864e-11	0.439116	0.86	0.789	2.17279e-08	ISG15-NK	ANP32A
AGO2	1.12077e-11	0.388254	0.894	0.848	2.24153e-08	ISG15-NK	AGO2
TSEN54	1.25354e-11	0.368036	0.696	0.523	2.50707e-08	ISG15-NK	TSEN54
P4HTM	1.52592e-11	0.268937	0.773	0.553	3.05184e-08	ISG15-NK	P4HTM
YWHAQ	1.69948e-11	0.304798	0.889	0.739	3.39896e-08	ISG15-NK	YWHAQ
CD164	1.81402e-11	0.729965	0.865	0.831	3.62803e-08	ISG15-NK	CD164
IRF7	2.50572e-11	0.728288	0.725	0.69	5.01144e-08	ISG15-NK	IRF7
PDCD5	2.9043e-11	0.280252	0.918	0.817	5.8086e-08	ISG15-NK	PDCD5
RNF139	3.07359e-11	0.511497	0.865	0.673	6.14717e-08	ISG15-NK	RNF139
XCL21	3.20197e-11	0.828844	0.952	0.949	6.40394e-08	ISG15-NK	XCL2
XBP11	4.70483e-11	0.671551	0.932	0.833	9.40966e-08	ISG15-NK	XBP1
PSAP	5.05397e-11	0.38972	0.802	0.718	1.01079e-07	ISG15-NK	PSAP
SUN2	7.46158e-11	0.408357	0.841	0.634	1.49232e-07	ISG15-NK	SUN2
AKAP9	9.47244e-11	0.40741	0.845	0.845	1.89449e-07	ISG15-NK	AKAP9
CLEC2B1	1.33358e-10	0.482148	0.952	0.937	2.66716e-07	ISG15-NK	CLEC2B
USP34	1.56755e-10	0.362315	0.734	0.619	3.1351e-07	ISG15-NK	USP34
MAP3K2	1.60891e-10	0.343416	0.768	0.657	3.21782e-07	ISG15-NK	MAP3K2
EOMES	1.67928e-10	0.450976	0.763	0.589	3.35856e-07	ISG15-NK	EOMES
ADGRG11	1.93466e-10	0.305895	0.353	0.598	3.86932e-07	ISG15-NK	ADGRG1
C9orf78	2.07361e-10	0.298975	0.976	0.925	4.14722e-07	ISG15-NK	C9orf78
LITAF	2.55366e-10	0.61734	0.899	0.794	5.10733e-07	ISG15-NK	LITAF
RBX1	2.64213e-10	0.644777	0.865	0.857	5.28425e-07	ISG15-NK	RBX1
CARD16	2.7065e-10	0.775845	0.821	0.828	5.41299e-07	ISG15-NK	CARD16
IFITM1	3.1521e-10	0.620814	0.744	0.763	6.30419e-07	ISG15-NK	IFITM1
POMP	5.89595e-10	0.729776	0.879	0.886	1.17919e-06	ISG15-NK	POMP
SETX	6.94254e-10	0.525496	0.831	0.836	1.38851e-06	ISG15-NK	SETX
ARHGAP15	7.25329e-10	0.35564	0.715	0.618	1.45066e-06	ISG15-NK	ARHGAP15
SETD2	9.7553e-10	0.315339	0.633	0.859	1.95106e-06	ISG15-NK	SETD2
ITGA1	1.09958e-09	0.641577	0.85	0.839	2.19915e-06	ISG15-NK	ITGA1
XAF1	1.16211e-09	0.541193	0.686	0.62	2.32422e-06	ISG15-NK	XAF1
ACTR3	1.19993e-09	0.848904	0.845	0.792	2.39986e-06	ISG15-NK	ACTR3
OAS1	1.2154e-09	0.720831	0.643	0.411	2.43079e-06	ISG15-NK	OAS1
PRDX5	1.42359e-09	0.493938	0.918	0.873	2.84718e-06	ISG15-NK	PRDX5
ANXA1	1.51844e-09	0.655881	0.792	0.849	3.03688e-06	ISG15-NK	ANXA1
CD3E	1.85609e-09	0.731236	0.816	0.753	3.71218e-06	ISG15-NK	CD3E
TMEM256	1.9371e-09	0.391995	0.86	0.796	3.87421e-06	ISG15-NK	TMEM256
SRSF31	5.55555e-09	0.542568	0.841	0.864	1.11111e-05	ISG15-NK	SRSF3
RPS81	6.89129e-09	0.31945	1	0.995	1.37826e-05	ISG15-NK	RPS8
RNF213	7.19804e-09	0.544957	0.831	0.885	1.43961e-05	ISG15-NK	RNF213
COX5A	7.27539e-09	0.736691	0.787	0.776	1.45508e-05	ISG15-NK	COX5A
CRIP1	8.26903e-09	0.515981	0.879	0.826	1.65381e-05	ISG15-NK	CRIP1
PRPF38B	1.07646e-08	0.849287	0.855	0.811	2.15291e-05	ISG15-NK	PRPF38B
ADAM101	1.18732e-08	0.264506	0.918	0.79	2.37465e-05	ISG15-NK	ADAM10
NUCB2	1.26763e-08	0.552204	0.865	0.803	2.53527e-05	ISG15-NK	NUCB2
PLSCR1	1.37779e-08	0.92472	0.643	0.544	2.75558e-05	ISG15-NK	PLSCR1
TPM1	1.71258e-08	0.260254	0.889	0.861	3.42517e-05	ISG15-NK	TPM1
ZNF6831	1.75782e-08	0.741338	0.874	0.868	3.51564e-05	ISG15-NK	ZNF683
CORO1B	1.83126e-08	0.308647	0.928	0.775	3.66252e-05	ISG15-NK	CORO1B
RPL10A1	1.92905e-08	0.362433	0.995	0.983	3.85809e-05	ISG15-NK	RPL10A
HLA-DRB11	2.00942e-08	0.805222	0.995	0.961	4.01883e-05	ISG15-NK	HLA-DRB1
SIVA1	2.30262e-08	0.416002	0.908	0.857	4.60525e-05	ISG15-NK	SIVA1
SAR1A	2.63912e-08	0.274651	0.942	0.89	5.27825e-05	ISG15-NK	SAR1A
HLA-DRA1	3.3517e-08	0.593494	0.816	0.76	6.70341e-05	ISG15-NK	HLA-DRA
SRGAP31	3.60808e-08	0.544536	0.961	0.944	7.21616e-05	ISG15-NK	SRGAP3
KRT861	4.30216e-08	0.746796	0.986	0.958	8.60432e-05	ISG15-NK	KRT86
ATRAID1	4.4255e-08	0.375851	0.773	0.609	8.85101e-05	ISG15-NK	ATRAID
GZMK1	6.28586e-08	0.605175	0.773	0.838	0.000125717	ISG15-NK	GZMK
HM13	1.22253e-07	0.576045	0.643	0.553	0.000244506	ISG15-NK	HM13
ACTN4	1.68657e-07	0.667943	0.899	0.878	0.000337315	ISG15-NK	ACTN4
ARID1A	1.82404e-07	0.461992	0.836	0.752	0.000364808	ISG15-NK	ARID1A
POLR2F	1.87914e-07	0.2506	0.86	0.756	0.000375828	ISG15-NK	POLR2F
STK17B	2.49722e-07	0.711802	0.744	0.755	0.000499444	ISG15-NK	STK17B
APLP2	2.66318e-07	0.255159	0.923	0.778	0.000532635	ISG15-NK	APLP2
SSBP11	2.74072e-07	0.510243	0.812	0.861	0.000548145	ISG15-NK	SSBP1
SERBP1	3.19909e-07	0.612238	0.812	0.85	0.000639817	ISG15-NK	SERBP1
NT5C3A	3.58023e-07	0.620043	0.667	0.749	0.000716046	ISG15-NK	NT5C3A
CD481	3.76396e-07	0.71201	0.831	0.86	0.000752792	ISG15-NK	CD48
TPR	4.86984e-07	0.291755	0.889	0.872	0.000973968	ISG15-NK	TPR
SAT1	6.32776e-07	0.634929	0.768	0.809	0.00126555	ISG15-NK	SAT1
ZNF3311	7.02081e-07	0.521993	0.966	0.911	0.00140416	ISG15-NK	ZNF331
ZEB2	7.87432e-07	0.712164	0.7	0.638	0.00157486	ISG15-NK	ZEB2
MACF1	8.87372e-07	0.523038	0.797	0.754	0.00177474	ISG15-NK	MACF1
OASL	1.13541e-06	0.632355	0.696	0.766	0.00227081	ISG15-NK	OASL
MTPN	1.38384e-06	0.28046	0.58	0.775	0.00276767	ISG15-NK	MTPN
ATP6V0B1	1.4815e-06	0.555843	0.928	0.9	0.002963	ISG15-NK	ATP6V0B
ADAR	1.80319e-06	0.547781	0.652	0.651	0.00360637	ISG15-NK	ADAR
NDUFS6	2.39859e-06	0.61179	0.85	0.789	0.00479718	ISG15-NK	NDUFS6
RBMX1	2.63272e-06	0.339997	0.908	0.789	0.00526544	ISG15-NK	RBMX
RAB5IF	2.73205e-06	0.315518	0.729	0.591	0.00546409	ISG15-NK	RAB5IF
RPL23	2.86171e-06	0.687076	0.99	0.964	0.00572342	ISG15-NK	RPL23
GPI	3.22224e-06	0.368974	0.947	0.849	0.00644448	ISG15-NK	GPI
SACM1L	5.48062e-06	0.258781	0.705	0.74	0.0109612	ISG15-NK	SACM1L
DEGS1	5.77164e-06	0.26393	0.556	0.724	0.0115433	ISG15-NK	DEGS1
EMP3	5.8245e-06	0.92752	0.918	0.885	0.011649	ISG15-NK	EMP3
XCL11	6.73202e-06	0.550076	0.899	0.9	0.013464	ISG15-NK	XCL1
CCDC186	6.80148e-06	0.322241	0.691	0.656	0.013603	ISG15-NK	CCDC186
VMA21	7.3379e-06	0.275265	0.652	0.529	0.0146758	ISG15-NK	VMA21
DNAJA1	8.4895e-06	0.570566	0.734	0.759	0.016979	ISG15-NK	DNAJA1
EML4	8.52001e-06	0.514528	0.652	0.637	0.01704	ISG15-NK	EML4
CD691	9.51938e-06	0.333615	0.879	0.958	0.0190388	ISG15-NK	CD69
EIF3H	1.04492e-05	0.641722	0.831	0.789	0.0208983	ISG15-NK	EIF3H
TYMP	1.06932e-05	0.587445	0.71	0.793	0.0213865	ISG15-NK	TYMP
IRF1	1.11714e-05	0.614495	0.865	0.869	0.0223428	ISG15-NK	IRF1
MED28	1.46297e-05	0.272473	0.58	0.789	0.0292593	ISG15-NK	MED28
OSTF1	1.51371e-05	0.425558	0.773	0.77	0.0302741	ISG15-NK	OSTF1
TC2N	2.02602e-05	0.25064	0.725	0.648	0.0405205	ISG15-NK	TC2N
HSPA51	2.16912e-05	0.504749	0.816	0.815	0.0433823	ISG15-NK	HSPA5
AHI1	2.26677e-05	0.30524	0.71	0.579	0.0453355	ISG15-NK	AHI1
C12orf57	2.302e-05	0.384203	0.903	0.801	0.04604	ISG15-NK	C12orf57
ATF3	2.85324e-05	0.587904	0.821	0.682	0.0570648	ISG15-NK	ATF3
RSRP11	3.34768e-05	0.532898	0.923	0.857	0.0669535	ISG15-NK	RSRP1
LPP	3.68972e-05	0.275667	0.894	0.881	0.0737944	ISG15-NK	LPP
IFI35	4.18835e-05	0.913185	0.686	0.788	0.083767	ISG15-NK	IFI35
NASP	4.34422e-05	0.739956	0.744	0.787	0.0868844	ISG15-NK	NASP
CMPK1	4.68293e-05	0.386209	0.807	0.774	0.0936586	ISG15-NK	CMPK1
SNRPD3	5.27572e-05	0.390652	0.874	0.838	0.105514	ISG15-NK	SNRPD3
PDCD4	6.25381e-05	0.422772	0.874	0.869	0.125076	ISG15-NK	PDCD4
CYCS	6.48514e-05	0.253256	0.768	0.851	0.129703	ISG15-NK	CYCS
RBPJ1	6.49921e-05	0.595018	0.923	0.911	0.129984	ISG15-NK	RBPJ
HSPH1	6.83076e-05	0.259218	0.575	0.435	0.136615	ISG15-NK	HSPH1
SRP19	7.54247e-05	0.279989	0.734	0.777	0.150849	ISG15-NK	SRP19
TCIRG1	8.12167e-05	0.366408	0.71	0.668	0.162433	ISG15-NK	TCIRG1
PPP6R3	9.40844e-05	0.263504	0.541	0.7	0.188169	ISG15-NK	PPP6R3
SP100	0.000105697	0.472846	0.734	0.797	0.211394	ISG15-NK	SP100
SYTL3	0.000109206	0.560208	0.836	0.854	0.218413	ISG15-NK	SYTL3
MED4	0.000132473	0.355159	0.715	0.712	0.264947	ISG15-NK	MED4
TSPAN14	0.00013365	0.256067	0.686	0.617	0.267301	ISG15-NK	TSPAN14
APOL6	0.000144174	0.415866	0.749	0.768	0.288348	ISG15-NK	APOL6
PPP1R10	0.000144473	0.492675	0.763	0.797	0.288946	ISG15-NK	PPP1R10
PYCARD	0.000170117	0.250755	0.618	0.775	0.340234	ISG15-NK	PYCARD
CEBPD	0.000174981	0.392592	0.725	0.784	0.349961	ISG15-NK	CEBPD
ARL4C	0.00018662	0.282307	0.797	0.768	0.373241	ISG15-NK	ARL4C
KRT811	0.000189208	0.478674	0.99	0.967	0.378415	ISG15-NK	KRT81
GBP4	0.00019325	0.341012	0.435	0.579	0.3865	ISG15-NK	GBP4
KPNB1	0.000225034	0.617378	0.623	0.659	0.450069	ISG15-NK	KPNB1
GCC21	0.000251096	0.377797	0.541	0.724	0.502192	ISG15-NK	GCC2
CPNE1	0.000256176	0.369772	0.454	0.664	0.512351	ISG15-NK	CPNE1
UBAC2	0.000282768	0.261604	0.343	0.521	0.565536	ISG15-NK	UBAC2
MPG1	0.000292628	0.274147	0.71	0.605	0.585255	ISG15-NK	MPG
DDX46	0.000297456	0.439956	0.913	0.936	0.594912	ISG15-NK	DDX46
DDX3X1	0.000308251	0.451752	0.855	0.883	0.616503	ISG15-NK	DDX3X
TLN11	0.000322897	0.329432	0.85	0.839	0.645795	ISG15-NK	TLN1
OXNAD1	0.000332584	0.274955	0.899	0.872	0.665168	ISG15-NK	OXNAD1
NCAM1	0.00038019	0.416443	0.739	0.755	0.76038	ISG15-NK	NCAM1
CKLF1	0.000384104	0.325912	0.932	0.959	0.768209	ISG15-NK	CKLF
SKIL	0.000415388	0.355269	0.705	0.861	0.830776	ISG15-NK	SKIL
LDLRAD41	0.000440662	0.428884	0.899	0.904	0.881323	ISG15-NK	LDLRAD4
ALOX5AP1	0.000454706	0.416892	0.903	0.945	0.909413	ISG15-NK	ALOX5AP
RGCC1	0.000460218	0.380276	0.981	0.946	0.920437	ISG15-NK	RGCC
GFOD1	0.000551011	0.316865	0.705	0.703	1	ISG15-NK	GFOD1
SNX6	0.000554958	0.42014	0.841	0.886	1	ISG15-NK	SNX6
AMD1	0.000637837	0.330451	0.913	0.877	1	ISG15-NK	AMD1
BOD1L1	0.000673281	0.360219	0.676	0.716	1	ISG15-NK	BOD1L1
TXK	0.000743466	0.576393	0.812	0.807	1	ISG15-NK	TXK
JUN	0.000781052	0.697716	0.889	0.913	1	ISG15-NK	JUN
LCP11	0.000840361	0.460452	0.85	0.873	1	ISG15-NK	LCP1
HMGB2	0.000865553	0.483516	0.618	0.531	1	ISG15-NK	HMGB2
CLIC31	0.000880029	0.268107	0.739	0.891	1	ISG15-NK	CLIC3
CCND2	0.000882058	0.639512	0.778	0.812	1	ISG15-NK	CCND2
CHIC2	0.000938917	0.428058	0.758	0.812	1	ISG15-NK	CHIC2
TTC1	0.000956712	0.349662	0.72	0.74	1	ISG15-NK	TTC1
NEMF	0.000957151	0.252714	0.768	0.781	1	ISG15-NK	NEMF
PIP4K2A	0.00110023	0.334278	0.812	0.819	1	ISG15-NK	PIP4K2A
CAPG1	0.00120525	0.471192	0.816	0.881	1	ISG15-NK	CAPG
SEC61B	0.00121232	0.514114	0.942	0.91	1	ISG15-NK	SEC61B
SLC7A5	0.00126627	0.303882	0.329	0.221	1	ISG15-NK	SLC7A5
NFATC3	0.00127881	0.343733	0.594	0.557	1	ISG15-NK	NFATC3
PDE4B	0.00137719	0.306336	0.778	0.822	1	ISG15-NK	PDE4B
CDC40	0.0014138	0.289947	0.899	0.865	1	ISG15-NK	CDC40
DTX3L	0.00143977	0.476274	0.473	0.628	1	ISG15-NK	DTX3L
DDX60L	0.00150664	0.26021	0.483	0.734	1	ISG15-NK	DDX60L
RASGRP1	0.00191979	0.425413	0.749	0.792	1	ISG15-NK	RASGRP1
SRRM11	0.00214407	0.38259	0.889	0.896	1	ISG15-NK	SRRM1
SFPQ	0.00243733	0.673868	0.932	0.915	1	ISG15-NK	SFPQ
STARD3NL1	0.00262936	0.31995	0.797	0.823	1	ISG15-NK	STARD3NL
NDUFB7	0.00264718	0.341126	0.797	0.882	1	ISG15-NK	NDUFB7
CCT6A	0.00285063	0.316455	0.836	0.801	1	ISG15-NK	CCT6A
REX1BD	0.00300243	0.326505	0.826	0.856	1	ISG15-NK	REX1BD
FAM107B	0.00321319	0.251794	0.667	0.824	1	ISG15-NK	FAM107B
COMMD8	0.00354229	0.326097	0.676	0.767	1	ISG15-NK	COMMD8
EIF5B	0.00359806	0.333947	0.797	0.859	1	ISG15-NK	EIF5B
APOBEC3C	0.00380114	0.509776	0.633	0.606	1	ISG15-NK	APOBEC3C
CCL5	0.00473509	0.259522	0.995	0.991	1	ISG15-NK	CCL5
FYB1	0.0048327	0.368639	0.807	0.853	1	ISG15-NK	FYB1
MAPRE1	0.00548781	0.366968	0.42	0.475	1	ISG15-NK	MAPRE1
PTPN22	0.006059	0.338754	0.812	0.881	1	ISG15-NK	PTPN22
COPZ1	0.00692512	0.275577	0.57	0.679	1	ISG15-NK	COPZ1
KIAA1551	0.00700839	0.502834	0.855	0.867	1	ISG15-NK	KIAA1551
IL2RG	0.00711442	0.260735	0.932	0.906	1	ISG15-NK	IL2RG
TMED101	0.00798851	0.312559	0.918	0.87	1	ISG15-NK	TMED10
PRPF4B	0.00846864	0.41128	0.884	0.913	1	ISG15-NK	PRPF4B
OCIAD2	0.00858129	0.291118	0.56	0.689	1	ISG15-NK	OCIAD2
