# Supplementary material for: Single-cell transcriptomic analysis reveals the immunosuppressive status of NK cell subpopulations in TNBC
Source: PLoS One. 2026 Jul 23;21(7):e0354524. doi: 10.1371/journal.pone.0354524 (PMC13395410; doi:10.1371/journal.pone.0354524)
Supplement: S2 Table — (A/B) GO/KEGG analysis result of gene signatures of NK cells in TNBC and non-TNBC. (C) GO analysis result of gene signatures of NK_XCL1 cells in TNBC and non-TNBC. (D/E) GO/KEGG analysis result of gene signatures of NK_FCGR3A cells in TNBC and non-TNBC. (F/G) GO/KEGG analysis result of gene signatures of NK_ISG15 cells in TNBC and non-TNBC. (XLSX) [file pone.0354524.s009.xlsx]

## Sheet: all-NK_GO
S2A Table. GO analysis result of gene signatures of NK cell in TNBC and non-TNBC
ID	Description	GeneRatio	BgRatio	pvalue	p.adjust	qvalue	geneID	Count	cluster
GO:0045071	negative regulation of viral genome replication	7/49	56/18614	1.17838e-10	1.8253e-07	1.39545e-07	ISG15/IFIT1/RSAD2/IFI16/ISG20/BST2/OASL	7	TNBC
GO:0045069	regulation of viral genome replication	7/49	86/18614	2.57276e-09	1.83256e-06	1.40099e-06	ISG15/IFIT1/RSAD2/IFI16/ISG20/BST2/OASL	7	TNBC
GO:0048525	negative regulation of viral process	7/49	90/18614	3.54918e-09	1.83256e-06	1.40099e-06	ISG15/IFIT1/RSAD2/IFI16/ISG20/BST2/OASL	7	TNBC
GO:0045088	regulation of innate immune response	10/49	373/18614	3.79434e-08	1.13467e-05	8.67454e-06	ISG15/RSAD2/TYROBP/IFI16/HAVCR2/KIR2DL4/CD96/CYLD/PARP14/OASL	10	TNBC
GO:0002683	negative regulation of immune system process	11/49	487/18614	4.16981e-08	1.13467e-05	8.67454e-06	ISG15/TYROBP/IFI16/HAVCR2/KIR2DL4/CD96/TSC22D3/ID2/DUSP1/PARP14/BST2	11	TNBC
GO:0019079	viral genome replication	7/49	129/18614	4.3951e-08	1.13467e-05	8.67454e-06	ISG15/IFIT1/RSAD2/IFI16/ISG20/BST2/OASL	7	TNBC
GO:0045824	negative regulation of innate immune response	6/49	78/18614	5.39441e-08	1.19371e-05	9.12588e-06	ISG15/IFI16/HAVCR2/KIR2DL4/CD96/PARP14	6	TNBC
GO:1903900	regulation of viral life cycle	7/49	143/18614	8.93922e-08	1.73086e-05	1.32324e-05	ISG15/IFIT1/RSAD2/IFI16/ISG20/BST2/OASL	7	TNBC
GO:0050792	regulation of viral process	7/49	165/18614	2.37769e-07	4.09227e-05	3.12854e-05	ISG15/IFIT1/RSAD2/IFI16/ISG20/BST2/OASL	7	TNBC
GO:0002831	regulation of response to biotic stimulus	10/49	463/18614	2.83565e-07	4.39243e-05	3.35801e-05	ISG15/RSAD2/TYROBP/IFI16/HAVCR2/KIR2DL4/CD96/CYLD/PARP14/OASL	10	TNBC
GO:0002832	negative regulation of response to biotic stimulus	6/49	125/18614	8.97438e-07	0.000126376	9.66142e-05	ISG15/IFI16/HAVCR2/KIR2DL4/CD96/PARP14	6	TNBC
GO:0009615	response to virus	9/49	408/18614	1.01114e-06	0.000128758	9.84352e-05	ISG15/IFIT1/RSAD2/IFI44/IFI16/ISG20/IFIT3/BST2/OASL	9	TNBC
GO:0051607	defense response to virus	8/49	303/18614	1.13534e-06	0.000128758	9.84352e-05	ISG15/IFIT1/RSAD2/IFI16/ISG20/IFIT3/BST2/OASL	8	TNBC
GO:0140546	defense response to symbiont	8/49	304/18614	1.16372e-06	0.000128758	9.84352e-05	ISG15/IFIT1/RSAD2/IFI16/ISG20/IFIT3/BST2/OASL	8	TNBC
GO:0016032	viral process	9/49	426/18614	1.44506e-06	0.000149226	0.000114083	ISG15/IFIT1/RSAD2/IFI16/JUN/RPSA/ISG20/BST2/OASL	9	TNBC
GO:0019058	viral life cycle	8/49	320/18614	1.70756e-06	0.000165313	0.000126382	ISG15/IFIT1/RSAD2/IFI16/RPSA/ISG20/BST2/OASL	8	TNBC
GO:0032102	negative regulation of response to external stimulus	9/49	446/18614	2.10793e-06	0.00019207	0.000146838	ISG15/IFI16/ANXA2/HAVCR2/KIR2DL4/CD96/CYLD/DUSP1/PARP14	9	TNBC
GO:0071277	cellular response to calcium ion	5/49	88/18614	3.40797e-06	0.000293275	0.000224208	JUND/JUN/CPNE1/FOS/ALOX5AP	5	TNBC
GO:0051100	negative regulation of binding	6/49	163/18614	4.21119e-06	0.000343323	0.00026247	IFIT1/RACK1/IFI16/JUN/CPNE1/ROCK1	6	TNBC
GO:0019221	cytokine-mediated signaling pathway	9/49	492/18614	4.69528e-06	0.000363649	0.00027801	ISG15/FCER1G/CD44/CPNE1/XCL2/CYLD/PARP14/OASL/IL2RB	9	TNBC
GO:0031348	negative regulation of defense response	7/49	284/18614	8.8746e-06	0.000634219	0.000484861	ISG15/IFI16/HAVCR2/KIR2DL4/CD96/CYLD/PARP14	7	TNBC
GO:0002443	leukocyte mediated immunity	8/49	401/18614	9.00763e-06	0.000634219	0.000484861	RSAD2/FCER1G/TYROBP/HAVCR2/KIR2DL4/CD96/BST2/IL2RB	8	TNBC
GO:0050777	negative regulation of immune response	6/49	191/18614	1.04553e-05	0.000704144	0.000538318	ISG15/IFI16/HAVCR2/KIR2DL4/CD96/PARP14	6	TNBC
GO:0045089	positive regulation of innate immune response	7/49	300/18614	1.26682e-05	0.000794517	0.000607408	RSAD2/TYROBP/IFI16/HAVCR2/KIR2DL4/CYLD/OASL	7	TNBC
GO:0030099	myeloid cell differentiation	8/49	421/18614	1.28231e-05	0.000794517	0.000607408	ISG15/TYROBP/IFI16/ANXA2/JUN/ID2/PIP4K2A/FOS	8	TNBC
GO:0002718	regulation of cytokine production involved in immune response	5/49	119/18614	1.49467e-05	0.000890478	0.00068077	RSAD2/KIR2DL4/CD96/LITAF/BST2	5	TNBC
GO:0002367	cytokine production involved in immune response	5/49	121/18614	1.62049e-05	0.000929678	0.000710739	RSAD2/KIR2DL4/CD96/LITAF/BST2	5	TNBC
GO:0031349	positive regulation of defense response	8/49	441/18614	1.79219e-05	0.000991463	0.000757973	RSAD2/TYROBP/IFI16/HAVCR2/KIR2DL4/CYLD/OASL/ALOX5AP	8	TNBC
GO:0002716	negative regulation of natural killer cell mediated immunity	3/49	21/18614	2.20517e-05	0.00113997	0.000871508	HAVCR2/KIR2DL4/CD96	3	TNBC
GO:0002833	positive regulation of response to biotic stimulus	7/49	327/18614	2.20782e-05	0.00113997	0.000871508	RSAD2/TYROBP/IFI16/HAVCR2/KIR2DL4/CYLD/OASL	7	TNBC
GO:0002573	myeloid leukocyte differentiation	6/49	227/18614	2.7783e-05	0.00138825	0.00106132	TYROBP/IFI16/ANXA2/JUN/ID2/FOS	6	TNBC
GO:0002704	negative regulation of leukocyte mediated immunity	4/49	68/18614	3.04893e-05	0.00147587	0.0011283	HAVCR2/KIR2DL4/CD96/BST2	4	TNBC
GO:0002218	activation of innate immune response	6/49	233/18614	3.21618e-05	0.00150966	0.00115413	RSAD2/TYROBP/IFI16/HAVCR2/CYLD/OASL	6	TNBC
GO:0002703	regulation of leukocyte mediated immunity	6/49	246/18614	4.35626e-05	0.00195249	0.00149268	RSAD2/TYROBP/HAVCR2/KIR2DL4/CD96/BST2	6	TNBC
GO:0051592	response to calcium ion	5/49	149/18614	4.41169e-05	0.00195249	0.00149268	JUND/JUN/CPNE1/FOS/ALOX5AP	5	TNBC
GO:0051098	regulation of binding	7/49	369/18614	4.76758e-05	0.00205138	0.00156828	IFIT1/RACK1/IFI16/ANXA2/JUN/CPNE1/ROCK1	7	TNBC
GO:0002697	regulation of immune effector process	7/49	384/18614	6.13007e-05	0.00256635	0.00196197	RSAD2/TYROBP/HAVCR2/KIR2DL4/CD96/LITAF/BST2	7	TNBC
GO:0002753	cytosolic pattern recognition receptor signaling pathway	4/49	95/18614	0.000113133	0.00461166	0.00352561	RSAD2/HAVCR2/CYLD/OASL	4	TNBC
GO:0002449	lymphocyte mediated immunity	6/49	300/18614	0.000130176	0.00517034	0.00395273	RSAD2/FCER1G/HAVCR2/KIR2DL4/CD96/IL2RB	6	TNBC
GO:0002700	regulation of production of molecular mediator of immune response	5/49	189/18614	0.000135855	0.00526098	0.00402202	RSAD2/KIR2DL4/CD96/LITAF/BST2	5	TNBC
GO:0045639	positive regulation of myeloid cell differentiation	4/49	103/18614	0.000154712	0.00584508	0.00446856	ISG15/TYROBP/ID2/FOS	4	TNBC
GO:0098751	bone cell development	3/49	41/18614	0.000170321	0.00613552	0.00469061	TYROBP/ANXA2/PIP4K2A	3	TNBC
GO:1901223	negative regulation of NIK/NF-kappaB signaling	3/49	41/18614	0.000170321	0.00613552	0.00469061	LITAF/CPNE1/CYLD	3	TNBC
GO:0071248	cellular response to metal ion	5/49	200/18614	0.00017693	0.00622874	0.00476187	JUND/JUN/CPNE1/FOS/ALOX5AP	5	TNBC
GO:0042116	macrophage activation	4/49	109/18614	0.000192432	0.00653297	0.00499446	TYROBP/JUND/HAVCR2/JUN	4	TNBC
GO:1902075	cellular response to salt	5/49	204/18614	0.000194007	0.00653297	0.00499446	JUND/JUN/CPNE1/FOS/ALOX5AP	5	TNBC
GO:1901222	regulation of NIK/NF-kappaB signaling	4/49	110/18614	0.000199309	0.00656872	0.00502179	HAVCR2/LITAF/CPNE1/CYLD	4	TNBC
GO:0002758	innate immune response-activating signaling pathway	5/49	209/18614	0.000217092	0.00700574	0.00535588	RSAD2/TYROBP/HAVCR2/CYLD/OASL	5	TNBC
GO:1903131	mononuclear cell differentiation	7/49	474/18614	0.000226179	0.00715002	0.00546619	RSAD2/FCER1G/IFI16/JUN/ID2/FOS/KLF6	7	TNBC
GO:0001819	positive regulation of cytokine production	7/49	489/18614	0.000273404	0.00847006	0.00647536	ISG15/RSAD2/FCER1G/TYROBP/IFI16/HAVCR2/KIR2DL4	7	TNBC
GO:0002253	activation of immune response	7/49	495/18614	0.000294391	0.00882622	0.00674764	RSAD2/FCER1G/TYROBP/IFI16/HAVCR2/CYLD/OASL	7	TNBC
GO:0002698	negative regulation of immune effector process	4/49	122/18614	0.000296296	0.00882622	0.00674764	HAVCR2/KIR2DL4/CD96/BST2	4	TNBC
GO:0043392	negative regulation of DNA binding	3/49	51/18614	0.000326638	0.00954645	0.00729826	IFI16/JUN/CPNE1	3	TNBC
GO:0071241	cellular response to inorganic substance	5/49	231/18614	0.000344501	0.0095705	0.00731664	JUND/JUN/CPNE1/FOS/ALOX5AP	5	TNBC
GO:0002715	regulation of natural killer cell mediated immunity	3/49	52/18614	0.000345996	0.0095705	0.00731664	HAVCR2/KIR2DL4/CD96	3	TNBC
GO:0006968	cellular defense response	3/49	52/18614	0.000345996	0.0095705	0.00731664	TYROBP/LSP1/KIR2DL4	3	TNBC
GO:0002274	myeloid leukocyte activation	5/49	240/18614	0.000410409	0.011153	0.0085265	FCER1G/TYROBP/JUND/HAVCR2/JUN	5	TNBC
GO:0002707	negative regulation of lymphocyte mediated immunity	3/49	56/18614	0.000430787	0.011505	0.00879555	HAVCR2/KIR2DL4/CD96	3	TNBC
GO:0034154	toll-like receptor 7 signaling pathway	2/49	12/18614	0.000440568	0.0115668	0.00884281	RSAD2/HAVCR2	2	TNBC
GO:0042326	negative regulation of phosphorylation	6/49	383/18614	0.000483329	0.0124779	0.00953938	RACK1/JUN/ROCK1/PIP4K2A/DUSP1/PARP14	6	TNBC
GO:0002763	positive regulation of myeloid leukocyte differentiation	3/49	59/18614	0.000502419	0.0127581	0.0097536	TYROBP/ID2/FOS	3	TNBC
GO:0038061	NIK/NF-kappaB signaling	4/49	142/18614	0.000526949	0.0131652	0.0100648	HAVCR2/LITAF/CPNE1/CYLD	4	TNBC
GO:0002757	immune response-activating signaling pathway	6/49	423/18614	0.000813313	0.0199972	0.0152878	RSAD2/FCER1G/TYROBP/HAVCR2/CYLD/OASL	6	TNBC
GO:0001959	regulation of cytokine-mediated signaling pathway	4/49	165/18614	0.000924532	0.0223766	0.0171069	ISG15/CPNE1/CYLD/PARP14	4	TNBC
GO:0032732	positive regulation of interleukin-1 production	3/49	74/18614	0.000974483	0.0230315	0.0176076	TYROBP/IFI16/HAVCR2	3	TNBC
GO:0045936	negative regulation of phosphate metabolic process	6/49	439/18614	0.000985796	0.0230315	0.0176076	RACK1/JUN/ROCK1/PIP4K2A/DUSP1/PARP14	6	TNBC
GO:0010563	negative regulation of phosphorus metabolic process	6/49	440/18614	0.000997445	0.0230315	0.0176076	RACK1/JUN/ROCK1/PIP4K2A/DUSP1/PARP14	6	TNBC
GO:0036035	osteoclast development	2/49	18/18614	0.00101107	0.0230315	0.0176076	TYROBP/ANXA2	2	TNBC
GO:0002764	immune response-regulating signaling pathway	6/49	450/18614	0.00111987	0.0242702	0.0185546	RSAD2/FCER1G/TYROBP/HAVCR2/CYLD/OASL	6	TNBC
GO:0002281	macrophage activation involved in immune response	2/49	19/18614	0.00112812	0.0242702	0.0185546	TYROBP/HAVCR2	2	TNBC
GO:0002283	neutrophil activation involved in immune response	2/49	19/18614	0.00112812	0.0242702	0.0185546	FCER1G/TYROBP	2	TNBC
GO:0034162	toll-like receptor 9 signaling pathway	2/49	19/18614	0.00112812	0.0242702	0.0185546	RSAD2/HAVCR2	2	TNBC
GO:0002228	natural killer cell mediated immunity	3/49	79/18614	0.00117786	0.0249933	0.0191074	HAVCR2/KIR2DL4/CD96	3	TNBC
GO:0060759	regulation of response to cytokine stimulus	4/49	177/18614	0.00119934	0.025105	0.0191928	ISG15/CPNE1/CYLD/PARP14	4	TNBC
GO:0045953	negative regulation of natural killer cell mediated cytotoxicity	2/49	20/18614	0.00125136	0.0251735	0.0192451	HAVCR2/KIR2DL4	2	TNBC
GO:0060749	mammary gland alveolus development	2/49	20/18614	0.00125136	0.0251735	0.0192451	AREG/ID2	2	TNBC
GO:0061377	mammary gland lobule development	2/49	20/18614	0.00125136	0.0251735	0.0192451	AREG/ID2	2	TNBC
GO:0044090	positive regulation of vacuole organization	2/49	21/18614	0.00138076	0.027131	0.0207417	ANXA2/PIP4K2A	2	TNBC
GO:0002706	regulation of lymphocyte mediated immunity	4/49	184/18614	0.0013837	0.027131	0.0207417	RSAD2/HAVCR2/KIR2DL4/CD96	4	TNBC
GO:0061515	myeloid cell development	3/49	84/18614	0.00140621	0.0272278	0.0208157	TYROBP/ANXA2/PIP4K2A	3	TNBC
GO:0002221	pattern recognition receptor signaling pathway	4/49	189/18614	0.00152695	0.0292005	0.0223238	RSAD2/HAVCR2/CYLD/OASL	4	TNBC
GO:0001960	negative regulation of cytokine-mediated signaling pathway	3/49	87/18614	0.00155566	0.0293869	0.0224663	ISG15/CYLD/PARP14	3	TNBC
GO:1901214	regulation of neuron death	5/49	327/18614	0.0016427	0.030657	0.0234373	TYROBP/RACK1/JUN/ROCK1/FOS	5	TNBC
GO:0002440	production of molecular mediator of immune response	5/49	328/18614	0.00166485	0.0307007	0.0234707	RSAD2/KIR2DL4/CD96/LITAF/BST2	5	TNBC
GO:2000117	negative regulation of cysteine-type endopeptidase activity	3/49	91/18614	0.00176992	0.0322541	0.0246583	IFI16/CD44/ARL6IP1	3	TNBC
GO:0060761	negative regulation of response to cytokine stimulus	3/49	92/18614	0.00182621	0.032893	0.0251467	ISG15/CYLD/PARP14	3	TNBC
GO:0043393	regulation of protein binding	4/49	201/18614	0.00191241	0.0340497	0.026031	IFIT1/RACK1/ANXA2/ROCK1	4	TNBC
GO:2000114	regulation of establishment of cell polarity	2/49	25/18614	0.00195931	0.0341914	0.0261394	RACK1/ROCK1	2	TNBC
GO:0001910	regulation of leukocyte mediated cytotoxicity	3/49	95/18614	0.00200177	0.0341914	0.0261394	TYROBP/HAVCR2/KIR2DL4	3	TNBC
GO:0000302	response to reactive oxygen species	4/49	205/18614	0.00205462	0.0341914	0.0261394	RACK1/AREG/JUN/FOS	4	TNBC
GO:0032091	negative regulation of protein binding	3/49	96/18614	0.00206254	0.0341914	0.0261394	IFIT1/RACK1/ROCK1	3	TNBC
GO:0032496	response to lipopolysaccharide	5/49	345/18614	0.00207623	0.0341914	0.0261394	JUND/HAVCR2/CD96/LITAF/FOS	5	TNBC
GO:0001911	negative regulation of leukocyte mediated cytotoxicity	2/49	26/18614	0.00211903	0.0341914	0.0261394	HAVCR2/KIR2DL4	2	TNBC
GO:0033598	mammary gland epithelial cell proliferation	2/49	26/18614	0.00211903	0.0341914	0.0261394	AREG/ID2	2	TNBC
GO:0035994	response to muscle stretch	2/49	26/18614	0.00211903	0.0341914	0.0261394	JUN/FOS	2	TNBC
GO:0045672	positive regulation of osteoclast differentiation	2/49	26/18614	0.00211903	0.0341914	0.0261394	TYROBP/FOS	2	TNBC
GO:0002275	myeloid cell activation involved in immune response	3/49	98/18614	0.00218751	0.0349326	0.0267059	FCER1G/TYROBP/HAVCR2	3	TNBC
GO:0032753	positive regulation of interleukin-4 production	2/49	27/18614	0.00228472	0.0361125	0.027608	FCER1G/HAVCR2	2	TNBC
GO:0030101	natural killer cell activation	3/49	100/18614	0.0023171	0.0362544	0.0277165	TYROBP/HAVCR2/IL2RB	3	TNBC
GO:0050764	regulation of phagocytosis	3/49	101/18614	0.00238364	0.0368245	0.0281523	FCER1G/RACK1/IL2RB	3	TNBC
GO:0045637	regulation of myeloid cell differentiation	4/49	214/18614	0.00240108	0.0368245	0.0281523	ISG15/TYROBP/ID2/FOS	4	TNBC
GO:0030316	osteoclast differentiation	3/49	102/18614	0.00245135	0.0369405	0.028241	TYROBP/ANXA2/FOS	3	TNBC
GO:0032878	regulation of establishment or maintenance of cell polarity	2/49	28/18614	0.00245634	0.0369405	0.028241	RACK1/ROCK1	2	TNBC
GO:0032479	regulation of type I interferon production	3/49	104/18614	0.00259034	0.0382137	0.0292144	ISG15/HAVCR2/CYLD	3	TNBC
GO:0032606	type I interferon production	3/49	104/18614	0.00259034	0.0382137	0.0292144	ISG15/HAVCR2/CYLD	3	TNBC
GO:0031342	negative regulation of cell killing	2/49	29/18614	0.00263387	0.0384893	0.029425	HAVCR2/KIR2DL4	2	TNBC
GO:0002237	response to molecule of bacterial origin	5/49	366/18614	0.00268182	0.0388237	0.0296807	JUND/HAVCR2/CD96/LITAF/FOS	5	TNBC
GO:0010038	response to metal ion	5/49	367/18614	0.00271353	0.0389191	0.0297537	JUND/JUN/CPNE1/FOS/ALOX5AP	5	TNBC
GO:0070374	positive regulation of ERK1 and ERK2 cascade	4/49	222/18614	0.00274119	0.0389551	0.0297812	CD44/HAVCR2/JUN/XCL2	4	TNBC
GO:0043032	positive regulation of macrophage activation	2/49	30/18614	0.00281727	0.0396723	0.0303295	JUND/HAVCR2	2	TNBC
GO:0001818	negative regulation of cytokine production	5/49	371/18614	0.00284313	0.0396758	0.0303322	TYROBP/HAVCR2/CD96/CYLD/BST2	5	TNBC
GO:0070997	neuron death	5/49	373/18614	0.00290959	0.0402407	0.030764	TYROBP/RACK1/JUN/ROCK1/FOS	5	TNBC
GO:0071276	cellular response to cadmium ion	2/49	31/18614	0.00300652	0.0412133	0.0315076	JUN/FOS	2	TNBC
GO:0031341	regulation of cell killing	3/49	110/18614	0.00303625	0.0412557	0.03154	TYROBP/HAVCR2/KIR2DL4	3	TNBC
GO:0032367	intracellular cholesterol transport	2/49	32/18614	0.00320158	0.0427522	0.0326841	ANXA2/PIP4K2A	2	TNBC
GO:0035456	response to interferon-beta	2/49	32/18614	0.00320158	0.0427522	0.0326841	IFI16/BST2	2	TNBC
GO:1902074	response to salt	5/49	383/18614	0.00325894	0.0431461	0.0329852	JUND/JUN/CPNE1/FOS/ALOX5AP	5	TNBC
GO:2000116	regulation of cysteine-type endopeptidase activity	4/49	234/18614	0.00331132	0.0434681	0.0332314	RACK1/IFI16/CD44/ARL6IP1	4	TNBC
GO:0071356	cellular response to tumor necrosis factor	4/49	235/18614	0.00336221	0.0437652	0.0334585	CPNE1/XCL2/CYLD/FOS	4	TNBC
GO:0006909	phagocytosis	4/49	236/18614	0.00341363	0.0440642	0.0336871	FCER1G/TYROBP/RACK1/IL2RB	4	TNBC
GO:0032480	negative regulation of type I interferon production	2/49	34/18614	0.00360903	0.0458228	0.0350316	HAVCR2/CYLD	2	TNBC
GO:0050869	negative regulation of B cell activation	2/49	34/18614	0.00360903	0.0458228	0.0350316	TYROBP/ID2	2	TNBC
GO:0032609	type II interferon production	3/49	118/18614	0.00370027	0.0462236	0.0353379	ISG15/HAVCR2/CD96	3	TNBC
GO:0032649	regulation of type II interferon production	3/49	118/18614	0.00370027	0.0462236	0.0353379	ISG15/HAVCR2/CD96	3	TNBC
GO:0002719	negative regulation of cytokine production involved in immune response	2/49	35/18614	0.00382135	0.0462443	0.0353538	CD96/BST2	2	TNBC
GO:0032366	intracellular sterol transport	2/49	35/18614	0.00382135	0.0462443	0.0353538	ANXA2/PIP4K2A	2	TNBC
GO:0032633	interleukin-4 production	2/49	35/18614	0.00382135	0.0462443	0.0353538	FCER1G/HAVCR2	2	TNBC
GO:0032673	regulation of interleukin-4 production	2/49	35/18614	0.00382135	0.0462443	0.0353538	FCER1G/HAVCR2	2	TNBC
GO:0051101	regulation of DNA binding	3/49	120/18614	0.00387902	0.0465784	0.0356092	IFI16/JUN/CPNE1	3	TNBC
GO:0030224	monocyte differentiation	2/49	36/18614	0.00403936	0.0481306	0.0367958	IFI16/JUN	2	TNBC
GO:0002761	regulation of myeloid leukocyte differentiation	3/49	123/18614	0.0041569	0.049153	0.0375774	TYROBP/ID2/FOS	3	TNBC
GO:0140894	endolysosomal toll-like receptor signaling pathway	2/49	38/18614	0.00449234	0.0523532	0.040024	RSAD2/HAVCR2	2	TNBC
GO:0050730	regulation of peptidyl-tyrosine phosphorylation	4/49	255/18614	0.00449514	0.0523532	0.040024	RACK1/AREG/CD44/PARP14	4	TNBC
GO:0034612	response to tumor necrosis factor	4/49	257/18614	0.00462095	0.0534168	0.0408372	CPNE1/XCL2/CYLD/FOS	4	TNBC
GO:0032612	interleukin-1 production	3/49	131/18614	0.00495616	0.0564492	0.0431554	TYROBP/IFI16/HAVCR2	3	TNBC
GO:0032652	regulation of interleukin-1 production	3/49	131/18614	0.00495616	0.0564492	0.0431554	TYROBP/IFI16/HAVCR2	3	TNBC
GO:0043434	response to peptide hormone	5/49	427/18614	0.0051638	0.0583848	0.0446352	AREG/JUND/ROCK1/PIP4K2A/FOS	5	TNBC
GO:0140467	integrated stress response signaling	2/49	41/18614	0.00521375	0.0585224	0.0447404	JUN/FOS	2	TNBC
GO:0042119	neutrophil activation	2/49	42/18614	0.00546528	0.0609045	0.0465615	FCER1G/TYROBP	2	TNBC
GO:0032689	negative regulation of type II interferon production	2/49	43/18614	0.0057223	0.0628641	0.0480596	HAVCR2/CD96	2	TNBC
GO:0032814	regulation of natural killer cell activation	2/49	43/18614	0.0057223	0.0628641	0.0480596	TYROBP/HAVCR2	2	TNBC
GO:0001909	leukocyte mediated cytotoxicity	3/49	139/18614	0.00584227	0.0632844	0.0483809	TYROBP/HAVCR2/KIR2DL4	3	TNBC
GO:0034341	response to type II interferon	3/49	139/18614	0.00584227	0.0632844	0.0483809	XCL2/PARP14/BST2	3	TNBC
GO:0042113	B cell activation	4/49	276/18614	0.00593663	0.06386	0.048821	TYROBP/ID2/BST2/KLF6	4	TNBC
GO:0042771	intrinsic apoptotic signaling pathway in response to DNA damage by p53 class mediator	2/49	44/18614	0.00598477	0.0639338	0.0488774	IFI16/CD44	2	TNBC
GO:0034655	nucleobase-containing compound catabolic process	5/49	447/18614	0.00624922	0.0654417	0.0500302	FUS/ISG20/TYMP/ROCK1/SERBP1	5	TNBC
GO:0062208	positive regulation of pattern recognition receptor signaling pathway	2/49	45/18614	0.00625266	0.0654417	0.0500302	RSAD2/OASL	2	TNBC
GO:1900744	regulation of p38MAPK cascade	2/49	45/18614	0.00625266	0.0654417	0.0500302	CYLD/DUSP1	2	TNBC
GO:0009314	response to radiation	5/49	452/18614	0.00654395	0.0680308	0.0520095	JUND/IFI16/HMGN1/ID2/FOS	5	TNBC
GO:0001774	microglial cell activation	2/49	47/18614	0.0068046	0.0698035	0.0533648	TYROBP/JUN	2	TNBC
GO:0002701	negative regulation of production of molecular mediator of immune response	2/49	47/18614	0.0068046	0.0698035	0.0533648	CD96/BST2	2	TNBC
GO:0002705	positive regulation of leukocyte mediated immunity	3/49	148/18614	0.00694599	0.0707851	0.0541152	RSAD2/TYROBP/KIR2DL4	3	TNBC
GO:0036230	granulocyte activation	2/49	48/18614	0.0070886	0.0713002	0.054509	FCER1G/TYROBP	2	TNBC
GO:0042269	regulation of natural killer cell mediated cytotoxicity	2/49	48/18614	0.0070886	0.0713002	0.054509	HAVCR2/KIR2DL4	2	TNBC
GO:0007249	I-kappaB kinase/NF-kappaB signaling	4/49	293/18614	0.00730808	0.0730336	0.0558342	LITAF/CPNE1/ROCK1/BST2	4	TNBC
GO:0034614	cellular response to reactive oxygen species	3/49	152/18614	0.00747363	0.0742093	0.056733	RACK1/JUN/FOS	3	TNBC
GO:0002269	leukocyte activation involved in inflammatory response	2/49	50/18614	0.00767248	0.0752194	0.0575052	TYROBP/JUN	2	TNBC
GO:0044088	regulation of vacuole organization	2/49	50/18614	0.00767248	0.0752194	0.0575052	ANXA2/PIP4K2A	2	TNBC
GO:0030522	intracellular receptor signaling pathway	4/49	299/18614	0.00783818	0.0757534	0.0579135	RSAD2/HAVCR2/CYLD/OASL	4	TNBC
GO:0032365	intracellular lipid transport	2/49	51/18614	0.00797231	0.0757534	0.0579135	ANXA2/PIP4K2A	2	TNBC
GO:0032873	negative regulation of stress-activated MAPK cascade	2/49	51/18614	0.00797231	0.0757534	0.0579135	CYLD/DUSP1	2	TNBC
GO:0070303	negative regulation of stress-activated protein kinase signaling cascade	2/49	51/18614	0.00797231	0.0757534	0.0579135	CYLD/DUSP1	2	TNBC
GO:1902895	positive regulation of miRNA transcription	2/49	51/18614	0.00797231	0.0757534	0.0579135	JUN/FOS	2	TNBC
GO:0097193	intrinsic apoptotic signaling pathway	4/49	301/18614	0.00802038	0.0757534	0.0579135	RACK1/IFI16/CD44/CYLD	4	TNBC
GO:0002181	cytoplasmic translation	3/49	159/18614	0.00845292	0.079355	0.0606669	RACK1/RPSA/RPL4	3	TNBC
GO:0010951	negative regulation of endopeptidase activity	3/49	160/18614	0.00859869	0.0802372	0.0613413	IFI16/CD44/ARL6IP1	3	TNBC
GO:0044270	cellular nitrogen compound catabolic process	5/49	486/18614	0.00881315	0.0812844	0.062142	FUS/ISG20/TYMP/ROCK1/SERBP1	5	TNBC
GO:0039531	regulation of viral-induced cytoplasmic pattern recognition receptor signaling pathway	2/49	54/18614	0.00890302	0.0812844	0.062142	RSAD2/OASL	2	TNBC
GO:0046686	response to cadmium ion	2/49	54/18614	0.00890302	0.0812844	0.062142	JUN/FOS	2	TNBC
GO:0046700	heterocycle catabolic process	5/49	488/18614	0.00896165	0.0812844	0.062142	FUS/ISG20/TYMP/ROCK1/SERBP1	5	TNBC
GO:0002460	adaptive immune response based on somatic recombination of immune receptors built from immunoglobulin superfamily domains	4/49	311/18614	0.0089733	0.0812844	0.062142	RSAD2/FCER1G/HAVCR2/IL2RB	4	TNBC
GO:0061900	glial cell activation	2/49	55/18614	0.00922356	0.0830657	0.0635037	TYROBP/JUN	2	TNBC
GO:0070372	regulation of ERK1 and ERK2 cascade	4/49	315/18614	0.00937436	0.0839358	0.0641689	CD44/HAVCR2/JUN/XCL2	4	TNBC
GO:0043410	positive regulation of MAPK cascade	5/49	495/18614	0.00949512	0.084044	0.0642517	CD44/HAVCR2/JUN/ROCK1/XCL2	5	TNBC
GO:0010803	regulation of tumor necrosis factor-mediated signaling pathway	2/49	56/18614	0.00954922	0.084044	0.0642517	CPNE1/CYLD	2	TNBC
GO:0038066	p38MAPK cascade	2/49	56/18614	0.00954922	0.084044	0.0642517	CYLD/DUSP1	2	TNBC
GO:0006401	RNA catabolic process	4/49	319/18614	0.00978699	0.0854411	0.0653197	FUS/ISG20/ROCK1/SERBP1	4	TNBC
GO:0051250	negative regulation of lymphocyte activation	3/49	168/18614	0.00981828	0.0854411	0.0653197	TYROBP/HAVCR2/ID2	3	TNBC
GO:0009416	response to light stimulus	4/49	323/18614	0.0102113	0.0879123	0.0672089	JUND/HMGN1/ID2/FOS	4	TNBC
GO:0050732	negative regulation of peptidyl-tyrosine phosphorylation	2/49	58/18614	0.0102158	0.0879123	0.0672089	RACK1/PARP14	2	TNBC
GO:0001961	positive regulation of cytokine-mediated signaling pathway	2/49	59/18614	0.0105566	0.0903433	0.0690674	CPNE1/PARP14	2	TNBC
GO:2001242	regulation of intrinsic apoptotic signaling pathway	3/49	173/18614	0.0106292	0.0904653	0.0691607	RACK1/CD44/CYLD	3	TNBC
GO:2000630	positive regulation of miRNA metabolic process	2/49	60/18614	0.0109024	0.0922831	0.0705504	JUN/FOS	2	TNBC
GO:0045861	negative regulation of proteolysis	4/49	330/18614	0.0109824	0.092455	0.0706819	IFI16/CD44/ARL6IP1/ROCK1	4	TNBC
GO:0043030	regulation of macrophage activation	2/49	62/18614	0.0116089	0.0972011	0.0743102	JUND/HAVCR2	2	TNBC
GO:0052548	regulation of endopeptidase activity	4/49	336/18614	0.0116726	0.097209	0.0743163	RACK1/IFI16/CD44/ARL6IP1	4	TNBC
GO:0031638	zymogen activation	2/49	63/18614	0.0119696	0.0983957	0.0752235	IFI16/ANXA2	2	TNBC
GO:0032731	positive regulation of interleukin-1 beta production	2/49	63/18614	0.0119696	0.0983957	0.0752235	TYROBP/IFI16	2	TNBC
GO:0050731	positive regulation of peptidyl-tyrosine phosphorylation	3/49	181/18614	0.0120057	0.0983957	0.0752235	AREG/CD44/PARP14	3	TNBC
GO:0001933	negative regulation of protein phosphorylation	4/49	341/18614	0.0122688	0.099499	0.076067	RACK1/JUN/DUSP1/PARP14	4	TNBC
GO:0070371	ERK1 and ERK2 cascade	4/49	341/18614	0.0122688	0.099499	0.076067	CD44/HAVCR2/JUN/XCL2	4	TNBC
GO:1902107	positive regulation of leukocyte differentiation	3/49	184/18614	0.0125471	0.100702	0.0769865	TYROBP/ID2/FOS	3	TNBC
GO:1903708	positive regulation of hemopoiesis	3/49	184/18614	0.0125471	0.100702	0.0769865	TYROBP/ID2/FOS	3	TNBC
GO:0051346	negative regulation of hydrolase activity	4/49	345/18614	0.0127596	0.101879	0.0778867	IFI16/CD44/ARL6IP1/ROCK1	4	TNBC
GO:0032613	interleukin-10 production	2/49	66/18614	0.0130807	0.102333	0.0782339	ISG15/TYROBP	2	TNBC
GO:0032653	regulation of interleukin-10 production	2/49	66/18614	0.0130807	0.102333	0.0782339	ISG15/TYROBP	2	TNBC
GO:0060760	positive regulation of response to cytokine stimulus	2/49	66/18614	0.0130807	0.102333	0.0782339	CPNE1/PARP14	2	TNBC
GO:1902017	regulation of cilium assembly	2/49	66/18614	0.0130807	0.102333	0.0782339	CYLD/ODF2L	2	TNBC
GO:0045670	regulation of osteoclast differentiation	2/49	68/18614	0.0138456	0.1067	0.0815725	TYROBP/FOS	2	TNBC
GO:0061180	mammary gland epithelium development	2/49	68/18614	0.0138456	0.1067	0.0815725	AREG/ID2	2	TNBC
GO:1902893	regulation of miRNA transcription	2/49	68/18614	0.0138456	0.1067	0.0815725	JUN/FOS	2	TNBC
GO:0061614	miRNA transcription	2/49	69/18614	0.0142351	0.10916	0.0834525	JUN/FOS	2	TNBC
GO:0043433	negative regulation of DNA-binding transcription factor activity	3/49	194/18614	0.0144523	0.109738	0.0838948	HAVCR2/ID2/CYLD	3	TNBC
GO:0045664	regulation of neuron differentiation	3/49	194/18614	0.0144523	0.109738	0.0838948	CPNE1/ROCK1/ID2	3	TNBC
GO:0043488	regulation of mRNA stability	3/49	195/18614	0.0146513	0.110707	0.0846355	FUS/ROCK1/SERBP1	3	TNBC
GO:0002548	monocyte chemotaxis	2/49	71/18614	0.0150284	0.112652	0.0861222	XCL2/DUSP1	2	TNBC
GO:0001906	cell killing	3/49	197/18614	0.0150542	0.112652	0.0861222	TYROBP/HAVCR2/KIR2DL4	3	TNBC
GO:0050766	positive regulation of phagocytosis	2/49	73/18614	0.0158404	0.117966	0.0901847	FCER1G/IL2RB	2	TNBC
GO:0002695	negative regulation of leukocyte activation	3/49	202/18614	0.0160886	0.118857	0.0908658	TYROBP/HAVCR2/ID2	3	TNBC
GO:0018108	peptidyl-tyrosine phosphorylation	4/49	370/18614	0.0161135	0.118857	0.0908658	RACK1/AREG/CD44/PARP14	4	TNBC
GO:0018212	peptidyl-tyrosine modification	4/49	372/18614	0.0164036	0.120423	0.0920633	RACK1/AREG/CD44/PARP14	4	TNBC
GO:0043281	regulation of cysteine-type endopeptidase activity involved in apoptotic process	3/49	204/18614	0.0165133	0.120656	0.0922418	RACK1/CD44/ARL6IP1	3	TNBC
GO:0042267	natural killer cell mediated cytotoxicity	2/49	76/18614	0.017093	0.123076	0.0940913	HAVCR2/KIR2DL4	2	TNBC
GO:0150076	neuroinflammatory response	2/49	76/18614	0.017093	0.123076	0.0940913	TYROBP/JUN	2	TNBC
GO:0043487	regulation of RNA stability	3/49	207/18614	0.0171622	0.123076	0.0940913	FUS/ROCK1/SERBP1	3	TNBC
GO:1902115	regulation of organelle assembly	3/49	207/18614	0.0171622	0.123076	0.0940913	CYLD/PIP4K2A/ODF2L	3	TNBC
GO:0032729	positive regulation of type II interferon production	2/49	77/18614	0.0175197	0.124486	0.0951697	ISG15/HAVCR2	2	TNBC
GO:0071357	cellular response to type I interferon	2/49	77/18614	0.0175197	0.124486	0.0951697	ISG15/IFIT1	2	TNBC
GO:0043154	negative regulation of cysteine-type endopeptidase activity involved in apoptotic process	2/49	78/18614	0.0179508	0.12639	0.0966254	CD44/ARL6IP1	2	TNBC
GO:0050709	negative regulation of protein secretion	2/49	78/18614	0.0179508	0.12639	0.0966254	RSAD2/RAB11FIP1	2	TNBC
GO:0061013	regulation of mRNA catabolic process	3/49	212/18614	0.0182753	0.128093	0.0979268	FUS/ROCK1/SERBP1	3	TNBC
GO:0002720	positive regulation of cytokine production involved in immune response	2/49	80/18614	0.0188266	0.131362	0.100427	RSAD2/KIR2DL4	2	TNBC
GO:0009612	response to mechanical stimulus	3/49	215/18614	0.0189621	0.131714	0.100696	JUND/JUN/FOS	3	TNBC
GO:2000628	regulation of miRNA metabolic process	2/49	81/18614	0.0192712	0.133264	0.10188	JUN/FOS	2	TNBC
GO:0050900	leukocyte migration	4/49	393/18614	0.0196499	0.135162	0.103331	FCER1G/ROCK1/XCL2/DUSP1	4	TNBC
GO:0061097	regulation of protein tyrosine kinase activity	2/49	82/18614	0.0197202	0.135162	0.103331	RACK1/AREG	2	TNBC
GO:0043523	regulation of neuron apoptotic process	3/49	219/18614	0.0199	0.135198	0.103359	TYROBP/JUN/ROCK1	3	TNBC
GO:1901215	negative regulation of neuron death	3/49	219/18614	0.0199	0.135198	0.103359	RACK1/JUN/ROCK1	3	TNBC
GO:0034340	response to type I interferon	2/49	83/18614	0.0201736	0.135865	0.103868	ISG15/IFIT1	2	TNBC
GO:0072332	intrinsic apoptotic signaling pathway by p53 class mediator	2/49	83/18614	0.0201736	0.135865	0.103868	IFI16/CD44	2	TNBC
GO:0050866	negative regulation of cell activation	3/49	225/18614	0.0213544	0.143195	0.109472	TYROBP/HAVCR2/ID2	3	TNBC
GO:0048678	response to axon injury	2/49	87/18614	0.0220305	0.147091	0.112451	TYROBP/JUN	2	TNBC
GO:0050672	negative regulation of lymphocyte proliferation	2/49	88/18614	0.0225054	0.149618	0.114383	TYROBP/HAVCR2	2	TNBC
GO:0032945	negative regulation of mononuclear cell proliferation	2/49	89/18614	0.0229846	0.151503	0.115824	TYROBP/HAVCR2	2	TNBC
GO:0051591	response to cAMP	2/49	89/18614	0.0229846	0.151503	0.115824	AREG/FOS	2	TNBC
GO:1903706	regulation of hemopoiesis	4/49	415/18614	0.0234519	0.153384	0.117262	ISG15/TYROBP/ID2/FOS	4	TNBC
GO:0060395	SMAD protein signal transduction	2/49	90/18614	0.023468	0.153384	0.117262	JUN/FOS	2	TNBC
GO:0060348	bone development	3/49	235/18614	0.0239054	0.15443	0.118062	TYROBP/ANXA2/PIP4K2A	3	TNBC
GO:0010466	negative regulation of peptidase activity	3/49	236/18614	0.0241693	0.15443	0.118062	IFI16/CD44/ARL6IP1	3	TNBC
GO:1901216	positive regulation of neuron death	2/49	92/18614	0.0244474	0.15443	0.118062	TYROBP/FOS	2	TNBC
GO:0030098	lymphocyte differentiation	4/49	422/18614	0.0247495	0.15443	0.118062	RSAD2/FCER1G/ID2/KLF6	4	TNBC
GO:0007160	cell-matrix adhesion	3/49	239/18614	0.0249703	0.15443	0.118062	CD44/CD96/ROCK1	3	TNBC
GO:0033673	negative regulation of kinase activity	3/49	239/18614	0.0249703	0.15443	0.118062	RACK1/PIP4K2A/DUSP1	3	TNBC
GO:0052547	regulation of peptidase activity	4/49	425/18614	0.0253188	0.15443	0.118062	RACK1/IFI16/CD44/ARL6IP1	4	TNBC
GO:0030595	leukocyte chemotaxis	3/49	241/18614	0.0255123	0.15443	0.118062	FCER1G/XCL2/DUSP1	3	TNBC
GO:0097529	myeloid leukocyte migration	3/49	241/18614	0.0255123	0.15443	0.118062	FCER1G/XCL2/DUSP1	3	TNBC
GO:0001765	membrane raft assembly	1/49	10/18614	0.0260208	0.15443	0.118062	ANXA2	1	TNBC
GO:0002291	T cell activation via T cell receptor contact with antigen bound to MHC molecule on antigen presenting cell	1/49	10/18614	0.0260208	0.15443	0.118062	HAVCR2	1	TNBC
GO:0002420	natural killer cell mediated cytotoxicity directed against tumor cell target	1/49	10/18614	0.0260208	0.15443	0.118062	HAVCR2	1	TNBC
GO:0002855	regulation of natural killer cell mediated immune response to tumor cell	1/49	10/18614	0.0260208	0.15443	0.118062	HAVCR2	1	TNBC
GO:0006283	transcription-coupled nucleotide-excision repair	1/49	10/18614	0.0260208	0.15443	0.118062	HMGN1	1	TNBC
GO:0009629	response to gravity	1/49	10/18614	0.0260208	0.15443	0.118062	FOS	1	TNBC
GO:0019372	lipoxygenase pathway	1/49	10/18614	0.0260208	0.15443	0.118062	ALOX5AP	1	TNBC
GO:0032377	regulation of intracellular lipid transport	1/49	10/18614	0.0260208	0.15443	0.118062	ANXA2	1	TNBC
GO:0032815	negative regulation of natural killer cell activation	1/49	10/18614	0.0260208	0.15443	0.118062	HAVCR2	1	TNBC
GO:0043353	enucleate erythrocyte differentiation	1/49	10/18614	0.0260208	0.15443	0.118062	ID2	1	TNBC
GO:0051342	regulation of cyclic-nucleotide phosphodiesterase activity	1/49	10/18614	0.0260208	0.15443	0.118062	RACK1	1	TNBC
GO:0071374	cellular response to parathyroid hormone stimulus	1/49	10/18614	0.0260208	0.15443	0.118062	FOS	1	TNBC
GO:0097201	negative regulation of transcription from RNA polymerase II promoter in response to stress	1/49	10/18614	0.0260208	0.15443	0.118062	JUN	1	TNBC
GO:1900246	positive regulation of RIG-I signaling pathway	1/49	10/18614	0.0260208	0.15443	0.118062	OASL	1	TNBC
GO:1904181	positive regulation of membrane depolarization	1/49	10/18614	0.0260208	0.15443	0.118062	RACK1	1	TNBC
GO:0032088	negative regulation of NF-kappaB transcription factor activity	2/49	96/18614	0.0264556	0.155817	0.119122	HAVCR2/CYLD	2	TNBC
GO:0070664	negative regulation of leukocyte proliferation	2/49	96/18614	0.0264556	0.155817	0.119122	TYROBP/HAVCR2	2	TNBC
GO:0010586	miRNA metabolic process	2/49	97/18614	0.0269679	0.155915	0.119197	JUN/FOS	2	TNBC
GO:0006979	response to oxidative stress	4/49	434/18614	0.0270743	0.155915	0.119197	RACK1/AREG/JUN/FOS	4	TNBC
GO:0051259	protein complex oligomerization	3/49	248/18614	0.0274593	0.155915	0.119197	ISG15/FUS/ALOX5AP	3	TNBC
GO:0033002	muscle cell proliferation	3/49	249/18614	0.0277438	0.155915	0.119197	JUN/ID2/FOS	3	TNBC
GO:0048661	positive regulation of smooth muscle cell proliferation	2/49	99/18614	0.0280044	0.155915	0.119197	JUN/ID2	2	TNBC
GO:1990868	response to chemokine	2/49	99/18614	0.0280044	0.155915	0.119197	XCL2/DUSP1	2	TNBC
GO:1990869	cellular response to chemokine	2/49	99/18614	0.0280044	0.155915	0.119197	XCL2/DUSP1	2	TNBC
GO:0031330	negative regulation of cellular catabolic process	3/49	251/18614	0.0283175	0.155915	0.119197	ANXA2/FUS/ROCK1	3	TNBC
GO:0140888	interferon-mediated signaling pathway	2/49	100/18614	0.0285286	0.155915	0.119197	ISG15/PARP14	2	TNBC
GO:0002423	natural killer cell mediated immune response to tumor cell	1/49	11/18614	0.0285861	0.155915	0.119197	HAVCR2	1	TNBC
GO:0010986	positive regulation of lipoprotein particle clearance	1/49	11/18614	0.0285861	0.155915	0.119197	ANXA2	1	TNBC
GO:0031340	positive regulation of vesicle fusion	1/49	11/18614	0.0285861	0.155915	0.119197	ANXA2	1	TNBC
GO:0032060	bleb assembly	1/49	11/18614	0.0285861	0.155915	0.119197	ROCK1	1	TNBC
GO:0034163	regulation of toll-like receptor 9 signaling pathway	1/49	11/18614	0.0285861	0.155915	0.119197	RSAD2	1	TNBC
GO:0048563	post-embryonic animal organ morphogenesis	1/49	11/18614	0.0285861	0.155915	0.119197	HMGN1	1	TNBC
GO:0070673	response to interleukin-18	1/49	11/18614	0.0285861	0.155915	0.119197	CYLD	1	TNBC
GO:0075733	intracellular transport of virus	1/49	11/18614	0.0285861	0.155915	0.119197	BST2	1	TNBC
GO:2000392	regulation of lamellipodium morphogenesis	1/49	11/18614	0.0285861	0.155915	0.119197	CD44	1	TNBC
GO:2000644	regulation of receptor catabolic process	1/49	11/18614	0.0285861	0.155915	0.119197	ANXA2	1	TNBC
GO:2000672	negative regulation of motor neuron apoptotic process	1/49	11/18614	0.0285861	0.155915	0.119197	ROCK1	1	TNBC
GO:2001204	regulation of osteoclast development	1/49	11/18614	0.0285861	0.155915	0.119197	TYROBP	1	TNBC
GO:0070167	regulation of biomineral tissue development	2/49	101/18614	0.0290568	0.157926	0.120735	ISG15/ROCK1	2	TNBC
GO:0008630	intrinsic apoptotic signaling pathway in response to DNA damage	2/49	103/18614	0.0301249	0.162222	0.124018	IFI16/CD44	2	TNBC
GO:0043122	regulation of I-kappaB kinase/NF-kappaB signaling	3/49	258/18614	0.0303754	0.162222	0.124018	LITAF/CPNE1/BST2	3	TNBC
GO:0051402	neuron apoptotic process	3/49	259/18614	0.0306757	0.162222	0.124018	TYROBP/JUN/ROCK1	3	TNBC
GO:0001921	positive regulation of receptor recycling	1/49	12/18614	0.0311448	0.162222	0.124018	ANXA2	1	TNBC
GO:0009176	pyrimidine deoxyribonucleoside monophosphate metabolic process	1/49	12/18614	0.0311448	0.162222	0.124018	TYMP	1	TNBC
GO:0031953	negative regulation of protein autophosphorylation	1/49	12/18614	0.0311448	0.162222	0.124018	JUN	1	TNBC
GO:0032908	regulation of transforming growth factor beta1 production	1/49	12/18614	0.0311448	0.162222	0.124018	TYROBP	1	TNBC
GO:0040034	regulation of development heterochronic	1/49	12/18614	0.0311448	0.162222	0.124018	HMGN1	1	TNBC
GO:0051095	regulation of helicase activity	1/49	12/18614	0.0311448	0.162222	0.124018	IFIT1	1	TNBC
GO:0071635	negative regulation of transforming growth factor beta production	1/49	12/18614	0.0311448	0.162222	0.124018	TYROBP	1	TNBC
GO:1900272	negative regulation of long-term synaptic potentiation	1/49	12/18614	0.0311448	0.162222	0.124018	TYROBP	1	TNBC
GO:1905205	positive regulation of connective tissue replacement	1/49	12/18614	0.0311448	0.162222	0.124018	ROCK1	1	TNBC
GO:0032760	positive regulation of tumor necrosis factor production	2/49	105/18614	0.0312085	0.162222	0.124018	TYROBP/HAVCR2	2	TNBC
GO:0030593	neutrophil chemotaxis	2/49	107/18614	0.0323075	0.165703	0.12668	FCER1G/XCL2	2	TNBC
GO:0062207	regulation of pattern recognition receptor signaling pathway	2/49	107/18614	0.0323075	0.165703	0.12668	RSAD2/OASL	2	TNBC
GO:0090398	cellular senescence	2/49	108/18614	0.0328627	0.165703	0.12668	KIR2DL4/ID2	2	TNBC
GO:0002699	positive regulation of immune effector process	3/49	267/18614	0.0331349	0.165703	0.12668	RSAD2/TYROBP/KIR2DL4	3	TNBC
GO:0033209	tumor necrosis factor-mediated signaling pathway	2/49	109/18614	0.0334217	0.165703	0.12668	CPNE1/CYLD	2	TNBC
GO:1903557	positive regulation of tumor necrosis factor superfamily cytokine production	2/49	109/18614	0.0334217	0.165703	0.12668	TYROBP/HAVCR2	2	TNBC
GO:0006402	mRNA catabolic process	3/49	268/18614	0.0334494	0.165703	0.12668	FUS/ROCK1/SERBP1	3	TNBC
GO:0070663	regulation of leukocyte proliferation	3/49	268/18614	0.0334494	0.165703	0.12668	TYROBP/HAVCR2/BST2	3	TNBC
GO:0051090	regulation of DNA-binding transcription factor activity	4/49	465/18614	0.033674	0.165703	0.12668	JUND/HAVCR2/ID2/CYLD	4	TNBC
GO:0035745	T-helper 2 cell cytokine production	1/49	13/18614	0.0336969	0.165703	0.12668	RSAD2	1	TNBC
GO:0045741	positive regulation of epidermal growth factor-activated receptor activity	1/49	13/18614	0.0336969	0.165703	0.12668	AREG	1	TNBC
GO:0051451	myoblast migration	1/49	13/18614	0.0336969	0.165703	0.12668	ROCK1	1	TNBC
GO:0070486	leukocyte aggregation	1/49	13/18614	0.0336969	0.165703	0.12668	CD44	1	TNBC
GO:0071107	response to parathyroid hormone	1/49	13/18614	0.0336969	0.165703	0.12668	FOS	1	TNBC
GO:0090158	endoplasmic reticulum membrane organization	1/49	13/18614	0.0336969	0.165703	0.12668	ARL6IP1	1	TNBC
GO:1903265	positive regulation of tumor necrosis factor-mediated signaling pathway	1/49	13/18614	0.0336969	0.165703	0.12668	CPNE1	1	TNBC
GO:2000551	regulation of T-helper 2 cell cytokine production	1/49	13/18614	0.0336969	0.165703	0.12668	RSAD2	1	TNBC
GO:0032611	interleukin-1 beta production	2/49	112/18614	0.0351209	0.171076	0.130788	TYROBP/IFI16	2	TNBC
GO:0032651	regulation of interleukin-1 beta production	2/49	112/18614	0.0351209	0.171076	0.130788	TYROBP/IFI16	2	TNBC
GO:0042177	negative regulation of protein catabolic process	2/49	112/18614	0.0351209	0.171076	0.130788	ANXA2/ROCK1	2	TNBC
GO:0009159	deoxyribonucleoside monophosphate catabolic process	1/49	14/18614	0.0362424	0.172622	0.131969	TYMP	1	TNBC
GO:0043922	negative regulation by host of viral transcription	1/49	14/18614	0.0362424	0.172622	0.131969	JUN	1	TNBC
GO:0048711	positive regulation of astrocyte differentiation	1/49	14/18614	0.0362424	0.172622	0.131969	ID2	1	TNBC
GO:0060330	regulation of response to type II interferon	1/49	14/18614	0.0362424	0.172622	0.131969	PARP14	1	TNBC
GO:0060334	regulation of type II interferon-mediated signaling pathway	1/49	14/18614	0.0362424	0.172622	0.131969	PARP14	1	TNBC
GO:0061029	eyelid development in camera-type eye	1/49	14/18614	0.0362424	0.172622	0.131969	JUN	1	TNBC
GO:1905203	regulation of connective tissue replacement	1/49	14/18614	0.0362424	0.172622	0.131969	ROCK1	1	TNBC
GO:0051348	negative regulation of transferase activity	3/49	279/18614	0.0370121	0.172622	0.131969	RACK1/PIP4K2A/DUSP1	3	TNBC
GO:0071559	response to transforming growth factor beta	3/49	280/18614	0.0373453	0.172622	0.131969	JUN/ROCK1/FOS	3	TNBC
GO:0071346	cellular response to type II interferon	2/49	116/18614	0.0374378	0.172622	0.131969	XCL2/PARP14	2	TNBC
GO:0051051	negative regulation of transport	4/49	483/18614	0.0379042	0.172622	0.131969	RSAD2/RACK1/ANXA2/RAB11FIP1	4	TNBC
GO:0001771	immunological synapse formation	1/49	15/18614	0.0387813	0.172622	0.131969	HAVCR2	1	TNBC
GO:0006206	pyrimidine nucleobase metabolic process	1/49	15/18614	0.0387813	0.172622	0.131969	TYMP	1	TNBC
GO:0010225	response to UV-C	1/49	15/18614	0.0387813	0.172622	0.131969	HMGN1	1	TNBC
GO:0010820	positive regulation of T cell chemotaxis	1/49	15/18614	0.0387813	0.172622	0.131969	XCL2	1	TNBC
GO:0010838	positive regulation of keratinocyte proliferation	1/49	15/18614	0.0387813	0.172622	0.131969	AREG	1	TNBC
GO:0032905	transforming growth factor beta1 production	1/49	15/18614	0.0387813	0.172622	0.131969	TYROBP	1	TNBC
GO:0034116	positive regulation of heterotypic cell-cell adhesion	1/49	15/18614	0.0387813	0.172622	0.131969	CD44	1	TNBC
GO:0038166	angiotensin-activated signaling pathway	1/49	15/18614	0.0387813	0.172622	0.131969	ROCK1	1	TNBC
GO:0042532	negative regulation of tyrosine phosphorylation of STAT protein	1/49	15/18614	0.0387813	0.172622	0.131969	PARP14	1	TNBC
GO:0043518	negative regulation of DNA damage response signal transduction by p53 class mediator	1/49	15/18614	0.0387813	0.172622	0.131969	CD44	1	TNBC
GO:0045475	locomotor rhythm	1/49	15/18614	0.0387813	0.172622	0.131969	ID2	1	TNBC
GO:0070207	protein homotrimerization	1/49	15/18614	0.0387813	0.172622	0.131969	ALOX5AP	1	TNBC
GO:0070262	peptidyl-serine dephosphorylation	1/49	15/18614	0.0387813	0.172622	0.131969	DUSP1	1	TNBC
GO:0098760	response to interleukin-7	1/49	15/18614	0.0387813	0.172622	0.131969	LSP1	1	TNBC
GO:0098761	cellular response to interleukin-7	1/49	15/18614	0.0387813	0.172622	0.131969	LSP1	1	TNBC
GO:1900102	negative regulation of endoplasmic reticulum unfolded protein response	1/49	15/18614	0.0387813	0.172622	0.131969	RACK1	1	TNBC
GO:1900426	positive regulation of defense response to bacterium	1/49	15/18614	0.0387813	0.172622	0.131969	HAVCR2	1	TNBC
GO:1902166	negative regulation of intrinsic apoptotic signaling pathway in response to DNA damage by p53 class mediator	1/49	15/18614	0.0387813	0.172622	0.131969	CD44	1	TNBC
GO:2000671	regulation of motor neuron apoptotic process	1/49	15/18614	0.0387813	0.172622	0.131969	ROCK1	1	TNBC
GO:0050673	epithelial cell proliferation	4/49	488/18614	0.0391316	0.173547	0.132677	AREG/HMGN1/JUN/ID2	4	TNBC
GO:0002286	T cell activation involved in immune response	2/49	119/18614	0.0392133	0.173547	0.132677	FCER1G/HAVCR2	2	TNBC
GO:0006906	vesicle fusion	2/49	120/18614	0.0398122	0.175695	0.134319	ANXA2/PIP4K2A	2	TNBC
GO:0034599	cellular response to oxidative stress	3/49	290/18614	0.0407631	0.177308	0.135552	RACK1/JUN/FOS	3	TNBC
GO:0071675	regulation of mononuclear cell migration	2/49	122/18614	0.0410204	0.177308	0.135552	XCL2/DUSP1	2	TNBC
GO:0090174	organelle membrane fusion	2/49	122/18614	0.0410204	0.177308	0.135552	ANXA2/PIP4K2A	2	TNBC
GO:0009886	post-embryonic animal morphogenesis	1/49	16/18614	0.0413137	0.177308	0.135552	HMGN1	1	TNBC
GO:0010819	regulation of T cell chemotaxis	1/49	16/18614	0.0413137	0.177308	0.135552	XCL2	1	TNBC
GO:0030214	hyaluronan catabolic process	1/49	16/18614	0.0413137	0.177308	0.135552	CD44	1	TNBC
GO:0030575	nuclear body organization	1/49	16/18614	0.0413137	0.177308	0.135552	SERBP1	1	TNBC
GO:0045651	positive regulation of macrophage differentiation	1/49	16/18614	0.0413137	0.177308	0.135552	ID2	1	TNBC
GO:0051447	negative regulation of meiotic cell cycle	1/49	16/18614	0.0413137	0.177308	0.135552	DUSP1	1	TNBC
GO:0030301	cholesterol transport	2/49	124/18614	0.0422425	0.177308	0.135552	ANXA2/PIP4K2A	2	TNBC
GO:0031623	receptor internalization	2/49	125/18614	0.0428586	0.177308	0.135552	FCER1G/ANXA2	2	TNBC
GO:0002366	leukocyte activation involved in immune response	3/49	296/18614	0.0428878	0.177308	0.135552	FCER1G/TYROBP/HAVCR2	3	TNBC
GO:0002688	regulation of leukocyte chemotaxis	2/49	126/18614	0.0434782	0.177308	0.135552	XCL2/DUSP1	2	TNBC
GO:0002708	positive regulation of lymphocyte mediated immunity	2/49	126/18614	0.0434782	0.177308	0.135552	RSAD2/KIR2DL4	2	TNBC
GO:0002076	osteoblast development	1/49	17/18614	0.0438396	0.177308	0.135552	JUND	1	TNBC
GO:0002091	negative regulation of receptor internalization	1/49	17/18614	0.0438396	0.177308	0.135552	ANXA2	1	TNBC
GO:0002730	regulation of dendritic cell cytokine production	1/49	17/18614	0.0438396	0.177308	0.135552	BST2	1	TNBC
GO:0006089	lactate metabolic process	1/49	17/18614	0.0438396	0.177308	0.135552	LDHB	1	TNBC
GO:0010470	regulation of gastrulation	1/49	17/18614	0.0438396	0.177308	0.135552	RACK1	1	TNBC
GO:0030889	negative regulation of B cell proliferation	1/49	17/18614	0.0438396	0.177308	0.135552	TYROBP	1	TNBC
GO:0034138	toll-like receptor 3 signaling pathway	1/49	17/18614	0.0438396	0.177308	0.135552	HAVCR2	1	TNBC
GO:0043923	positive regulation by host of viral transcription	1/49	17/18614	0.0438396	0.177308	0.135552	JUN	1	TNBC
GO:0048557	embryonic digestive tract morphogenesis	1/49	17/18614	0.0438396	0.177308	0.135552	ID2	1	TNBC
GO:0051412	response to corticosterone	1/49	17/18614	0.0438396	0.177308	0.135552	FOS	1	TNBC
GO:0051969	regulation of transmission of nerve impulse	1/49	17/18614	0.0438396	0.177308	0.135552	TYMP	1	TNBC
GO:0070206	protein trimerization	1/49	17/18614	0.0438396	0.177308	0.135552	ALOX5AP	1	TNBC
GO:0071360	cellular response to exogenous dsRNA	1/49	17/18614	0.0438396	0.177308	0.135552	IFIT1	1	TNBC
GO:0098712	L-glutamate import across plasma membrane	1/49	17/18614	0.0438396	0.177308	0.135552	ARL6IP1	1	TNBC
GO:1901550	regulation of endothelial cell development	1/49	17/18614	0.0438396	0.177308	0.135552	ROCK1	1	TNBC
GO:1902165	regulation of intrinsic apoptotic signaling pathway in response to DNA damage by p53 class mediator	1/49	17/18614	0.0438396	0.177308	0.135552	CD44	1	TNBC
GO:1903140	regulation of establishment of endothelial barrier	1/49	17/18614	0.0438396	0.177308	0.135552	ROCK1	1	TNBC
GO:0002263	cell activation involved in immune response	3/49	300/18614	0.0443349	0.177308	0.135552	FCER1G/TYROBP/HAVCR2	3	TNBC
GO:1990266	neutrophil migration	2/49	128/18614	0.0447274	0.177308	0.135552	FCER1G/XCL2	2	TNBC
GO:0042542	response to hydrogen peroxide	2/49	129/18614	0.045357	0.177308	0.135552	RACK1/AREG	2	TNBC
GO:0046683	response to organophosphorus	2/49	129/18614	0.045357	0.177308	0.135552	AREG/FOS	2	TNBC
GO:0048511	rhythmic process	3/49	303/18614	0.0454362	0.177308	0.135552	RACK1/JUND/ID2	3	TNBC
GO:0048872	homeostasis of number of cells	3/49	304/18614	0.0458063	0.177308	0.135552	ISG15/TSC22D3/ID2	3	TNBC
GO:0030218	erythrocyte differentiation	2/49	130/18614	0.0459899	0.177308	0.135552	ISG15/ID2	2	TNBC
GO:0050864	regulation of B cell activation	2/49	130/18614	0.0459899	0.177308	0.135552	TYROBP/ID2	2	TNBC
GO:0002371	dendritic cell cytokine production	1/49	18/18614	0.0463589	0.177308	0.135552	BST2	1	TNBC
GO:0002830	positive regulation of type 2 immune response	1/49	18/18614	0.0463589	0.177308	0.135552	RSAD2	1	TNBC
GO:0009125	nucleoside monophosphate catabolic process	1/49	18/18614	0.0463589	0.177308	0.135552	TYMP	1	TNBC
GO:0010755	regulation of plasminogen activation	1/49	18/18614	0.0463589	0.177308	0.135552	ANXA2	1	TNBC
GO:0010958	regulation of amino acid import across plasma membrane	1/49	18/18614	0.0463589	0.177308	0.135552	ARL6IP1	1	TNBC
GO:0035455	response to interferon-alpha	1/49	18/18614	0.0463589	0.177308	0.135552	BST2	1	TNBC
GO:0035970	peptidyl-threonine dephosphorylation	1/49	18/18614	0.0463589	0.177308	0.135552	DUSP1	1	TNBC
GO:0038128	ERBB2 signaling pathway	1/49	18/18614	0.0463589	0.177308	0.135552	AREG	1	TNBC
GO:0048569	post-embryonic animal organ development	1/49	18/18614	0.0463589	0.177308	0.135552	HMGN1	1	TNBC
GO:0060602	branch elongation of an epithelium	1/49	18/18614	0.0463589	0.177308	0.135552	AREG	1	TNBC
GO:0060644	mammary gland epithelial cell differentiation	1/49	18/18614	0.0463589	0.177308	0.135552	ID2	1	TNBC
GO:0072673	lamellipodium morphogenesis	1/49	18/18614	0.0463589	0.177308	0.135552	CD44	1	TNBC
GO:1902018	negative regulation of cilium assembly	1/49	18/18614	0.0463589	0.177308	0.135552	ODF2L	1	TNBC
GO:1903729	regulation of plasma membrane organization	1/49	18/18614	0.0463589	0.177308	0.135552	ANXA2	1	TNBC
GO:1903789	regulation of amino acid transmembrane transport	1/49	18/18614	0.0463589	0.177308	0.135552	ARL6IP1	1	TNBC
GO:0071621	granulocyte chemotaxis	2/49	131/18614	0.046626	0.177891	0.135998	FCER1G/XCL2	2	TNBC
GO:0071375	cellular response to peptide hormone stimulus	3/49	308/18614	0.047302	0.179815	0.137469	ROCK1/PIP4K2A/FOS	3	TNBC
GO:0018105	peptidyl-serine phosphorylation	3/49	309/18614	0.0476797	0.179815	0.137469	RACK1/CD44/ROCK1	3	TNBC
GO:0002702	positive regulation of production of molecular mediator of immune response	2/49	134/18614	0.0485541	0.179815	0.137469	RSAD2/KIR2DL4	2	TNBC
GO:0051224	negative regulation of protein transport	2/49	134/18614	0.0485541	0.179815	0.137469	RSAD2/RAB11FIP1	2	TNBC
GO:0060326	cell chemotaxis	3/49	312/18614	0.0488218	0.179815	0.137469	FCER1G/XCL2/DUSP1	3	TNBC
GO:0000028	ribosomal small subunit assembly	1/49	19/18614	0.0488717	0.179815	0.137469	RPSA	1	TNBC
GO:0009223	pyrimidine deoxyribonucleotide catabolic process	1/49	19/18614	0.0488717	0.179815	0.137469	TYMP	1	TNBC
GO:0032930	positive regulation of superoxide anion generation	1/49	19/18614	0.0488717	0.179815	0.137469	TYROBP	1	TNBC
GO:0035743	CD4-positive alpha-beta T cell cytokine production	1/49	19/18614	0.0488717	0.179815	0.137469	RSAD2	1	TNBC
GO:0051900	regulation of mitochondrial depolarization	1/49	19/18614	0.0488717	0.179815	0.137469	RACK1	1	TNBC
GO:0097202	activation of cysteine-type endopeptidase activity	1/49	19/18614	0.0488717	0.179815	0.137469	IFI16	1	TNBC
GO:1900242	regulation of synaptic vesicle endocytosis	1/49	19/18614	0.0488717	0.179815	0.137469	ROCK1	1	TNBC
GO:1901522	positive regulation of transcription from RNA polymerase II promoter involved in cellular response to chemical stimulus	1/49	19/18614	0.0488717	0.179815	0.137469	JUN	1	TNBC
GO:2000774	positive regulation of cellular senescence	1/49	19/18614	0.0488717	0.179815	0.137469	KIR2DL4	1	TNBC
GO:2000786	positive regulation of autophagosome assembly	1/49	19/18614	0.0488717	0.179815	0.137469	PIP4K2A	1	TNBC
GO:0044403	biological process involved in symbiotic interaction	3/49	313/18614	0.0492055	0.180615	0.13808	IFIT1/JUN/RPSA	3	TNBC
GO:0042742	defense response to bacterium	3/49	314/18614	0.0495907	0.181598	0.138832	ISG15/FCER1G/HAVCR2	3	TNBC
GO:0030879	mammary gland development	2/49	136/18614	0.0498555	0.182137	0.139244	AREG/ID2	2	TNBC
GO:0015918	sterol transport	2/49	138/18614	0.0511695	0.182953	0.139868	ANXA2/PIP4K2A	2	TNBC
GO:1904950	negative regulation of establishment of protein localization	2/49	138/18614	0.0511695	0.182953	0.139868	RSAD2/RAB11FIP1	2	TNBC
GO:0002643	regulation of tolerance induction	1/49	20/18614	0.051378	0.182953	0.139868	HAVCR2	1	TNBC
GO:0035902	response to immobilization stress	1/49	20/18614	0.051378	0.182953	0.139868	FOS	1	TNBC
GO:0039535	regulation of RIG-I signaling pathway	1/49	20/18614	0.051378	0.182953	0.139868	OASL	1	TNBC
GO:0060339	negative regulation of type I interferon-mediated signaling pathway	1/49	20/18614	0.051378	0.182953	0.139868	ISG15	1	TNBC
GO:0071786	endoplasmic reticulum tubular network organization	1/49	20/18614	0.051378	0.182953	0.139868	ARL6IP1	1	TNBC
GO:0090128	regulation of synapse maturation	1/49	20/18614	0.051378	0.182953	0.139868	ROCK1	1	TNBC
GO:0097709	connective tissue replacement	1/49	20/18614	0.051378	0.182953	0.139868	ROCK1	1	TNBC
GO:0140131	positive regulation of lymphocyte chemotaxis	1/49	20/18614	0.051378	0.182953	0.139868	XCL2	1	TNBC
GO:1900221	regulation of amyloid-beta clearance	1/49	20/18614	0.051378	0.182953	0.139868	ROCK1	1	TNBC
GO:1902105	regulation of leukocyte differentiation	3/49	319/18614	0.0515391	0.183106	0.139984	TYROBP/ID2/FOS	3	TNBC
GO:0034101	erythrocyte homeostasis	2/49	139/18614	0.0518312	0.183422	0.140226	ISG15/ID2	2	TNBC
GO:2001235	positive regulation of apoptotic signaling pathway	2/49	140/18614	0.0524961	0.183422	0.140226	RACK1/CYLD	2	TNBC
GO:0051384	response to glucocorticoid	2/49	142/18614	0.0538349	0.183422	0.140226	AREG/FOS	2	TNBC
GO:2001056	positive regulation of cysteine-type endopeptidase activity	2/49	142/18614	0.0538349	0.183422	0.140226	RACK1/IFI16	2	TNBC
GO:0002837	regulation of immune response to tumor cell	1/49	21/18614	0.0538779	0.183422	0.140226	HAVCR2	1	TNBC
GO:0002888	positive regulation of myeloid leukocyte mediated immunity	1/49	21/18614	0.0538779	0.183422	0.140226	TYROBP	1	TNBC
GO:0009129	pyrimidine nucleoside monophosphate metabolic process	1/49	21/18614	0.0538779	0.183422	0.140226	TYMP	1	TNBC
GO:0010224	response to UV-B	1/49	21/18614	0.0538779	0.183422	0.140226	HMGN1	1	TNBC
GO:0014856	skeletal muscle cell proliferation	1/49	21/18614	0.0538779	0.183422	0.140226	FOS	1	TNBC
GO:0019370	leukotriene biosynthetic process	1/49	21/18614	0.0538779	0.183422	0.140226	ALOX5AP	1	TNBC
GO:0050765	negative regulation of phagocytosis	1/49	21/18614	0.0538779	0.183422	0.140226	RACK1	1	TNBC
GO:0051882	mitochondrial depolarization	1/49	21/18614	0.0538779	0.183422	0.140226	RACK1	1	TNBC
GO:0090231	regulation of spindle checkpoint	1/49	21/18614	0.0538779	0.183422	0.140226	DUSP1	1	TNBC
GO:0090266	regulation of mitotic cell cycle spindle assembly checkpoint	1/49	21/18614	0.0538779	0.183422	0.140226	DUSP1	1	TNBC
GO:0097049	motor neuron apoptotic process	1/49	21/18614	0.0538779	0.183422	0.140226	ROCK1	1	TNBC
GO:1903204	negative regulation of oxidative stress-induced neuron death	1/49	21/18614	0.0538779	0.183422	0.140226	RACK1	1	TNBC
GO:1903206	negative regulation of hydrogen peroxide-induced cell death	1/49	21/18614	0.0538779	0.183422	0.140226	RACK1	1	TNBC
GO:1903504	regulation of mitotic spindle checkpoint	1/49	21/18614	0.0538779	0.183422	0.140226	DUSP1	1	TNBC
GO:2000010	positive regulation of protein localization to cell surface	1/49	21/18614	0.0538779	0.183422	0.140226	TYROBP	1	TNBC
GO:0014074	response to purine-containing compound	2/49	143/18614	0.0545089	0.183444	0.140243	AREG/FOS	2	TNBC
GO:0033135	regulation of peptidyl-serine phosphorylation	2/49	143/18614	0.0545089	0.183444	0.140243	RACK1/CD44	2	TNBC
GO:0018209	peptidyl-serine modification	3/49	327/18614	0.0547336	0.183444	0.140243	RACK1/CD44/ROCK1	3	TNBC
GO:1903311	regulation of mRNA metabolic process	3/49	329/18614	0.0555469	0.183444	0.140243	FUS/ROCK1/SERBP1	3	TNBC
GO:0016064	immunoglobulin mediated immune response	2/49	145/18614	0.0558659	0.183444	0.140243	FCER1G/IL2RB	2	TNBC
GO:0000083	regulation of transcription involved in G1/S transition of mitotic cell cycle	1/49	22/18614	0.0563713	0.183444	0.140243	ID2	1	TNBC
GO:0001919	regulation of receptor recycling	1/49	22/18614	0.0563713	0.183444	0.140243	ANXA2	1	TNBC
GO:0002223	stimulatory C-type lectin receptor signaling pathway	1/49	22/18614	0.0563713	0.183444	0.140243	TYROBP	1	TNBC
GO:0002834	regulation of response to tumor cell	1/49	22/18614	0.0563713	0.183444	0.140243	HAVCR2	1	TNBC
GO:0006244	pyrimidine nucleotide catabolic process	1/49	22/18614	0.0563713	0.183444	0.140243	TYMP	1	TNBC
GO:0010988	regulation of low-density lipoprotein particle clearance	1/49	22/18614	0.0563713	0.183444	0.140243	ANXA2	1	TNBC
GO:0032069	regulation of nuclease activity	1/49	22/18614	0.0563713	0.183444	0.140243	OASL	1	TNBC
GO:0032780	negative regulation of ATP-dependent activity	1/49	22/18614	0.0563713	0.183444	0.140243	IFIT1	1	TNBC
GO:0032928	regulation of superoxide anion generation	1/49	22/18614	0.0563713	0.183444	0.140243	TYROBP	1	TNBC
GO:0060444	branching involved in mammary gland duct morphogenesis	1/49	22/18614	0.0563713	0.183444	0.140243	AREG	1	TNBC
GO:0071359	cellular response to dsRNA	1/49	22/18614	0.0563713	0.183444	0.140243	IFIT1	1	TNBC
GO:1900424	regulation of defense response to bacterium	1/49	22/18614	0.0563713	0.183444	0.140243	HAVCR2	1	TNBC
GO:1902683	regulation of receptor localization to synapse	1/49	22/18614	0.0563713	0.183444	0.140243	TYROBP	1	TNBC
GO:1990840	response to lectin	1/49	22/18614	0.0563713	0.183444	0.140243	TYROBP	1	TNBC
GO:1990858	cellular response to lectin	1/49	22/18614	0.0563713	0.183444	0.140243	TYROBP	1	TNBC
GO:2000810	regulation of bicellular tight junction assembly	1/49	22/18614	0.0563713	0.183444	0.140243	ROCK1	1	TNBC
GO:0010508	positive regulation of autophagy	2/49	146/18614	0.0565489	0.183636	0.140389	ROCK1/PIP4K2A	2	TNBC
GO:0045667	regulation of osteoblast differentiation	2/49	147/18614	0.0572348	0.185474	0.141795	AREG/JUND	2	TNBC
GO:0019724	B cell mediated immunity	2/49	148/18614	0.0579237	0.186064	0.142246	FCER1G/IL2RB	2	TNBC
GO:0071456	cellular response to hypoxia	2/49	149/18614	0.0586155	0.186064	0.142246	JUND/FOS	2	TNBC
GO:0002689	negative regulation of leukocyte chemotaxis	1/49	23/18614	0.0588583	0.186064	0.142246	DUSP1	1	TNBC
GO:0034105	positive regulation of tissue remodeling	1/49	23/18614	0.0588583	0.186064	0.142246	ROCK1	1	TNBC
GO:0035855	megakaryocyte development	1/49	23/18614	0.0588583	0.186064	0.142246	PIP4K2A	1	TNBC
GO:0038095	Fc-epsilon receptor signaling pathway	1/49	23/18614	0.0588583	0.186064	0.142246	FCER1G	1	TNBC
GO:0040019	positive regulation of embryonic development	1/49	23/18614	0.0588583	0.186064	0.142246	RACK1	1	TNBC
GO:0046794	transport of virus	1/49	23/18614	0.0588583	0.186064	0.142246	BST2	1	TNBC
GO:1900120	regulation of receptor binding	1/49	23/18614	0.0588583	0.186064	0.142246	ANXA2	1	TNBC
GO:1901032	negative regulation of response to reactive oxygen species	1/49	23/18614	0.0588583	0.186064	0.142246	RACK1	1	TNBC
GO:1902254	negative regulation of intrinsic apoptotic signaling pathway by p53 class mediator	1/49	23/18614	0.0588583	0.186064	0.142246	CD44	1	TNBC
GO:0009895	negative regulation of catabolic process	3/49	337/18614	0.0588583	0.186064	0.142246	ANXA2/FUS/ROCK1	3	TNBC
GO:0006213	pyrimidine nucleoside metabolic process	1/49	24/18614	0.0613388	0.189873	0.145158	TYMP	1	TNBC
GO:0009162	deoxyribonucleoside monophosphate metabolic process	1/49	24/18614	0.0613388	0.189873	0.145158	TYMP	1	TNBC
GO:0009219	pyrimidine deoxyribonucleotide metabolic process	1/49	24/18614	0.0613388	0.189873	0.145158	TYMP	1	TNBC
GO:0031338	regulation of vesicle fusion	1/49	24/18614	0.0613388	0.189873	0.145158	ANXA2	1	TNBC
GO:0032515	negative regulation of phosphoprotein phosphatase activity	1/49	24/18614	0.0613388	0.189873	0.145158	ROCK1	1	TNBC
GO:0035458	cellular response to interferon-beta	1/49	24/18614	0.0613388	0.189873	0.145158	IFI16	1	TNBC
GO:0051043	regulation of membrane protein ectodomain proteolysis	1/49	24/18614	0.0613388	0.189873	0.145158	ROCK1	1	TNBC
GO:0060143	positive regulation of syncytium formation by plasma membrane fusion	1/49	24/18614	0.0613388	0.189873	0.145158	TYROBP	1	TNBC
GO:0070233	negative regulation of T cell apoptotic process	1/49	24/18614	0.0613388	0.189873	0.145158	TSC22D3	1	TNBC
GO:0071676	negative regulation of mononuclear cell migration	1/49	24/18614	0.0613388	0.189873	0.145158	DUSP1	1	TNBC
GO:0030183	B cell differentiation	2/49	153/18614	0.0614116	0.189873	0.145158	ID2/KLF6	2	TNBC
GO:0030010	establishment of cell polarity	2/49	155/18614	0.0628266	0.191192	0.146166	RACK1/ROCK1	2	TNBC
GO:0043524	negative regulation of neuron apoptotic process	2/49	155/18614	0.0628266	0.191192	0.146166	JUN/ROCK1	2	TNBC
GO:0070507	regulation of microtubule cytoskeleton organization	2/49	155/18614	0.0628266	0.191192	0.146166	ROCK1/CYLD	2	TNBC
GO:0048284	organelle fusion	2/49	156/18614	0.0635384	0.191192	0.146166	ANXA2/PIP4K2A	2	TNBC
GO:0097530	granulocyte migration	2/49	156/18614	0.0635384	0.191192	0.146166	FCER1G/XCL2	2	TNBC
GO:1903531	negative regulation of secretion by cell	2/49	156/18614	0.0635384	0.191192	0.146166	RSAD2/RAB11FIP1	2	TNBC
GO:0010506	regulation of autophagy	3/49	348/18614	0.0635619	0.191192	0.146166	IFI16/ROCK1/PIP4K2A	3	TNBC
GO:0070661	leukocyte proliferation	3/49	348/18614	0.0635619	0.191192	0.146166	TYROBP/HAVCR2/BST2	3	TNBC
GO:0031579	membrane raft organization	1/49	25/18614	0.063813	0.191192	0.146166	ANXA2	1	TNBC
GO:0032693	negative regulation of interleukin-10 production	1/49	25/18614	0.063813	0.191192	0.146166	TYROBP	1	TNBC
GO:0034114	regulation of heterotypic cell-cell adhesion	1/49	25/18614	0.063813	0.191192	0.146166	CD44	1	TNBC
GO:0043153	entrainment of circadian clock by photoperiod	1/49	25/18614	0.063813	0.191192	0.146166	ID2	1	TNBC
GO:0045649	regulation of macrophage differentiation	1/49	25/18614	0.063813	0.191192	0.146166	ID2	1	TNBC
GO:0051957	positive regulation of amino acid transport	1/49	25/18614	0.063813	0.191192	0.146166	ARL6IP1	1	TNBC
GO:0060333	type II interferon-mediated signaling pathway	1/49	25/18614	0.063813	0.191192	0.146166	PARP14	1	TNBC
GO:0070423	nucleotide-binding oligomerization domain containing signaling pathway	1/49	25/18614	0.063813	0.191192	0.146166	CYLD	1	TNBC
GO:0062197	cellular response to chemical stress	3/49	349/18614	0.063998	0.191376	0.146307	RACK1/JUN/FOS	3	TNBC
GO:0036294	cellular response to decreased oxygen levels	2/49	157/18614	0.0642528	0.191768	0.146607	JUND/FOS	2	TNBC
GO:0002726	positive regulation of T cell cytokine production	1/49	26/18614	0.0662808	0.193715	0.148095	RSAD2	1	TNBC
GO:0010954	positive regulation of protein processing	1/49	26/18614	0.0662808	0.193715	0.148095	ANXA2	1	TNBC
GO:0031639	plasminogen activation	1/49	26/18614	0.0662808	0.193715	0.148095	ANXA2	1	TNBC
GO:0032816	positive regulation of natural killer cell activation	1/49	26/18614	0.0662808	0.193715	0.148095	TYROBP	1	TNBC
GO:0035872	nucleotide-binding domain leucine rich repeat containing receptor signaling pathway	1/49	26/18614	0.0662808	0.193715	0.148095	CYLD	1	TNBC
GO:0046426	negative regulation of receptor signaling pathway via JAK-STAT	1/49	26/18614	0.0662808	0.193715	0.148095	PARP14	1	TNBC
GO:0051894	positive regulation of focal adhesion assembly	1/49	26/18614	0.0662808	0.193715	0.148095	ROCK1	1	TNBC
GO:0140374	antiviral innate immune response	1/49	26/18614	0.0662808	0.193715	0.148095	IFIT1	1	TNBC
GO:1901623	regulation of lymphocyte chemotaxis	1/49	26/18614	0.0662808	0.193715	0.148095	XCL2	1	TNBC
GO:1903421	regulation of synaptic vesicle recycling	1/49	26/18614	0.0662808	0.193715	0.148095	ROCK1	1	TNBC
GO:1903901	negative regulation of viral life cycle	1/49	26/18614	0.0662808	0.193715	0.148095	BST2	1	TNBC
GO:0031589	cell-substrate adhesion	3/49	359/18614	0.0684362	0.199404	0.152444	CD44/CD96/ROCK1	3	TNBC
GO:0010818	T cell chemotaxis	1/49	27/18614	0.0687421	0.199404	0.152444	XCL2	1	TNBC
GO:0039529	RIG-I signaling pathway	1/49	27/18614	0.0687421	0.199404	0.152444	OASL	1	TNBC
GO:0042730	fibrinolysis	1/49	27/18614	0.0687421	0.199404	0.152444	ANXA2	1	TNBC
GO:0042176	regulation of protein catabolic process	3/49	361/18614	0.0693405	0.200764	0.153484	RACK1/ANXA2/ROCK1	3	TNBC
GO:0031960	response to corticosteroid	2/49	166/18614	0.0708047	0.201986	0.154418	AREG/FOS	2	TNBC
GO:0070665	positive regulation of leukocyte proliferation	2/49	166/18614	0.0708047	0.201986	0.154418	HAVCR2/BST2	2	TNBC
GO:0045862	positive regulation of proteolysis	3/49	365/18614	0.0711656	0.201986	0.154418	RACK1/IFI16/ANXA2	3	TNBC
GO:0002418	immune response to tumor cell	1/49	28/18614	0.0711972	0.201986	0.154418	HAVCR2	1	TNBC
GO:0002675	positive regulation of acute inflammatory response	1/49	28/18614	0.0711972	0.201986	0.154418	ALOX5AP	1	TNBC
GO:0003401	axis elongation	1/49	28/18614	0.0711972	0.201986	0.154418	AREG	1	TNBC
GO:0006027	glycosaminoglycan catabolic process	1/49	28/18614	0.0711972	0.201986	0.154418	CD44	1	TNBC
GO:0032703	negative regulation of interleukin-2 production	1/49	28/18614	0.0711972	0.201986	0.154418	HAVCR2	1	TNBC
GO:0032801	receptor catabolic process	1/49	28/18614	0.0711972	0.201986	0.154418	ANXA2	1	TNBC
GO:1902883	negative regulation of response to oxidative stress	1/49	28/18614	0.0711972	0.201986	0.154418	RACK1	1	TNBC
GO:1903319	positive regulation of protein maturation	1/49	28/18614	0.0711972	0.201986	0.154418	ANXA2	1	TNBC
GO:0007568	aging	2/49	169/18614	0.0730358	0.203347	0.155458	JUND/FOS	2	TNBC
GO:0001773	myeloid dendritic cell activation	1/49	29/18614	0.0736459	0.203347	0.155458	HAVCR2	1	TNBC
GO:0001778	plasma membrane repair	1/49	29/18614	0.0736459	0.203347	0.155458	ANXA2	1	TNBC
GO:0009264	deoxyribonucleotide catabolic process	1/49	29/18614	0.0736459	0.203347	0.155458	TYMP	1	TNBC
GO:0009648	photoperiodism	1/49	29/18614	0.0736459	0.203347	0.155458	ID2	1	TNBC
GO:0015813	L-glutamate transmembrane transport	1/49	29/18614	0.0736459	0.203347	0.155458	ARL6IP1	1	TNBC
GO:0030431	sleep	1/49	29/18614	0.0736459	0.203347	0.155458	FOS	1	TNBC
GO:0032607	interferon-alpha production	1/49	29/18614	0.0736459	0.203347	0.155458	HAVCR2	1	TNBC
GO:0032647	regulation of interferon-alpha production	1/49	29/18614	0.0736459	0.203347	0.155458	HAVCR2	1	TNBC
GO:0046386	deoxyribose phosphate catabolic process	1/49	29/18614	0.0736459	0.203347	0.155458	TYMP	1	TNBC
GO:0048245	eosinophil chemotaxis	1/49	29/18614	0.0736459	0.203347	0.155458	XCL2	1	TNBC
GO:0090025	regulation of monocyte chemotaxis	1/49	29/18614	0.0736459	0.203347	0.155458	DUSP1	1	TNBC
GO:1902430	negative regulation of amyloid-beta formation	1/49	29/18614	0.0736459	0.203347	0.155458	ROCK1	1	TNBC
GO:1903205	regulation of hydrogen peroxide-induced cell death	1/49	29/18614	0.0736459	0.203347	0.155458	RACK1	1	TNBC
GO:1904385	cellular response to angiotensin	1/49	29/18614	0.0736459	0.203347	0.155458	ROCK1	1	TNBC
GO:0009267	cellular response to starvation	2/49	170/18614	0.0737846	0.203367	0.155474	IFI16/FOS	2	TNBC
GO:0002262	myeloid cell homeostasis	2/49	171/18614	0.0745359	0.203559	0.155621	ISG15/ID2	2	TNBC
GO:0010950	positive regulation of endopeptidase activity	2/49	171/18614	0.0745359	0.203559	0.155621	RACK1/IFI16	2	TNBC
GO:0071453	cellular response to oxygen levels	2/49	172/18614	0.0752896	0.203559	0.155621	JUND/FOS	2	TNBC
GO:1901653	cellular response to peptide	3/49	375/18614	0.0758234	0.203559	0.155621	ROCK1/PIP4K2A/FOS	3	TNBC
GO:0031214	biomineral tissue development	2/49	173/18614	0.0760459	0.203559	0.155621	ISG15/ROCK1	2	TNBC
GO:0072331	signal transduction by p53 class mediator	2/49	173/18614	0.0760459	0.203559	0.155621	IFI16/CD44	2	TNBC
GO:0000002	mitochondrial genome maintenance	1/49	30/18614	0.0760882	0.203559	0.155621	TYMP	1	TNBC
GO:0002507	tolerance induction	1/49	30/18614	0.0760882	0.203559	0.155621	HAVCR2	1	TNBC
GO:0002825	regulation of T-helper 1 type immune response	1/49	30/18614	0.0760882	0.203559	0.155621	HAVCR2	1	TNBC
GO:0007176	regulation of epidermal growth factor-activated receptor activity	1/49	30/18614	0.0760882	0.203559	0.155621	AREG	1	TNBC
GO:0009649	entrainment of circadian clock	1/49	30/18614	0.0760882	0.203559	0.155621	ID2	1	TNBC
GO:0051938	L-glutamate import	1/49	30/18614	0.0760882	0.203559	0.155621	ARL6IP1	1	TNBC
GO:0060142	regulation of syncytium formation by plasma membrane fusion	1/49	30/18614	0.0760882	0.203559	0.155621	TYROBP	1	TNBC
GO:0060603	mammary gland duct morphogenesis	1/49	30/18614	0.0760882	0.203559	0.155621	AREG	1	TNBC
GO:0070168	negative regulation of biomineral tissue development	1/49	30/18614	0.0760882	0.203559	0.155621	ROCK1	1	TNBC
GO:1900101	regulation of endoplasmic reticulum unfolded protein response	1/49	30/18614	0.0760882	0.203559	0.155621	RACK1	1	TNBC
GO:1902230	negative regulation of intrinsic apoptotic signaling pathway in response to DNA damage	1/49	30/18614	0.0760882	0.203559	0.155621	CD44	1	TNBC
GO:0002696	positive regulation of leukocyte activation	3/49	377/18614	0.0767711	0.204768	0.156545	TYROBP/JUND/HAVCR2	3	TNBC
GO:0030178	negative regulation of Wnt signaling pathway	2/49	174/18614	0.0768046	0.204768	0.156545	RACK1/CYLD	2	TNBC
GO:1901136	carbohydrate derivative catabolic process	2/49	175/18614	0.0775658	0.206442	0.157825	CD44/TYMP	2	TNBC
GO:0048660	regulation of smooth muscle cell proliferation	2/49	176/18614	0.0783294	0.206861	0.158145	JUN/ID2	2	TNBC
GO:0019886	antigen processing and presentation of exogenous peptide antigen via MHC class II	1/49	31/18614	0.0785243	0.206861	0.158145	FCER1G	1	TNBC
GO:0033137	negative regulation of peptidyl-serine phosphorylation	1/49	31/18614	0.0785243	0.206861	0.158145	RACK1	1	TNBC
GO:0035335	peptidyl-tyrosine dephosphorylation	1/49	31/18614	0.0785243	0.206861	0.158145	DUSP1	1	TNBC
GO:0150117	positive regulation of cell-substrate junction organization	1/49	31/18614	0.0785243	0.206861	0.158145	ROCK1	1	TNBC
GO:1903203	regulation of oxidative stress-induced neuron death	1/49	31/18614	0.0785243	0.206861	0.158145	RACK1	1	TNBC
GO:2001233	regulation of apoptotic signaling pathway	3/49	381/18614	0.0786823	0.206925	0.158194	RACK1/CD44/CYLD	3	TNBC
GO:0032635	interleukin-6 production	2/49	178/18614	0.0798637	0.208649	0.159512	TYROBP/HAVCR2	2	TNBC
GO:0032675	regulation of interleukin-6 production	2/49	178/18614	0.0798637	0.208649	0.159512	TYROBP/HAVCR2	2	TNBC
GO:0002431	Fc receptor mediated stimulatory signaling pathway	1/49	32/18614	0.080954	0.208649	0.159512	FCER1G	1	TNBC
GO:0002717	positive regulation of natural killer cell mediated immunity	1/49	32/18614	0.080954	0.208649	0.159512	KIR2DL4	1	TNBC
GO:0003382	epithelial cell morphogenesis	1/49	32/18614	0.080954	0.208649	0.159512	ROCK1	1	TNBC
GO:0006613	cotranslational protein targeting to membrane	1/49	32/18614	0.080954	0.208649	0.159512	ARL6IP1	1	TNBC
GO:0035308	negative regulation of protein dephosphorylation	1/49	32/18614	0.080954	0.208649	0.159512	ROCK1	1	TNBC
GO:0045070	positive regulation of viral genome replication	1/49	32/18614	0.080954	0.208649	0.159512	IFIT1	1	TNBC
GO:0060544	regulation of necroptotic process	1/49	32/18614	0.080954	0.208649	0.159512	CYLD	1	TNBC
GO:0061099	negative regulation of protein tyrosine kinase activity	1/49	32/18614	0.080954	0.208649	0.159512	RACK1	1	TNBC
GO:0071353	cellular response to interleukin-4	1/49	32/18614	0.080954	0.208649	0.159512	PARP14	1	TNBC
GO:0140058	neuron projection arborization	1/49	32/18614	0.080954	0.208649	0.159512	ROCK1	1	TNBC
GO:0048659	smooth muscle cell proliferation	2/49	180/18614	0.0814076	0.208956	0.159747	JUN/ID2	2	TNBC
GO:0051048	negative regulation of secretion	2/49	180/18614	0.0814076	0.208956	0.159747	RSAD2/RAB11FIP1	2	TNBC
GO:0002828	regulation of type 2 immune response	1/49	33/18614	0.0833775	0.208956	0.159747	RSAD2	1	TNBC
GO:0006308	DNA catabolic process	1/49	33/18614	0.0833775	0.208956	0.159747	ISG20	1	TNBC
GO:0021772	olfactory bulb development	1/49	33/18614	0.0833775	0.208956	0.159747	ID2	1	TNBC
GO:0036474	cell death in response to hydrogen peroxide	1/49	33/18614	0.0833775	0.208956	0.159747	RACK1	1	TNBC
GO:0038094	Fc-gamma receptor signaling pathway	1/49	33/18614	0.0833775	0.208956	0.159747	FCER1G	1	TNBC
GO:0048566	embryonic digestive tract development	1/49	33/18614	0.0833775	0.208956	0.159747	ID2	1	TNBC
GO:0048710	regulation of astrocyte differentiation	1/49	33/18614	0.0833775	0.208956	0.159747	ID2	1	TNBC
GO:0050901	leukocyte tethering or rolling	1/49	33/18614	0.0833775	0.208956	0.159747	ROCK1	1	TNBC
GO:0071404	cellular response to low-density lipoprotein particle stimulus	1/49	33/18614	0.0833775	0.208956	0.159747	FCER1G	1	TNBC
GO:0072677	eosinophil migration	1/49	33/18614	0.0833775	0.208956	0.159747	XCL2	1	TNBC
GO:1901889	negative regulation of cell junction assembly	1/49	33/18614	0.0833775	0.208956	0.159747	ROCK1	1	TNBC
GO:1902992	negative regulation of amyloid precursor protein catabolic process	1/49	33/18614	0.0833775	0.208956	0.159747	ROCK1	1	TNBC
GO:1904893	negative regulation of receptor signaling pathway via STAT	1/49	33/18614	0.0833775	0.208956	0.159747	PARP14	1	TNBC
GO:1990776	response to angiotensin	1/49	33/18614	0.0833775	0.208956	0.159747	ROCK1	1	TNBC
GO:0043409	negative regulation of MAPK cascade	2/49	183/18614	0.0837408	0.208956	0.159747	CYLD/DUSP1	2	TNBC
GO:0061025	membrane fusion	2/49	183/18614	0.0837408	0.208956	0.159747	ANXA2/PIP4K2A	2	TNBC
GO:0050867	positive regulation of cell activation	3/49	394/18614	0.085038	0.208956	0.159747	TYROBP/JUND/HAVCR2	3	TNBC
GO:0010952	positive regulation of peptidase activity	2/49	185/18614	0.0853078	0.208956	0.159747	RACK1/IFI16	2	TNBC
GO:0032640	tumor necrosis factor production	2/49	185/18614	0.0853078	0.208956	0.159747	TYROBP/HAVCR2	2	TNBC
GO:0032680	regulation of tumor necrosis factor production	2/49	185/18614	0.0853078	0.208956	0.159747	TYROBP/HAVCR2	2	TNBC
GO:0006026	aminoglycan catabolic process	1/49	34/18614	0.0857948	0.208956	0.159747	CD44	1	TNBC
GO:0006691	leukotriene metabolic process	1/49	34/18614	0.0857948	0.208956	0.159747	ALOX5AP	1	TNBC
GO:0009112	nucleobase metabolic process	1/49	34/18614	0.0857948	0.208956	0.159747	TYMP	1	TNBC
GO:0034383	low-density lipoprotein particle clearance	1/49	34/18614	0.0857948	0.208956	0.159747	ANXA2	1	TNBC
GO:0036475	neuron death in response to oxidative stress	1/49	34/18614	0.0857948	0.208956	0.159747	RACK1	1	TNBC
GO:0045577	regulation of B cell differentiation	1/49	34/18614	0.0857948	0.208956	0.159747	ID2	1	TNBC
GO:0045648	positive regulation of erythrocyte differentiation	1/49	34/18614	0.0857948	0.208956	0.159747	ISG15	1	TNBC
GO:0051450	myoblast proliferation	1/49	34/18614	0.0857948	0.208956	0.159747	FOS	1	TNBC
GO:0055094	response to lipoprotein particle	1/49	34/18614	0.0857948	0.208956	0.159747	FCER1G	1	TNBC
GO:0060074	synapse maturation	1/49	34/18614	0.0857948	0.208956	0.159747	ROCK1	1	TNBC
GO:0090322	regulation of superoxide metabolic process	1/49	34/18614	0.0857948	0.208956	0.159747	TYROBP	1	TNBC
GO:1901797	negative regulation of signal transduction by p53 class mediator	1/49	34/18614	0.0857948	0.208956	0.159747	CD44	1	TNBC
GO:2000406	positive regulation of T cell migration	1/49	34/18614	0.0857948	0.208956	0.159747	XCL2	1	TNBC
GO:0051896	regulation of protein kinase B signaling	2/49	186/18614	0.0860947	0.209357	0.160054	RACK1/CPNE1	2	TNBC
GO:0007565	female pregnancy	2/49	187/18614	0.0868838	0.210945	0.161268	HAVCR2/FOS	2	TNBC
GO:0002495	antigen processing and presentation of peptide antigen via MHC class II	1/49	35/18614	0.0882057	0.211176	0.161444	FCER1G	1	TNBC
GO:0010923	negative regulation of phosphatase activity	1/49	35/18614	0.0882057	0.211176	0.161444	ROCK1	1	TNBC
GO:0021988	olfactory lobe development	1/49	35/18614	0.0882057	0.211176	0.161444	ID2	1	TNBC
GO:0030212	hyaluronan metabolic process	1/49	35/18614	0.0882057	0.211176	0.161444	CD44	1	TNBC
GO:0045777	positive regulation of blood pressure	1/49	35/18614	0.0882057	0.211176	0.161444	ID2	1	TNBC
GO:0045879	negative regulation of smoothened signaling pathway	1/49	35/18614	0.0882057	0.211176	0.161444	RACK1	1	TNBC
GO:0062098	regulation of programmed necrotic cell death	1/49	35/18614	0.0882057	0.211176	0.161444	CYLD	1	TNBC
GO:0070670	response to interleukin-4	1/49	35/18614	0.0882057	0.211176	0.161444	PARP14	1	TNBC
GO:1902253	regulation of intrinsic apoptotic signaling pathway by p53 class mediator	1/49	35/18614	0.0882057	0.211176	0.161444	CD44	1	TNBC
GO:0002822	regulation of adaptive immune response based on somatic recombination of immune receptors built from immunoglobulin superfamily domains	2/49	190/18614	0.0892644	0.212724	0.162627	RSAD2/HAVCR2	2	TNBC
GO:0071706	tumor necrosis factor superfamily cytokine production	2/49	190/18614	0.0892644	0.212724	0.162627	TYROBP/HAVCR2	2	TNBC
GO:1903555	regulation of tumor necrosis factor superfamily cytokine production	2/49	190/18614	0.0892644	0.212724	0.162627	TYROBP/HAVCR2	2	TNBC
GO:0030308	negative regulation of cell growth	2/49	191/18614	0.0900622	0.213306	0.163073	RACK1/BST2	2	TNBC
GO:0051260	protein homooligomerization	2/49	191/18614	0.0900622	0.213306	0.163073	FUS/ALOX5AP	2	TNBC
GO:0002474	antigen processing and presentation of peptide antigen via MHC class I	1/49	36/18614	0.0906105	0.213306	0.163073	FCER1G	1	TNBC
GO:0003161	cardiac conduction system development	1/49	36/18614	0.0906105	0.213306	0.163073	ID2	1	TNBC
GO:0010613	positive regulation of cardiac muscle hypertrophy	1/49	36/18614	0.0906105	0.213306	0.163073	ROCK1	1	TNBC
GO:0010922	positive regulation of phosphatase activity	1/49	36/18614	0.0906105	0.213306	0.163073	ROCK1	1	TNBC
GO:0010984	regulation of lipoprotein particle clearance	1/49	36/18614	0.0906105	0.213306	0.163073	ANXA2	1	TNBC
GO:0048261	negative regulation of receptor-mediated endocytosis	1/49	36/18614	0.0906105	0.213306	0.163073	ANXA2	1	TNBC
GO:0043123	positive regulation of I-kappaB kinase/NF-kappaB signaling	2/49	192/18614	0.0908623	0.213575	0.163278	LITAF/BST2	2	TNBC
GO:0032872	regulation of stress-activated MAPK cascade	2/49	193/18614	0.0916644	0.21448	0.16397	CYLD/DUSP1	2	TNBC
GO:0002504	antigen processing and presentation of peptide or polysaccharide antigen via MHC class II	1/49	37/18614	0.093009	0.21448	0.16397	FCER1G	1	TNBC
GO:0010934	macrophage cytokine production	1/49	37/18614	0.093009	0.21448	0.16397	LITAF	1	TNBC
GO:0010935	regulation of macrophage cytokine production	1/49	37/18614	0.093009	0.21448	0.16397	LITAF	1	TNBC
GO:0014742	positive regulation of muscle hypertrophy	1/49	37/18614	0.093009	0.21448	0.16397	ROCK1	1	TNBC
GO:0043516	regulation of DNA damage response signal transduction by p53 class mediator	1/49	37/18614	0.093009	0.21448	0.16397	CD44	1	TNBC
GO:0044319	wound healing spreading of cells	1/49	37/18614	0.093009	0.21448	0.16397	CD44	1	TNBC
GO:0070536	protein K63-linked deubiquitination	1/49	37/18614	0.093009	0.21448	0.16397	CYLD	1	TNBC
GO:0071402	cellular response to lipoprotein particle stimulus	1/49	37/18614	0.093009	0.21448	0.16397	FCER1G	1	TNBC
GO:0090505	epiboly involved in wound healing	1/49	37/18614	0.093009	0.21448	0.16397	CD44	1	TNBC
GO:0120033	negative regulation of plasma membrane bounded cell projection assembly	1/49	37/18614	0.093009	0.21448	0.16397	ODF2L	1	TNBC
GO:0031334	positive regulation of protein-containing complex assembly	2/49	195/18614	0.0932751	0.21448	0.16397	ISG15/RACK1	2	TNBC
GO:0120032	regulation of plasma membrane bounded cell projection assembly	2/49	195/18614	0.0932751	0.21448	0.16397	CYLD/ODF2L	2	TNBC
GO:0007369	gastrulation	2/49	196/18614	0.0940836	0.21448	0.16397	RACK1/DUSP1	2	TNBC
GO:0070302	regulation of stress-activated protein kinase signaling cascade	2/49	196/18614	0.0940836	0.21448	0.16397	CYLD/DUSP1	2	TNBC
GO:0060491	regulation of cell projection assembly	2/49	197/18614	0.0948942	0.21448	0.16397	CYLD/ODF2L	2	TNBC
GO:0002369	T cell cytokine production	1/49	38/18614	0.0954014	0.21448	0.16397	RSAD2	1	TNBC
GO:0002724	regulation of T cell cytokine production	1/49	38/18614	0.0954014	0.21448	0.16397	RSAD2	1	TNBC
GO:0003180	aortic valve morphogenesis	1/49	38/18614	0.0954014	0.21448	0.16397	ROCK1	1	TNBC
GO:0032373	positive regulation of sterol transport	1/49	38/18614	0.0954014	0.21448	0.16397	ANXA2	1	TNBC
GO:0032376	positive regulation of cholesterol transport	1/49	38/18614	0.0954014	0.21448	0.16397	ANXA2	1	TNBC
GO:0032728	positive regulation of interferon-beta production	1/49	38/18614	0.0954014	0.21448	0.16397	ISG15	1	TNBC
GO:0043001	Golgi to plasma membrane protein transport	1/49	38/18614	0.0954014	0.21448	0.16397	RACK1	1	TNBC
GO:0043618	regulation of transcription from RNA polymerase II promoter in response to stress	1/49	38/18614	0.0954014	0.21448	0.16397	JUN	1	TNBC
GO:0045742	positive regulation of epidermal growth factor receptor signaling pathway	1/49	38/18614	0.0954014	0.21448	0.16397	AREG	1	TNBC
GO:0051385	response to mineralocorticoid	1/49	38/18614	0.0954014	0.21448	0.16397	FOS	1	TNBC
GO:0070229	negative regulation of lymphocyte apoptotic process	1/49	38/18614	0.0954014	0.21448	0.16397	TSC22D3	1	TNBC
GO:0072529	pyrimidine-containing compound catabolic process	1/49	38/18614	0.0954014	0.21448	0.16397	TYMP	1	TNBC
GO:0090504	epiboly	1/49	38/18614	0.0954014	0.21448	0.16397	CD44	1	TNBC
GO:1902229	regulation of intrinsic apoptotic signaling pathway in response to DNA damage	1/49	38/18614	0.0954014	0.21448	0.16397	CD44	1	TNBC
GO:0007159	leukocyte cell-cell adhesion	3/49	415/18614	0.0957564	0.214966	0.164342	CD44/HAVCR2/ROCK1	3	TNBC
GO:0045616	regulation of keratinocyte differentiation	1/49	39/18614	0.0977875	0.217793	0.166503	ROCK1	1	TNBC
GO:0046329	negative regulation of JNK cascade	1/49	39/18614	0.0977875	0.217793	0.166503	CYLD	1	TNBC
GO:0070232	regulation of T cell apoptotic process	1/49	39/18614	0.0977875	0.217793	0.166503	TSC22D3	1	TNBC
GO:0097242	amyloid-beta clearance	1/49	39/18614	0.0977875	0.217793	0.166503	ROCK1	1	TNBC
GO:1905168	positive regulation of double-strand break repair via homologous recombination	1/49	39/18614	0.0977875	0.217793	0.166503	FUS	1	TNBC
GO:0050678	regulation of epithelial cell proliferation	3/49	419/18614	0.0978591	0.217793	0.166503	AREG/HMGN1/JUN	3	TNBC
GO:0071674	mononuclear cell migration	2/49	202/18614	0.0989775	0.219966	0.168164	XCL2/DUSP1	2	TNBC
GO:0002478	antigen processing and presentation of exogenous peptide antigen	1/49	40/18614	0.100168	0.220084	0.168255	FCER1G	1	TNBC
GO:0030866	cortical actin cytoskeleton organization	1/49	40/18614	0.100168	0.220084	0.168255	ROCK1	1	TNBC
GO:0032570	response to progesterone	1/49	40/18614	0.100168	0.220084	0.168255	FOS	1	TNBC
GO:0042092	type 2 immune response	1/49	40/18614	0.100168	0.220084	0.168255	RSAD2	1	TNBC
GO:0046627	negative regulation of insulin receptor signaling pathway	1/49	40/18614	0.100168	0.220084	0.168255	PIP4K2A	1	TNBC
GO:0071634	regulation of transforming growth factor beta production	1/49	40/18614	0.100168	0.220084	0.168255	TYROBP	1	TNBC
GO:1901031	regulation of response to reactive oxygen species	1/49	40/18614	0.100168	0.220084	0.168255	RACK1	1	TNBC
GO:1901186	positive regulation of ERBB signaling pathway	1/49	40/18614	0.100168	0.220084	0.168255	AREG	1	TNBC
GO:0002819	regulation of adaptive immune response	2/49	205/18614	0.101451	0.222589	0.17017	RSAD2/HAVCR2	2	TNBC
GO:0051701	biological process involved in interaction with host	2/49	206/18614	0.10228	0.224029	0.17127	IFIT1/RPSA	2	TNBC
GO:1990000	amyloid fibril formation	1/49	41/18614	0.102541	0.224029	0.17127	FUS	1	TNBC
GO:2000403	positive regulation of lymphocyte migration	1/49	41/18614	0.102541	0.224029	0.17127	XCL2	1	TNBC
GO:0007623	circadian rhythm	2/49	207/18614	0.10311	0.2242	0.171401	JUND/ID2	2	TNBC
GO:0042594	response to starvation	2/49	207/18614	0.10311	0.2242	0.171401	IFI16/FOS	2	TNBC
GO:0044703	multi-organism reproductive process	2/49	207/18614	0.10311	0.2242	0.171401	HAVCR2/FOS	2	TNBC
GO:0001503	ossification	3/49	429/18614	0.103199	0.2242	0.171401	ISG15/AREG/JUND	3	TNBC
GO:0002285	lymphocyte activation involved in immune response	2/49	208/18614	0.103943	0.2255	0.172395	FCER1G/HAVCR2	2	TNBC
GO:0010720	positive regulation of cell development	3/49	432/18614	0.104823	0.226014	0.172788	TYROBP/ID2/FOS	3	TNBC
GO:0032733	positive regulation of interleukin-10 production	1/49	42/18614	0.104909	0.226014	0.172788	ISG15	1	TNBC
GO:0060338	regulation of type I interferon-mediated signaling pathway	1/49	42/18614	0.104909	0.226014	0.172788	ISG15	1	TNBC
GO:1900077	negative regulation of cellular response to insulin stimulus	1/49	42/18614	0.104909	0.226014	0.172788	PIP4K2A	1	TNBC
GO:2000008	regulation of protein localization to cell surface	1/49	42/18614	0.104909	0.226014	0.172788	TYROBP	1	TNBC
GO:1903828	negative regulation of protein localization	2/49	210/18614	0.105613	0.226998	0.17354	RSAD2/RAB11FIP1	2	TNBC
GO:0003176	aortic valve development	1/49	43/18614	0.107271	0.226998	0.17354	ROCK1	1	TNBC
GO:0009394	2'-deoxyribonucleotide metabolic process	1/49	43/18614	0.107271	0.226998	0.17354	TYMP	1	TNBC
GO:0019674	NAD metabolic process	1/49	43/18614	0.107271	0.226998	0.17354	LDHB	1	TNBC
GO:0030501	positive regulation of bone mineralization	1/49	43/18614	0.107271	0.226998	0.17354	ISG15	1	TNBC
GO:0031952	regulation of protein autophosphorylation	1/49	43/18614	0.107271	0.226998	0.17354	JUN	1	TNBC
GO:0042554	superoxide anion generation	1/49	43/18614	0.107271	0.226998	0.17354	TYROBP	1	TNBC
GO:0044058	regulation of digestive system process	1/49	43/18614	0.107271	0.226998	0.17354	TYMP	1	TNBC
GO:0045687	positive regulation of glial cell differentiation	1/49	43/18614	0.107271	0.226998	0.17354	ID2	1	TNBC
GO:0051954	positive regulation of amine transport	1/49	43/18614	0.107271	0.226998	0.17354	ARL6IP1	1	TNBC
GO:0071364	cellular response to epidermal growth factor stimulus	1/49	43/18614	0.107271	0.226998	0.17354	FOS	1	TNBC
GO:0071604	transforming growth factor beta production	1/49	43/18614	0.107271	0.226998	0.17354	TYROBP	1	TNBC
GO:0090503	RNA phosphodiester bond hydrolysis exonucleolytic	1/49	43/18614	0.107271	0.226998	0.17354	ISG20	1	TNBC
GO:0042060	wound healing	3/49	439/18614	0.108654	0.227423	0.173865	FCER1G/CD44/ANXA2	3	TNBC
GO:0030100	regulation of endocytosis	2/49	214/18614	0.108976	0.227423	0.173865	ANXA2/ROCK1	2	TNBC
GO:0009410	response to xenobiotic stimulus	3/49	440/18614	0.109206	0.227423	0.173865	JUN/FOS/CD69	3	TNBC
GO:0001881	receptor recycling	1/49	44/18614	0.109626	0.227423	0.173865	ANXA2	1	TNBC
GO:0002347	response to tumor cell	1/49	44/18614	0.109626	0.227423	0.173865	HAVCR2	1	TNBC
GO:0006509	membrane protein ectodomain proteolysis	1/49	44/18614	0.109626	0.227423	0.173865	ROCK1	1	TNBC
GO:0009262	deoxyribonucleotide metabolic process	1/49	44/18614	0.109626	0.227423	0.173865	TYMP	1	TNBC
GO:0019692	deoxyribose phosphate metabolic process	1/49	44/18614	0.109626	0.227423	0.173865	TYMP	1	TNBC
GO:0043029	T cell homeostasis	1/49	44/18614	0.109626	0.227423	0.173865	TSC22D3	1	TNBC
GO:0043620	regulation of DNA-templated transcription in response to stress	1/49	44/18614	0.109626	0.227423	0.173865	JUN	1	TNBC
GO:0048512	circadian behavior	1/49	44/18614	0.109626	0.227423	0.173865	ID2	1	TNBC
GO:0051955	regulation of amino acid transport	1/49	44/18614	0.109626	0.227423	0.173865	ARL6IP1	1	TNBC
GO:1903573	negative regulation of response to endoplasmic reticulum stress	1/49	44/18614	0.109626	0.227423	0.173865	RACK1	1	TNBC
GO:2000785	regulation of autophagosome assembly	1/49	44/18614	0.109626	0.227423	0.173865	PIP4K2A	1	TNBC
GO:0048732	gland development	3/49	441/18614	0.109758	0.227423	0.173865	AREG/JUN/ID2	3	TNBC
GO:0043491	protein kinase B signaling	2/49	215/18614	0.109821	0.227423	0.173865	RACK1/CPNE1	2	TNBC
GO:0044706	multi-multicellular organism process	2/49	216/18614	0.110668	0.228871	0.174972	HAVCR2/FOS	2	TNBC
GO:0006469	negative regulation of protein kinase activity	2/49	217/18614	0.111516	0.230012	0.175844	RACK1/DUSP1	2	TNBC
GO:0007033	vacuole organization	2/49	217/18614	0.111516	0.230012	0.175844	ANXA2/PIP4K2A	2	TNBC
GO:0060443	mammary gland morphogenesis	1/49	45/18614	0.111976	0.23004	0.175866	AREG	1	TNBC
GO:0061098	positive regulation of protein tyrosine kinase activity	1/49	45/18614	0.111976	0.23004	0.175866	AREG	1	TNBC
GO:1902116	negative regulation of organelle assembly	1/49	45/18614	0.111976	0.23004	0.175866	ODF2L	1	TNBC
GO:0007179	transforming growth factor beta receptor signaling pathway	2/49	218/18614	0.112367	0.230538	0.176247	JUN/FOS	2	TNBC
GO:0003254	regulation of membrane depolarization	1/49	46/18614	0.114319	0.231175	0.176733	RACK1	1	TNBC
GO:0007094	mitotic spindle assembly checkpoint signaling	1/49	46/18614	0.114319	0.231175	0.176733	DUSP1	1	TNBC
GO:0007622	rhythmic behavior	1/49	46/18614	0.114319	0.231175	0.176733	ID2	1	TNBC
GO:0034314	Arp2/3 complex-mediated actin nucleation	1/49	46/18614	0.114319	0.231175	0.176733	ARPC4	1	TNBC
GO:0035305	negative regulation of dephosphorylation	1/49	46/18614	0.114319	0.231175	0.176733	ROCK1	1	TNBC
GO:0042088	T-helper 1 type immune response	1/49	46/18614	0.114319	0.231175	0.176733	HAVCR2	1	TNBC
GO:0042789	mRNA transcription by RNA polymerase II	1/49	46/18614	0.114319	0.231175	0.176733	ANXA2	1	TNBC
GO:0070266	necroptotic process	1/49	46/18614	0.114319	0.231175	0.176733	CYLD	1	TNBC
GO:0071173	spindle assembly checkpoint signaling	1/49	46/18614	0.114319	0.231175	0.176733	DUSP1	1	TNBC
GO:0071174	mitotic spindle checkpoint signaling	1/49	46/18614	0.114319	0.231175	0.176733	DUSP1	1	TNBC
GO:2000273	positive regulation of signaling receptor activity	1/49	46/18614	0.114319	0.231175	0.176733	AREG	1	TNBC
GO:0031331	positive regulation of cellular catabolic process	3/49	450/18614	0.114784	0.231812	0.177221	RACK1/ROCK1/PIP4K2A	3	TNBC
GO:0010837	regulation of keratinocyte proliferation	1/49	47/18614	0.116656	0.232861	0.178022	AREG	1	TNBC
GO:0031577	spindle checkpoint signaling	1/49	47/18614	0.116656	0.232861	0.178022	DUSP1	1	TNBC
GO:0043277	apoptotic cell clearance	1/49	47/18614	0.116656	0.232861	0.178022	TYROBP	1	TNBC
GO:0045601	regulation of endothelial cell differentiation	1/49	47/18614	0.116656	0.232861	0.178022	ROCK1	1	TNBC
GO:0045646	regulation of erythrocyte differentiation	1/49	47/18614	0.116656	0.232861	0.178022	ISG15	1	TNBC
GO:0070849	response to epidermal growth factor	1/49	47/18614	0.116656	0.232861	0.178022	FOS	1	TNBC
GO:1900271	regulation of long-term synaptic potentiation	1/49	47/18614	0.116656	0.232861	0.178022	TYROBP	1	TNBC
GO:1901976	regulation of cell cycle checkpoint	1/49	47/18614	0.116656	0.232861	0.178022	DUSP1	1	TNBC
GO:1905314	semi-lunar valve development	1/49	47/18614	0.116656	0.232861	0.178022	ROCK1	1	TNBC
GO:0007596	blood coagulation	2/49	224/18614	0.117506	0.233898	0.178815	FCER1G/ANXA2	2	TNBC
GO:0071222	cellular response to lipopolysaccharide	2/49	224/18614	0.117506	0.233898	0.178815	HAVCR2/LITAF	2	TNBC
GO:0050679	positive regulation of epithelial cell proliferation	2/49	225/18614	0.118368	0.233898	0.178815	AREG/JUN	2	TNBC
GO:0002673	regulation of acute inflammatory response	1/49	48/18614	0.118987	0.233898	0.178815	ALOX5AP	1	TNBC
GO:0030865	cortical cytoskeleton organization	1/49	48/18614	0.118987	0.233898	0.178815	ROCK1	1	TNBC
GO:0031641	regulation of myelination	1/49	48/18614	0.118987	0.233898	0.178815	TYMP	1	TNBC
GO:0033046	negative regulation of sister chromatid segregation	1/49	48/18614	0.118987	0.233898	0.178815	DUSP1	1	TNBC
GO:0033048	negative regulation of mitotic sister chromatid segregation	1/49	48/18614	0.118987	0.233898	0.178815	DUSP1	1	TNBC
GO:0045841	negative regulation of mitotic metaphase/anaphase transition	1/49	48/18614	0.118987	0.233898	0.178815	DUSP1	1	TNBC
GO:1902003	regulation of amyloid-beta formation	1/49	48/18614	0.118987	0.233898	0.178815	ROCK1	1	TNBC
GO:2000404	regulation of T cell migration	1/49	48/18614	0.118987	0.233898	0.178815	XCL2	1	TNBC
GO:2000816	negative regulation of mitotic sister chromatid separation	1/49	48/18614	0.118987	0.233898	0.178815	DUSP1	1	TNBC
GO:0007163	establishment or maintenance of cell polarity	2/49	226/18614	0.119232	0.234082	0.178956	RACK1/ROCK1	2	TNBC
GO:0002685	regulation of leukocyte migration	2/49	227/18614	0.120098	0.235483	0.180027	XCL2/DUSP1	2	TNBC
GO:0051960	regulation of nervous system development	3/49	461/18614	0.121044	0.236072	0.180477	ANXA2/TYMP/ID2	3	TNBC
GO:0019884	antigen processing and presentation of exogenous antigen	1/49	49/18614	0.121313	0.236072	0.180477	FCER1G	1	TNBC
GO:0032892	positive regulation of organic acid transport	1/49	49/18614	0.121313	0.236072	0.180477	ARL6IP1	1	TNBC
GO:0042149	cellular response to glucose starvation	1/49	49/18614	0.121313	0.236072	0.180477	IFI16	1	TNBC
GO:0043330	response to exogenous dsRNA	1/49	49/18614	0.121313	0.236072	0.180477	IFIT1	1	TNBC
GO:0061028	establishment of endothelial barrier	1/49	49/18614	0.121313	0.236072	0.180477	ROCK1	1	TNBC
GO:0050817	coagulation	2/49	229/18614	0.121834	0.236789	0.181025	FCER1G/ANXA2	2	TNBC
GO:0007599	hemostasis	2/49	230/18614	0.122704	0.237586	0.181635	FCER1G/ANXA2	2	TNBC
GO:0031669	cellular response to nutrient levels	2/49	230/18614	0.122704	0.237586	0.181635	IFI16/FOS	2	TNBC
GO:0050920	regulation of chemotaxis	2/49	230/18614	0.122704	0.237586	0.181635	XCL2/DUSP1	2	TNBC
GO:0030195	negative regulation of blood coagulation	1/49	50/18614	0.123632	0.237895	0.181871	ANXA2	1	TNBC
GO:0048546	digestive tract morphogenesis	1/49	50/18614	0.123632	0.237895	0.181871	ID2	1	TNBC
GO:0051985	negative regulation of chromosome segregation	1/49	50/18614	0.123632	0.237895	0.181871	DUSP1	1	TNBC
GO:1902100	negative regulation of metaphase/anaphase transition of cell cycle	1/49	50/18614	0.123632	0.237895	0.181871	DUSP1	1	TNBC
GO:1905819	negative regulation of chromosome separation	1/49	50/18614	0.123632	0.237895	0.181871	DUSP1	1	TNBC
GO:0009299	mRNA transcription	1/49	51/18614	0.125945	0.239962	0.183451	ANXA2	1	TNBC
GO:0010939	regulation of necrotic cell death	1/49	51/18614	0.125945	0.239962	0.183451	CYLD	1	TNBC
GO:0019083	viral transcription	1/49	51/18614	0.125945	0.239962	0.183451	JUN	1	TNBC
GO:0045778	positive regulation of ossification	1/49	51/18614	0.125945	0.239962	0.183451	ISG15	1	TNBC
GO:0061082	myeloid leukocyte cytokine production	1/49	51/18614	0.125945	0.239962	0.183451	LITAF	1	TNBC
GO:1900047	negative regulation of hemostasis	1/49	51/18614	0.125945	0.239962	0.183451	ANXA2	1	TNBC
GO:1904707	positive regulation of vascular associated smooth muscle cell proliferation	1/49	51/18614	0.125945	0.239962	0.183451	JUN	1	TNBC
GO:2001238	positive regulation of extrinsic apoptotic signaling pathway	1/49	51/18614	0.125945	0.239962	0.183451	CYLD	1	TNBC
GO:0060560	developmental growth involved in morphogenesis	2/49	234/18614	0.126201	0.240154	0.183598	AREG/CPNE1	2	TNBC
GO:0010543	regulation of platelet activation	1/49	52/18614	0.128252	0.243161	0.185897	FCER1G	1	TNBC
GO:0031103	axon regeneration	1/49	52/18614	0.128252	0.243161	0.185897	JUN	1	TNBC
GO:0089718	amino acid import across plasma membrane	1/49	52/18614	0.128252	0.243161	0.185897	ARL6IP1	1	TNBC
GO:0051403	stress-activated MAPK cascade	2/49	237/18614	0.12884	0.243679	0.186293	CYLD/DUSP1	2	TNBC
GO:0071219	cellular response to molecule of bacterial origin	2/49	237/18614	0.12884	0.243679	0.186293	HAVCR2/LITAF	2	TNBC
GO:0006220	pyrimidine nucleotide metabolic process	1/49	53/18614	0.130553	0.244927	0.187246	TYMP	1	TNBC
GO:0033047	regulation of mitotic sister chromatid segregation	1/49	53/18614	0.130553	0.244927	0.187246	DUSP1	1	TNBC
GO:0048146	positive regulation of fibroblast proliferation	1/49	53/18614	0.130553	0.244927	0.187246	JUN	1	TNBC
GO:0048260	positive regulation of receptor-mediated endocytosis	1/49	53/18614	0.130553	0.244927	0.187246	ANXA2	1	TNBC
GO:0070169	positive regulation of biomineral tissue development	1/49	53/18614	0.130553	0.244927	0.187246	ISG15	1	TNBC
GO:0097300	programmed necrotic cell death	1/49	53/18614	0.130553	0.244927	0.187246	CYLD	1	TNBC
GO:0050670	regulation of lymphocyte proliferation	2/49	239/18614	0.130606	0.244927	0.187246	TYROBP/HAVCR2	2	TNBC
GO:0009409	response to cold	1/49	54/18614	0.132849	0.247335	0.189088	FOS	1	TNBC
GO:0014009	glial cell proliferation	1/49	54/18614	0.132849	0.247335	0.189088	AREG	1	TNBC
GO:0038093	Fc receptor signaling pathway	1/49	54/18614	0.132849	0.247335	0.189088	FCER1G	1	TNBC
GO:0043550	regulation of lipid kinase activity	1/49	54/18614	0.132849	0.247335	0.189088	PIP4K2A	1	TNBC
GO:0050819	negative regulation of coagulation	1/49	54/18614	0.132849	0.247335	0.189088	ANXA2	1	TNBC
GO:1902743	regulation of lamellipodium organization	1/49	54/18614	0.132849	0.247335	0.189088	CD44	1	TNBC
GO:0009636	response to toxic substance	2/49	242/18614	0.133267	0.247659	0.189335	FOS/ALOX5AP	2	TNBC
GO:0045785	positive regulation of cell adhesion	3/49	482/18614	0.133342	0.247659	0.189335	CD44/HAVCR2/ROCK1	3	TNBC
GO:0032944	regulation of mononuclear cell proliferation	2/49	243/18614	0.134157	0.248314	0.189836	TYROBP/HAVCR2	2	TNBC
GO:0002686	negative regulation of leukocyte migration	1/49	55/18614	0.135138	0.248314	0.189836	DUSP1	1	TNBC
GO:0003229	ventricular cardiac muscle tissue development	1/49	55/18614	0.135138	0.248314	0.189836	ID2	1	TNBC
GO:0009116	nucleoside metabolic process	1/49	55/18614	0.135138	0.248314	0.189836	TYMP	1	TNBC
GO:0034381	plasma lipoprotein particle clearance	1/49	55/18614	0.135138	0.248314	0.189836	ANXA2	1	TNBC
GO:0043525	positive regulation of neuron apoptotic process	1/49	55/18614	0.135138	0.248314	0.189836	TYROBP	1	TNBC
GO:1902991	regulation of amyloid precursor protein catabolic process	1/49	55/18614	0.135138	0.248314	0.189836	ROCK1	1	TNBC
GO:1903202	negative regulation of oxidative stress-induced cell death	1/49	55/18614	0.135138	0.248314	0.189836	RACK1	1	TNBC
GO:2000772	regulation of cellular senescence	1/49	55/18614	0.135138	0.248314	0.189836	KIR2DL4	1	TNBC
GO:0031098	stress-activated protein kinase signaling cascade	2/49	245/18614	0.13594	0.248966	0.190334	CYLD/DUSP1	2	TNBC
GO:0001954	positive regulation of cell-matrix adhesion	1/49	56/18614	0.137421	0.248966	0.190334	ROCK1	1	TNBC
GO:0002823	negative regulation of adaptive immune response based on somatic recombination of immune receptors built from immunoglobulin superfamily domains	1/49	56/18614	0.137421	0.248966	0.190334	HAVCR2	1	TNBC
GO:0032608	interferon-beta production	1/49	56/18614	0.137421	0.248966	0.190334	ISG15	1	TNBC
GO:0032648	regulation of interferon-beta production	1/49	56/18614	0.137421	0.248966	0.190334	ISG15	1	TNBC
GO:0034205	amyloid-beta formation	1/49	56/18614	0.137421	0.248966	0.190334	ROCK1	1	TNBC
GO:0043331	response to dsRNA	1/49	56/18614	0.137421	0.248966	0.190334	IFIT1	1	TNBC
GO:0045806	negative regulation of endocytosis	1/49	56/18614	0.137421	0.248966	0.190334	ANXA2	1	TNBC
GO:0045839	negative regulation of mitotic nuclear division	1/49	56/18614	0.137421	0.248966	0.190334	DUSP1	1	TNBC
GO:0060986	endocrine hormone secretion	1/49	56/18614	0.137421	0.248966	0.190334	RAB11FIP1	1	TNBC
GO:0070231	T cell apoptotic process	1/49	56/18614	0.137421	0.248966	0.190334	TSC22D3	1	TNBC
GO:2000107	negative regulation of leukocyte apoptotic process	1/49	56/18614	0.137421	0.248966	0.190334	TSC22D3	1	TNBC
GO:0006470	protein dephosphorylation	2/49	249/18614	0.139524	0.251621	0.192364	ROCK1/DUSP1	2	TNBC
GO:0001706	endoderm formation	1/49	57/18614	0.139699	0.251621	0.192364	DUSP1	1	TNBC
GO:0043666	regulation of phosphoprotein phosphatase activity	1/49	57/18614	0.139699	0.251621	0.192364	ROCK1	1	TNBC
GO:0045010	actin nucleation	1/49	57/18614	0.139699	0.251621	0.192364	ARPC4	1	TNBC
GO:0061756	leukocyte adhesion to vascular endothelial cell	1/49	57/18614	0.139699	0.251621	0.192364	ROCK1	1	TNBC
GO:0001649	osteoblast differentiation	2/49	250/18614	0.140423	0.252337	0.192912	AREG/JUND	2	TNBC
GO:0016485	protein processing	2/49	250/18614	0.140423	0.252337	0.192912	IFI16/ANXA2	2	TNBC
GO:0016049	cell growth	3/49	495/18614	0.141171	0.253226	0.193591	RACK1/CPNE1/BST2	3	TNBC
GO:0006414	translational elongation	1/49	58/18614	0.141971	0.253226	0.193591	RACK1	1	TNBC
GO:0006893	Golgi to plasma membrane transport	1/49	58/18614	0.141971	0.253226	0.193591	RACK1	1	TNBC
GO:0010965	regulation of mitotic sister chromatid separation	1/49	58/18614	0.141971	0.253226	0.193591	DUSP1	1	TNBC
GO:0030225	macrophage differentiation	1/49	58/18614	0.141971	0.253226	0.193591	ID2	1	TNBC
GO:0043616	keratinocyte proliferation	1/49	58/18614	0.141971	0.253226	0.193591	AREG	1	TNBC
GO:0032886	regulation of microtubule-based process	2/49	252/18614	0.142225	0.253226	0.193591	ROCK1/CYLD	2	TNBC
GO:0045926	negative regulation of growth	2/49	252/18614	0.142225	0.253226	0.193591	RACK1/BST2	2	TNBC
GO:0031102	neuron projection regeneration	1/49	59/18614	0.144236	0.255632	0.195431	JUN	1	TNBC
GO:0033619	membrane protein proteolysis	1/49	59/18614	0.144236	0.255632	0.195431	ROCK1	1	TNBC
GO:0051898	negative regulation of protein kinase B signaling	1/49	59/18614	0.144236	0.255632	0.195431	RACK1	1	TNBC
GO:0070228	regulation of lymphocyte apoptotic process	1/49	59/18614	0.144236	0.255632	0.195431	TSC22D3	1	TNBC
GO:0006898	receptor-mediated endocytosis	2/49	256/18614	0.145844	0.2567	0.196247	FCER1G/ANXA2	2	TNBC
GO:0002011	morphogenesis of an epithelial sheet	1/49	60/18614	0.146496	0.2567	0.196247	CD44	1	TNBC
GO:0002886	regulation of myeloid leukocyte mediated immunity	1/49	60/18614	0.146496	0.2567	0.196247	TYROBP	1	TNBC
GO:0003179	heart valve morphogenesis	1/49	60/18614	0.146496	0.2567	0.196247	ROCK1	1	TNBC
GO:0042255	ribosome assembly	1/49	60/18614	0.146496	0.2567	0.196247	RPSA	1	TNBC
GO:0043407	negative regulation of MAP kinase activity	1/49	60/18614	0.146496	0.2567	0.196247	DUSP1	1	TNBC
GO:0045604	regulation of epidermal cell differentiation	1/49	60/18614	0.146496	0.2567	0.196247	ROCK1	1	TNBC
GO:0045620	negative regulation of lymphocyte differentiation	1/49	60/18614	0.146496	0.2567	0.196247	ID2	1	TNBC
GO:0071709	membrane assembly	1/49	60/18614	0.146496	0.2567	0.196247	ANXA2	1	TNBC
GO:1903078	positive regulation of protein localization to plasma membrane	1/49	60/18614	0.146496	0.2567	0.196247	RACK1	1	TNBC
GO:0034976	response to endoplasmic reticulum stress	2/49	259/18614	0.148572	0.257159	0.196598	RACK1/JUN	2	TNBC
GO:0002820	negative regulation of adaptive immune response	1/49	61/18614	0.14875	0.257159	0.196598	HAVCR2	1	TNBC
GO:0015800	acidic amino acid transport	1/49	61/18614	0.14875	0.257159	0.196598	ARL6IP1	1	TNBC
GO:0032786	positive regulation of DNA-templated transcription elongation	1/49	61/18614	0.14875	0.257159	0.196598	HMGN1	1	TNBC
GO:0034113	heterotypic cell-cell adhesion	1/49	61/18614	0.14875	0.257159	0.196598	CD44	1	TNBC
GO:0035306	positive regulation of dephosphorylation	1/49	61/18614	0.14875	0.257159	0.196598	ROCK1	1	TNBC
GO:0045668	negative regulation of osteoblast differentiation	1/49	61/18614	0.14875	0.257159	0.196598	AREG	1	TNBC
GO:0046456	icosanoid biosynthetic process	1/49	61/18614	0.14875	0.257159	0.196598	ALOX5AP	1	TNBC
GO:0046854	phosphatidylinositol phosphate biosynthetic process	1/49	61/18614	0.14875	0.257159	0.196598	PIP4K2A	1	TNBC
GO:0051306	mitotic sister chromatid separation	1/49	61/18614	0.14875	0.257159	0.196598	DUSP1	1	TNBC
GO:0060135	maternal process involved in female pregnancy	1/49	61/18614	0.14875	0.257159	0.196598	HAVCR2	1	TNBC
GO:0097120	receptor localization to synapse	1/49	61/18614	0.14875	0.257159	0.196598	TYROBP	1	TNBC
GO:0031668	cellular response to extracellular stimulus	2/49	261/18614	0.150396	0.259597	0.198462	IFI16/FOS	2	TNBC
GO:0000768	syncytium formation by plasma membrane fusion	1/49	62/18614	0.150999	0.259597	0.198462	TYROBP	1	TNBC
GO:0032481	positive regulation of type I interferon production	1/49	62/18614	0.150999	0.259597	0.198462	ISG15	1	TNBC
GO:0061951	establishment of protein localization to plasma membrane	1/49	62/18614	0.150999	0.259597	0.198462	RACK1	1	TNBC
GO:0140253	cell-cell fusion	1/49	62/18614	0.150999	0.259597	0.198462	TYROBP	1	TNBC
GO:0071216	cellular response to biotic stimulus	2/49	264/18614	0.153142	0.261133	0.199636	HAVCR2/LITAF	2	TNBC
GO:0001885	endothelial cell development	1/49	63/18614	0.153241	0.261133	0.199636	ROCK1	1	TNBC
GO:0002090	regulation of receptor internalization	1/49	63/18614	0.153241	0.261133	0.199636	ANXA2	1	TNBC
GO:0032623	interleukin-2 production	1/49	63/18614	0.153241	0.261133	0.199636	HAVCR2	1	TNBC
GO:0032663	regulation of interleukin-2 production	1/49	63/18614	0.153241	0.261133	0.199636	HAVCR2	1	TNBC
GO:0048255	mRNA stabilization	1/49	63/18614	0.153241	0.261133	0.199636	FUS	1	TNBC
GO:0051784	negative regulation of nuclear division	1/49	63/18614	0.153241	0.261133	0.199636	DUSP1	1	TNBC
GO:2001244	positive regulation of intrinsic apoptotic signaling pathway	1/49	63/18614	0.153241	0.261133	0.199636	RACK1	1	TNBC
GO:0030199	collagen fibril organization	1/49	64/18614	0.155478	0.26292	0.201002	ANXA2	1	TNBC
GO:0044091	membrane biogenesis	1/49	64/18614	0.155478	0.26292	0.201002	ANXA2	1	TNBC
GO:0048247	lymphocyte chemotaxis	1/49	64/18614	0.155478	0.26292	0.201002	XCL2	1	TNBC
GO:0048524	positive regulation of viral process	1/49	64/18614	0.155478	0.26292	0.201002	IFIT1	1	TNBC
GO:0051445	regulation of meiotic cell cycle	1/49	64/18614	0.155478	0.26292	0.201002	DUSP1	1	TNBC
GO:0051893	regulation of focal adhesion assembly	1/49	64/18614	0.155478	0.26292	0.201002	ROCK1	1	TNBC
GO:0090109	regulation of cell-substrate junction assembly	1/49	64/18614	0.155478	0.26292	0.201002	ROCK1	1	TNBC
GO:0019226	transmission of nerve impulse	1/49	65/18614	0.157708	0.265533	0.203	TYMP	1	TNBC
GO:0030888	regulation of B cell proliferation	1/49	65/18614	0.157708	0.265533	0.203	TYROBP	1	TNBC
GO:0046888	negative regulation of hormone secretion	1/49	65/18614	0.157708	0.265533	0.203	RAB11FIP1	1	TNBC
GO:0050435	amyloid-beta metabolic process	1/49	65/18614	0.157708	0.265533	0.203	ROCK1	1	TNBC
GO:0090150	establishment of protein localization to membrane	2/49	271/18614	0.159586	0.268403	0.205194	RACK1/ARL6IP1	2	TNBC
GO:0006949	syncytium formation	1/49	66/18614	0.159933	0.268404	0.205195	TYROBP	1	TNBC
GO:0030219	megakaryocyte differentiation	1/49	66/18614	0.159933	0.268404	0.205195	PIP4K2A	1	TNBC
GO:0032868	response to insulin	2/49	272/18614	0.160511	0.268791	0.20549	PIP4K2A/FOS	2	TNBC
GO:0043547	positive regulation of GTPase activity	2/49	272/18614	0.160511	0.268791	0.20549	RACK1/XCL2	2	TNBC
GO:1903039	positive regulation of leukocyte cell-cell adhesion	2/49	273/18614	0.161437	0.26979	0.206255	CD44/HAVCR2	2	TNBC
GO:0001912	positive regulation of leukocyte mediated cytotoxicity	1/49	67/18614	0.162153	0.26979	0.206255	TYROBP	1	TNBC
GO:0042531	positive regulation of tyrosine phosphorylation of STAT protein	1/49	67/18614	0.162153	0.26979	0.206255	PARP14	1	TNBC
GO:0045682	regulation of epidermis development	1/49	67/18614	0.162153	0.26979	0.206255	ROCK1	1	TNBC
GO:0070613	regulation of protein processing	1/49	67/18614	0.162153	0.26979	0.206255	ANXA2	1	TNBC
GO:1901224	positive regulation of NIK/NF-kappaB signaling	1/49	67/18614	0.162153	0.26979	0.206255	HAVCR2	1	TNBC
GO:0071560	cellular response to transforming growth factor beta stimulus	2/49	274/18614	0.162364	0.269851	0.206301	JUN/FOS	2	TNBC
GO:0050708	regulation of protein secretion	2/49	275/18614	0.163292	0.270855	0.207068	RSAD2/RAB11FIP1	2	TNBC
GO:0017148	negative regulation of translation	2/49	276/18614	0.164221	0.270855	0.207068	RACK1/ROCK1	2	TNBC
GO:0035914	skeletal muscle cell differentiation	1/49	68/18614	0.164366	0.270855	0.207068	FOS	1	TNBC
GO:0042987	amyloid precursor protein catabolic process	1/49	68/18614	0.164366	0.270855	0.207068	ROCK1	1	TNBC
GO:0048663	neuron fate commitment	1/49	68/18614	0.164366	0.270855	0.207068	ID2	1	TNBC
GO:1904377	positive regulation of protein localization to cell periphery	1/49	68/18614	0.164366	0.270855	0.207068	RACK1	1	TNBC
GO:2000144	positive regulation of DNA-templated transcription initiation	1/49	68/18614	0.164366	0.270855	0.207068	JUN	1	TNBC
GO:2000401	regulation of lymphocyte migration	1/49	68/18614	0.164366	0.270855	0.207068	XCL2	1	TNBC
GO:0002711	positive regulation of T cell mediated immunity	1/49	69/18614	0.166574	0.27304	0.208739	RSAD2	1	TNBC
GO:0010611	regulation of cardiac muscle hypertrophy	1/49	69/18614	0.166574	0.27304	0.208739	ROCK1	1	TNBC
GO:0014015	positive regulation of gliogenesis	1/49	69/18614	0.166574	0.27304	0.208739	ID2	1	TNBC
GO:0070830	bicellular tight junction assembly	1/49	69/18614	0.166574	0.27304	0.208739	ROCK1	1	TNBC
GO:0150116	regulation of cell-substrate junction organization	1/49	69/18614	0.166574	0.27304	0.208739	ROCK1	1	TNBC
GO:0006305	DNA alkylation	1/49	70/18614	0.168776	0.273181	0.208847	FOS	1	TNBC
GO:0006306	DNA methylation	1/49	70/18614	0.168776	0.273181	0.208847	FOS	1	TNBC
GO:0014823	response to activity	1/49	70/18614	0.168776	0.273181	0.208847	FOS	1	TNBC
GO:0030193	regulation of blood coagulation	1/49	70/18614	0.168776	0.273181	0.208847	ANXA2	1	TNBC
GO:0032722	positive regulation of chemokine production	1/49	70/18614	0.168776	0.273181	0.208847	HAVCR2	1	TNBC
GO:0034394	protein localization to cell surface	1/49	70/18614	0.168776	0.273181	0.208847	TYROBP	1	TNBC
GO:0043112	receptor metabolic process	1/49	70/18614	0.168776	0.273181	0.208847	ANXA2	1	TNBC
GO:0048488	synaptic vesicle endocytosis	1/49	70/18614	0.168776	0.273181	0.208847	ROCK1	1	TNBC
GO:0050922	negative regulation of chemotaxis	1/49	70/18614	0.168776	0.273181	0.208847	DUSP1	1	TNBC
GO:0051148	negative regulation of muscle cell differentiation	1/49	70/18614	0.168776	0.273181	0.208847	ID2	1	TNBC
GO:0051881	regulation of mitochondrial membrane potential	1/49	70/18614	0.168776	0.273181	0.208847	RACK1	1	TNBC
GO:2000379	positive regulation of reactive oxygen species metabolic process	1/49	70/18614	0.168776	0.273181	0.208847	TYROBP	1	TNBC
GO:0032922	circadian regulation of gene expression	1/49	71/18614	0.170973	0.274544	0.209889	ID2	1	TNBC
GO:0045600	positive regulation of fat cell differentiation	1/49	71/18614	0.170973	0.274544	0.209889	ID2	1	TNBC
GO:0048002	antigen processing and presentation of peptide antigen	1/49	71/18614	0.170973	0.274544	0.209889	FCER1G	1	TNBC
GO:0070265	necrotic cell death	1/49	71/18614	0.170973	0.274544	0.209889	CYLD	1	TNBC
GO:0072678	T cell migration	1/49	71/18614	0.170973	0.274544	0.209889	XCL2	1	TNBC
GO:1903317	regulation of protein maturation	1/49	71/18614	0.170973	0.274544	0.209889	ANXA2	1	TNBC
GO:0072659	protein localization to plasma membrane	2/49	285/18614	0.172625	0.274544	0.209889	RACK1/ROCK1	2	TNBC
GO:0002260	lymphocyte homeostasis	1/49	72/18614	0.173163	0.274544	0.209889	TSC22D3	1	TNBC
GO:0009988	cell-cell recognition	1/49	72/18614	0.173163	0.274544	0.209889	HAVCR2	1	TNBC
GO:0010569	regulation of double-strand break repair via homologous recombination	1/49	72/18614	0.173163	0.274544	0.209889	FUS	1	TNBC
GO:0014743	regulation of muscle hypertrophy	1/49	72/18614	0.173163	0.274544	0.209889	ROCK1	1	TNBC
GO:0030330	DNA damage response signal transduction by p53 class mediator	1/49	72/18614	0.173163	0.274544	0.209889	CD44	1	TNBC
GO:0032715	negative regulation of interleukin-6 production	1/49	72/18614	0.173163	0.274544	0.209889	HAVCR2	1	TNBC
GO:0042130	negative regulation of T cell proliferation	1/49	72/18614	0.173163	0.274544	0.209889	HAVCR2	1	TNBC
GO:0043489	RNA stabilization	1/49	72/18614	0.173163	0.274544	0.209889	FUS	1	TNBC
GO:0045911	positive regulation of DNA recombination	1/49	72/18614	0.173163	0.274544	0.209889	FUS	1	TNBC
GO:0046626	regulation of insulin receptor signaling pathway	1/49	72/18614	0.173163	0.274544	0.209889	PIP4K2A	1	TNBC
GO:0071677	positive regulation of mononuclear cell migration	1/49	72/18614	0.173163	0.274544	0.209889	XCL2	1	TNBC
GO:0140238	presynaptic endocytosis	1/49	72/18614	0.173163	0.274544	0.209889	ROCK1	1	TNBC
GO:1900046	regulation of hemostasis	1/49	72/18614	0.173163	0.274544	0.209889	ANXA2	1	TNBC
GO:0003170	heart valve development	1/49	73/18614	0.175348	0.276593	0.211456	ROCK1	1	TNBC
GO:0043462	regulation of ATP-dependent activity	1/49	73/18614	0.175348	0.276593	0.211456	IFIT1	1	TNBC
GO:1900076	regulation of cellular response to insulin stimulus	1/49	73/18614	0.175348	0.276593	0.211456	PIP4K2A	1	TNBC
GO:1902373	negative regulation of mRNA catabolic process	1/49	73/18614	0.175348	0.276593	0.211456	FUS	1	TNBC
GO:1905818	regulation of chromosome separation	1/49	73/18614	0.175348	0.276593	0.211456	DUSP1	1	TNBC
GO:0006801	superoxide metabolic process	1/49	74/18614	0.177528	0.279178	0.213432	TYROBP	1	TNBC
GO:0031343	positive regulation of cell killing	1/49	74/18614	0.177528	0.279178	0.213432	TYROBP	1	TNBC
GO:0045123	cellular extravasation	1/49	74/18614	0.177528	0.279178	0.213432	ROCK1	1	TNBC
GO:0016239	positive regulation of macroautophagy	1/49	75/18614	0.179701	0.280038	0.214089	PIP4K2A	1	TNBC
GO:0030968	endoplasmic reticulum unfolded protein response	1/49	75/18614	0.179701	0.280038	0.214089	RACK1	1	TNBC
GO:0042058	regulation of epidermal growth factor receptor signaling pathway	1/49	75/18614	0.179701	0.280038	0.214089	AREG	1	TNBC
GO:0045669	positive regulation of osteoblast differentiation	1/49	75/18614	0.179701	0.280038	0.214089	JUND	1	TNBC
GO:0050818	regulation of coagulation	1/49	75/18614	0.179701	0.280038	0.214089	ANXA2	1	TNBC
GO:0051899	membrane depolarization	1/49	75/18614	0.179701	0.280038	0.214089	RACK1	1	TNBC
GO:0071479	cellular response to ionizing radiation	1/49	75/18614	0.179701	0.280038	0.214089	IFI16	1	TNBC
GO:0120192	tight junction assembly	1/49	75/18614	0.179701	0.280038	0.214089	ROCK1	1	TNBC
GO:2000242	negative regulation of reproductive process	1/49	75/18614	0.179701	0.280038	0.214089	DUSP1	1	TNBC
GO:0001666	response to hypoxia	2/49	293/18614	0.180156	0.280463	0.214414	JUND/FOS	2	TNBC
GO:0006919	activation of cysteine-type endopeptidase activity involved in apoptotic process	1/49	76/18614	0.18187	0.281998	0.215587	RACK1	1	TNBC
GO:0009123	nucleoside monophosphate metabolic process	1/49	76/18614	0.18187	0.281998	0.215587	TYMP	1	TNBC
GO:0009166	nucleotide catabolic process	1/49	76/18614	0.18187	0.281998	0.215587	TYMP	1	TNBC
GO:0060337	type I interferon-mediated signaling pathway	1/49	76/18614	0.18187	0.281998	0.215587	ISG15	1	TNBC
GO:0015850	organic hydroxy compound transport	2/49	296/18614	0.182993	0.283456	0.216702	ANXA2/PIP4K2A	2	TNBC
GO:0043297	apical junction assembly	1/49	77/18614	0.184032	0.284497	0.217498	ROCK1	1	TNBC
GO:0045685	regulation of glial cell differentiation	1/49	77/18614	0.184032	0.284497	0.217498	ID2	1	TNBC
GO:0042254	ribosome biogenesis	2/49	298/18614	0.184889	0.285536	0.218292	RPSA/ISG20	2	TNBC
GO:0002220	innate immune response activating cell surface receptor signaling pathway	1/49	78/18614	0.186189	0.286402	0.218954	TYROBP	1	TNBC
GO:0032720	negative regulation of tumor necrosis factor production	1/49	78/18614	0.186189	0.286402	0.218954	HAVCR2	1	TNBC
GO:0042274	ribosomal small subunit biogenesis	1/49	78/18614	0.186189	0.286402	0.218954	RPSA	1	TNBC
GO:0061045	negative regulation of wound healing	1/49	78/18614	0.186189	0.286402	0.218954	ANXA2	1	TNBC
GO:0030217	T cell differentiation	2/49	300/18614	0.186787	0.287037	0.21944	RSAD2/FCER1G	2	TNBC
GO:2000113	negative regulation of cellular macromolecule biosynthetic process	2/49	301/18614	0.187738	0.287145	0.219522	RACK1/ROCK1	2	TNBC
GO:0019362	pyridine nucleotide metabolic process	1/49	79/18614	0.18834	0.287145	0.219522	LDHB	1	TNBC
GO:0032371	regulation of sterol transport	1/49	79/18614	0.18834	0.287145	0.219522	ANXA2	1	TNBC
GO:0032374	regulation of cholesterol transport	1/49	79/18614	0.18834	0.287145	0.219522	ANXA2	1	TNBC
GO:0046496	nicotinamide nucleotide metabolic process	1/49	79/18614	0.18834	0.287145	0.219522	LDHB	1	TNBC
GO:0051304	chromosome separation	1/49	79/18614	0.18834	0.287145	0.219522	DUSP1	1	TNBC
GO:1902475	L-alpha-amino acid transmembrane transport	1/49	79/18614	0.18834	0.287145	0.219522	ARL6IP1	1	TNBC
GO:1903201	regulation of oxidative stress-induced cell death	1/49	79/18614	0.18834	0.287145	0.219522	RACK1	1	TNBC
GO:0002429	immune response-activating cell surface receptor signaling pathway	2/49	302/18614	0.188689	0.287394	0.219712	FCER1G/TYROBP	2	TNBC
GO:0002292	T cell differentiation involved in immune response	1/49	80/18614	0.190486	0.288028	0.220198	FCER1G	1	TNBC
GO:0030500	regulation of bone mineralization	1/49	80/18614	0.190486	0.288028	0.220198	ISG15	1	TNBC
GO:0032890	regulation of organic acid transport	1/49	80/18614	0.190486	0.288028	0.220198	ARL6IP1	1	TNBC
GO:0045921	positive regulation of exocytosis	1/49	80/18614	0.190486	0.288028	0.220198	ANXA2	1	TNBC
GO:0070227	lymphocyte apoptotic process	1/49	80/18614	0.190486	0.288028	0.220198	TSC22D3	1	TNBC
GO:1903556	negative regulation of tumor necrosis factor superfamily cytokine production	1/49	80/18614	0.190486	0.288028	0.220198	HAVCR2	1	TNBC
GO:2000142	regulation of DNA-templated transcription initiation	1/49	80/18614	0.190486	0.288028	0.220198	JUN	1	TNBC
GO:0034249	negative regulation of amide metabolic process	2/49	304/18614	0.190593	0.288028	0.220198	RACK1/ROCK1	2	TNBC
GO:0036293	response to decreased oxygen levels	2/49	306/18614	0.192501	0.289406	0.221251	JUND/FOS	2	TNBC
GO:0046651	lymphocyte proliferation	2/49	306/18614	0.192501	0.289406	0.221251	TYROBP/HAVCR2	2	TNBC
GO:0014855	striated muscle cell proliferation	1/49	81/18614	0.192626	0.289406	0.221251	FOS	1	TNBC
GO:0036465	synaptic vesicle recycling	1/49	81/18614	0.192626	0.289406	0.221251	ROCK1	1	TNBC
GO:0120193	tight junction organization	1/49	81/18614	0.192626	0.289406	0.221251	ROCK1	1	TNBC
GO:1902117	positive regulation of organelle assembly	1/49	81/18614	0.192626	0.289406	0.221251	PIP4K2A	1	TNBC
GO:0003151	outflow tract morphogenesis	1/49	82/18614	0.194761	0.29036	0.221981	JUN	1	TNBC
GO:0006900	vesicle budding from membrane	1/49	82/18614	0.194761	0.29036	0.221981	ANXA2	1	TNBC
GO:0010921	regulation of phosphatase activity	1/49	82/18614	0.194761	0.29036	0.221981	ROCK1	1	TNBC
GO:0042509	regulation of tyrosine phosphorylation of STAT protein	1/49	82/18614	0.194761	0.29036	0.221981	PARP14	1	TNBC
GO:1901184	regulation of ERBB signaling pathway	1/49	82/18614	0.194761	0.29036	0.221981	AREG	1	TNBC
GO:1901657	glycosyl compound metabolic process	1/49	82/18614	0.194761	0.29036	0.221981	TYMP	1	TNBC
GO:1905897	regulation of response to endoplasmic reticulum stress	1/49	82/18614	0.194761	0.29036	0.221981	RACK1	1	TNBC
GO:2001021	negative regulation of response to DNA damage stimulus	1/49	82/18614	0.194761	0.29036	0.221981	CD44	1	TNBC
GO:0007492	endoderm development	1/49	83/18614	0.19689	0.29269	0.223761	DUSP1	1	TNBC
GO:0051851	modulation by host of symbiont process	1/49	83/18614	0.19689	0.29269	0.223761	JUN	1	TNBC
GO:0072527	pyrimidine-containing compound metabolic process	1/49	83/18614	0.19689	0.29269	0.223761	TYMP	1	TNBC
GO:2001020	regulation of response to DNA damage stimulus	2/49	311/18614	0.19728	0.292988	0.22399	CD44/FUS	2	TNBC
GO:0007162	negative regulation of cell adhesion	2/49	312/18614	0.198238	0.294129	0.224861	HAVCR2/DUSP1	2	TNBC
GO:0000281	mitotic cytokinesis	1/49	84/18614	0.199014	0.294986	0.225516	ROCK1	1	TNBC
GO:0032943	mononuclear cell proliferation	2/49	313/18614	0.199196	0.294986	0.225516	TYROBP/HAVCR2	2	TNBC
GO:0006289	nucleotide-excision repair	1/49	85/18614	0.201132	0.296435	0.226624	HMGN1	1	TNBC
GO:0031397	negative regulation of protein ubiquitination	1/49	85/18614	0.201132	0.296435	0.226624	ISG15	1	TNBC
GO:0072524	pyridine-containing compound metabolic process	1/49	85/18614	0.201132	0.296435	0.226624	LDHB	1	TNBC
GO:1901292	nucleoside phosphate catabolic process	1/49	85/18614	0.201132	0.296435	0.226624	TYMP	1	TNBC
GO:1902369	negative regulation of RNA catabolic process	1/49	85/18614	0.201132	0.296435	0.226624	FUS	1	TNBC
GO:0006970	response to osmotic stress	1/49	86/18614	0.203244	0.297566	0.22749	TSC22D3	1	TNBC
GO:0007260	tyrosine phosphorylation of STAT protein	1/49	86/18614	0.203244	0.297566	0.22749	PARP14	1	TNBC
GO:0008306	associative learning	1/49	86/18614	0.203244	0.297566	0.22749	FOS	1	TNBC
GO:0015807	L-amino acid transport	1/49	86/18614	0.203244	0.297566	0.22749	ARL6IP1	1	TNBC
GO:0034103	regulation of tissue remodeling	1/49	86/18614	0.203244	0.297566	0.22749	ROCK1	1	TNBC
GO:0048041	focal adhesion assembly	1/49	86/18614	0.203244	0.297566	0.22749	ROCK1	1	TNBC
GO:2000781	positive regulation of double-strand break repair	1/49	86/18614	0.203244	0.297566	0.22749	FUS	1	TNBC
GO:0008589	regulation of smoothened signaling pathway	1/49	87/18614	0.205351	0.298956	0.228552	RACK1	1	TNBC
GO:0032092	positive regulation of protein binding	1/49	87/18614	0.205351	0.298956	0.228552	ANXA2	1	TNBC
GO:0032370	positive regulation of lipid transport	1/49	87/18614	0.205351	0.298956	0.228552	ANXA2	1	TNBC
GO:0048145	regulation of fibroblast proliferation	1/49	87/18614	0.205351	0.298956	0.228552	JUN	1	TNBC
GO:0048708	astrocyte differentiation	1/49	87/18614	0.205351	0.298956	0.228552	ID2	1	TNBC
GO:0097006	regulation of plasma lipoprotein particle levels	1/49	87/18614	0.205351	0.298956	0.228552	ANXA2	1	TNBC
GO:0042063	gliogenesis	2/49	320/18614	0.205921	0.299504	0.228971	AREG/ID2	2	TNBC
GO:0022409	positive regulation of cell-cell adhesion	2/49	321/18614	0.206884	0.300623	0.229826	CD44/HAVCR2	2	TNBC
GO:0035304	regulation of protein dephosphorylation	1/49	88/18614	0.207453	0.301167	0.230242	ROCK1	1	TNBC
GO:0043367	CD4-positive alpha-beta T cell differentiation	1/49	89/18614	0.209549	0.303641	0.232133	RSAD2	1	TNBC
GO:2000177	regulation of neural precursor cell proliferation	1/49	89/18614	0.209549	0.303641	0.232133	ID2	1	TNBC
GO:0022406	membrane docking	1/49	90/18614	0.21164	0.306098	0.234012	ROCK1	1	TNBC
GO:2000106	regulation of leukocyte apoptotic process	1/49	90/18614	0.21164	0.306098	0.234012	TSC22D3	1	TNBC
GO:0051251	positive regulation of lymphocyte activation	2/49	327/18614	0.212673	0.307018	0.234715	TYROBP/HAVCR2	2	TNBC
GO:0071496	cellular response to external stimulus	2/49	327/18614	0.212673	0.307018	0.234715	IFI16/FOS	2	TNBC
GO:0007029	endoplasmic reticulum organization	1/49	91/18614	0.213725	0.307392	0.235001	ARL6IP1	1	TNBC
GO:0030071	regulation of mitotic metaphase/anaphase transition	1/49	91/18614	0.213725	0.307392	0.235001	DUSP1	1	TNBC
GO:0070098	chemokine-mediated signaling pathway	1/49	91/18614	0.213725	0.307392	0.235001	XCL2	1	TNBC
GO:0097581	lamellipodium organization	1/49	91/18614	0.213725	0.307392	0.235001	CD44	1	TNBC
GO:0002768	immune response-regulating cell surface receptor signaling pathway	2/49	329/18614	0.214606	0.308372	0.23575	FCER1G/TYROBP	2	TNBC
GO:0009791	post-embryonic development	1/49	92/18614	0.215805	0.309521	0.236629	HMGN1	1	TNBC
GO:0045666	positive regulation of neuron differentiation	1/49	92/18614	0.215805	0.309521	0.236629	CPNE1	1	TNBC
GO:0051604	protein maturation	2/49	332/18614	0.21751	0.310484	0.237365	IFI16/ANXA2	2	TNBC
GO:0032436	positive regulation of proteasomal ubiquitin-dependent protein catabolic process	1/49	93/18614	0.21788	0.310484	0.237365	RACK1	1	TNBC
GO:0045995	regulation of embryonic development	1/49	93/18614	0.21788	0.310484	0.237365	RACK1	1	TNBC
GO:0050886	endocrine process	1/49	93/18614	0.21788	0.310484	0.237365	RAB11FIP1	1	TNBC
GO:0070301	cellular response to hydrogen peroxide	1/49	93/18614	0.21788	0.310484	0.237365	RACK1	1	TNBC
GO:1903035	negative regulation of response to wounding	1/49	93/18614	0.21788	0.310484	0.237365	ANXA2	1	TNBC
GO:2001251	negative regulation of chromosome organization	1/49	93/18614	0.21788	0.310484	0.237365	DUSP1	1	TNBC
GO:0070482	response to oxygen levels	2/49	333/18614	0.218478	0.311051	0.237798	JUND/FOS	2	TNBC
GO:0006835	dicarboxylic acid transport	1/49	94/18614	0.219949	0.311998	0.238522	ARL6IP1	1	TNBC
GO:0051492	regulation of stress fiber assembly	1/49	94/18614	0.219949	0.311998	0.238522	ROCK1	1	TNBC
GO:1900407	regulation of cellular response to oxidative stress	1/49	94/18614	0.219949	0.311998	0.238522	RACK1	1	TNBC
GO:1902099	regulation of metaphase/anaphase transition of cell cycle	1/49	94/18614	0.219949	0.311998	0.238522	DUSP1	1	TNBC
GO:0007091	metaphase/anaphase transition of mitotic cell cycle	1/49	95/18614	0.222013	0.314062	0.240101	DUSP1	1	TNBC
GO:0042982	amyloid precursor protein metabolic process	1/49	95/18614	0.222013	0.314062	0.240101	ROCK1	1	TNBC
GO:1904705	regulation of vascular associated smooth muscle cell proliferation	1/49	95/18614	0.222013	0.314062	0.240101	JUN	1	TNBC
GO:0030111	regulation of Wnt signaling pathway	2/49	338/18614	0.223328	0.314675	0.240569	RACK1/CYLD	2	TNBC
GO:0043010	camera-type eye development	2/49	338/18614	0.223328	0.314675	0.240569	HMGN1/JUN	2	TNBC
GO:0002690	positive regulation of leukocyte chemotaxis	1/49	96/18614	0.224072	0.314675	0.240569	XCL2	1	TNBC
GO:0007044	cell-substrate junction assembly	1/49	96/18614	0.224072	0.314675	0.240569	ROCK1	1	TNBC
GO:0043502	regulation of muscle adaptation	1/49	96/18614	0.224072	0.314675	0.240569	ROCK1	1	TNBC
GO:0045807	positive regulation of endocytosis	1/49	96/18614	0.224072	0.314675	0.240569	ANXA2	1	TNBC
GO:1903312	negative regulation of mRNA metabolic process	1/49	96/18614	0.224072	0.314675	0.240569	FUS	1	TNBC
GO:1903510	mucopolysaccharide metabolic process	1/49	96/18614	0.224072	0.314675	0.240569	CD44	1	TNBC
GO:0048545	response to steroid hormone	2/49	339/18614	0.224299	0.31471	0.240595	AREG/FOS	2	TNBC
GO:0002709	regulation of T cell mediated immunity	1/49	97/18614	0.226125	0.316411	0.241896	RSAD2	1	TNBC
GO:1903321	negative regulation of protein modification by small protein conjugation or removal	1/49	97/18614	0.226125	0.316411	0.241896	ISG15	1	TNBC
GO:1990874	vascular associated smooth muscle cell proliferation	1/49	97/18614	0.226125	0.316411	0.241896	JUN	1	TNBC
GO:0016311	dephosphorylation	2/49	342/18614	0.227215	0.317556	0.242771	ROCK1/DUSP1	2	TNBC
GO:0032642	regulation of chemokine production	1/49	98/18614	0.228173	0.317556	0.242771	HAVCR2	1	TNBC
GO:0034620	cellular response to unfolded protein	1/49	98/18614	0.228173	0.317556	0.242771	RACK1	1	TNBC
GO:0044784	metaphase/anaphase transition of cell cycle	1/49	98/18614	0.228173	0.317556	0.242771	DUSP1	1	TNBC
GO:0051952	regulation of amine transport	1/49	98/18614	0.228173	0.317556	0.242771	ARL6IP1	1	TNBC
GO:0097306	cellular response to alcohol	1/49	98/18614	0.228173	0.317556	0.242771	FOS	1	TNBC
GO:0019216	regulation of lipid metabolic process	2/49	344/18614	0.22916	0.318396	0.243414	ID2/PIP4K2A	2	TNBC
GO:1990778	protein localization to cell periphery	2/49	345/18614	0.230133	0.318396	0.243414	RACK1/ROCK1	2	TNBC
GO:0003300	cardiac muscle hypertrophy	1/49	99/18614	0.230215	0.318396	0.243414	ROCK1	1	TNBC
GO:0032602	chemokine production	1/49	99/18614	0.230215	0.318396	0.243414	HAVCR2	1	TNBC
GO:0036473	cell death in response to oxidative stress	1/49	99/18614	0.230215	0.318396	0.243414	RACK1	1	TNBC
GO:0098869	cellular oxidant detoxification	1/49	99/18614	0.230215	0.318396	0.243414	ALOX5AP	1	TNBC
GO:2001243	negative regulation of intrinsic apoptotic signaling pathway	1/49	99/18614	0.230215	0.318396	0.243414	CD44	1	TNBC
GO:0032956	regulation of actin cytoskeleton organization	2/49	346/18614	0.231107	0.319343	0.244138	ROCK1/BST2	2	TNBC
GO:0019080	viral gene expression	1/49	100/18614	0.232252	0.320355	0.244912	JUN	1	TNBC
GO:0032755	positive regulation of interleukin-6 production	1/49	100/18614	0.232252	0.320355	0.244912	TYROBP	1	TNBC
GO:0006887	exocytosis	2/49	351/18614	0.235978	0.324509	0.248087	ANXA2/RAB11FIP1	2	TNBC
GO:0002532	production of molecular mediator involved in inflammatory response	1/49	102/18614	0.236311	0.324509	0.248087	ALOX5AP	1	TNBC
GO:0006892	post-Golgi vesicle-mediated transport	1/49	102/18614	0.236311	0.324509	0.248087	RACK1	1	TNBC
GO:0014897	striated muscle hypertrophy	1/49	102/18614	0.236311	0.324509	0.248087	ROCK1	1	TNBC
GO:1905477	positive regulation of protein localization to membrane	1/49	102/18614	0.236311	0.324509	0.248087	RACK1	1	TNBC
GO:0001776	leukocyte homeostasis	1/49	103/18614	0.238332	0.325266	0.248666	TSC22D3	1	TNBC
GO:0003333	amino acid transmembrane transport	1/49	103/18614	0.238332	0.325266	0.248666	ARL6IP1	1	TNBC
GO:0042100	B cell proliferation	1/49	103/18614	0.238332	0.325266	0.248666	TYROBP	1	TNBC
GO:0048144	fibroblast proliferation	1/49	103/18614	0.238332	0.325266	0.248666	JUN	1	TNBC
GO:0150115	cell-substrate junction organization	1/49	103/18614	0.238332	0.325266	0.248666	ROCK1	1	TNBC
GO:1902882	regulation of response to oxidative stress	1/49	103/18614	0.238332	0.325266	0.248666	RACK1	1	TNBC
GO:1903076	regulation of protein localization to plasma membrane	1/49	103/18614	0.238332	0.325266	0.248666	RACK1	1	TNBC
GO:0014896	muscle hypertrophy	1/49	104/18614	0.240349	0.326579	0.24967	ROCK1	1	TNBC
GO:0033045	regulation of sister chromatid segregation	1/49	104/18614	0.240349	0.326579	0.24967	DUSP1	1	TNBC
GO:0060291	long-term synaptic potentiation	1/49	104/18614	0.240349	0.326579	0.24967	TYROBP	1	TNBC
GO:0070252	actin-mediated cell contraction	1/49	104/18614	0.240349	0.326579	0.24967	ROCK1	1	TNBC
GO:0110020	regulation of actomyosin structure organization	1/49	104/18614	0.240349	0.326579	0.24967	ROCK1	1	TNBC
GO:1901990	regulation of mitotic cell cycle phase transition	2/49	357/18614	0.241834	0.32816	0.250878	ID2/DUSP1	2	TNBC
GO:0032784	regulation of DNA-templated transcription elongation	1/49	105/18614	0.24236	0.32816	0.250878	HMGN1	1	TNBC
GO:0042102	positive regulation of T cell proliferation	1/49	105/18614	0.24236	0.32816	0.250878	HAVCR2	1	TNBC
GO:0046425	regulation of receptor signaling pathway via JAK-STAT	1/49	105/18614	0.24236	0.32816	0.250878	PARP14	1	TNBC
GO:1901796	regulation of signal transduction by p53 class mediator	1/49	106/18614	0.244365	0.330298	0.252513	CD44	1	TNBC
GO:1901890	positive regulation of cell junction assembly	1/49	106/18614	0.244365	0.330298	0.252513	ROCK1	1	TNBC
GO:0050878	regulation of body fluid levels	2/49	361/18614	0.245741	0.331844	0.253695	FCER1G/ANXA2	2	TNBC
GO:0015837	amine transport	1/49	107/18614	0.246366	0.331844	0.253695	ARL6IP1	1	TNBC
GO:0022600	digestive system process	1/49	107/18614	0.246366	0.331844	0.253695	TYMP	1	TNBC
GO:1901655	cellular response to ketone	1/49	107/18614	0.246366	0.331844	0.253695	FOS	1	TNBC
GO:0010639	negative regulation of organelle organization	2/49	362/18614	0.246719	0.332031	0.253838	DUSP1/ODF2L	2	TNBC
GO:0014013	regulation of gliogenesis	1/49	108/18614	0.248361	0.333372	0.254863	ID2	1	TNBC
GO:0032231	regulation of actin filament bundle assembly	1/49	108/18614	0.248361	0.333372	0.254863	ROCK1	1	TNBC
GO:0033138	positive regulation of peptidyl-serine phosphorylation	1/49	108/18614	0.248361	0.333372	0.254863	CD44	1	TNBC
GO:0043087	regulation of GTPase activity	2/49	364/18614	0.248674	0.333504	0.254964	RACK1/XCL2	2	TNBC
GO:0000045	autophagosome assembly	1/49	109/18614	0.250351	0.33373	0.255137	PIP4K2A	1	TNBC
GO:0007631	feeding behavior	1/49	109/18614	0.250351	0.33373	0.255137	FOS	1	TNBC
GO:0018107	peptidyl-threonine phosphorylation	1/49	109/18614	0.250351	0.33373	0.255137	ROCK1	1	TNBC
GO:0030038	contractile actin filament bundle assembly	1/49	109/18614	0.250351	0.33373	0.255137	ROCK1	1	TNBC
GO:0043149	stress fiber assembly	1/49	109/18614	0.250351	0.33373	0.255137	ROCK1	1	TNBC
GO:0045833	negative regulation of lipid metabolic process	1/49	109/18614	0.250351	0.33373	0.255137	PIP4K2A	1	TNBC
GO:1902106	negative regulation of leukocyte differentiation	1/49	109/18614	0.250351	0.33373	0.255137	ID2	1	TNBC
GO:0060271	cilium assembly	2/49	367/18614	0.251609	0.335118	0.256198	CYLD/ODF2L	2	TNBC
GO:0002444	myeloid leukocyte mediated immunity	1/49	110/18614	0.252336	0.33551	0.256497	TYROBP	1	TNBC
GO:0014812	muscle cell migration	1/49	110/18614	0.252336	0.33551	0.256497	ROCK1	1	TNBC
GO:0016050	vesicle organization	2/49	368/18614	0.252587	0.335556	0.256532	ANXA2/PIP4K2A	2	TNBC
GO:0071347	cellular response to interleukin-1	1/49	111/18614	0.254316	0.337274	0.257846	XCL2	1	TNBC
GO:2000060	positive regulation of ubiquitin-dependent protein catabolic process	1/49	111/18614	0.254316	0.337274	0.257846	RACK1	1	TNBC
GO:0010631	epithelial cell migration	2/49	371/18614	0.255524	0.338444	0.25874	JUN/ROCK1	2	TNBC
GO:0006090	pyruvate metabolic process	1/49	112/18614	0.256291	0.338444	0.25874	LDHB	1	TNBC
GO:0007229	integrin-mediated signaling pathway	1/49	112/18614	0.256291	0.338444	0.25874	ISG15	1	TNBC
GO:0043473	pigmentation	1/49	112/18614	0.256291	0.338444	0.25874	RACK1	1	TNBC
GO:1905954	positive regulation of lipid localization	1/49	112/18614	0.256291	0.338444	0.25874	ANXA2	1	TNBC
GO:0009306	protein secretion	2/49	373/18614	0.257482	0.339572	0.259603	RSAD2/RAB11FIP1	2	TNBC
GO:0006939	smooth muscle contraction	1/49	113/18614	0.258261	0.339572	0.259603	ROCK1	1	TNBC
GO:0044344	cellular response to fibroblast growth factor stimulus	1/49	113/18614	0.258261	0.339572	0.259603	CD44	1	TNBC
GO:0061640	cytoskeleton-dependent cytokinesis	1/49	113/18614	0.258261	0.339572	0.259603	ROCK1	1	TNBC
GO:0035592	establishment of protein localization to extracellular region	2/49	374/18614	0.258461	0.339572	0.259603	RSAD2/RAB11FIP1	2	TNBC
GO:0090132	epithelium migration	2/49	374/18614	0.258461	0.339572	0.259603	JUN/ROCK1	2	TNBC
GO:0030336	negative regulation of cell migration	2/49	375/18614	0.25944	0.34057	0.260366	DUSP1/BST2	2	TNBC
GO:0002526	acute inflammatory response	1/49	114/18614	0.260225	0.340734	0.260491	ALOX5AP	1	TNBC
GO:0007173	epidermal growth factor receptor signaling pathway	1/49	114/18614	0.260225	0.340734	0.260491	AREG	1	TNBC
GO:0019882	antigen processing and presentation	1/49	114/18614	0.260225	0.340734	0.260491	FCER1G	1	TNBC
GO:0001938	positive regulation of endothelial cell proliferation	1/49	115/18614	0.262185	0.341533	0.261102	JUN	1	TNBC
GO:0035710	CD4-positive alpha-beta T cell activation	1/49	115/18614	0.262185	0.341533	0.261102	RSAD2	1	TNBC
GO:0048259	regulation of receptor-mediated endocytosis	1/49	115/18614	0.262185	0.341533	0.261102	ANXA2	1	TNBC
GO:1903707	negative regulation of hemopoiesis	1/49	115/18614	0.262185	0.341533	0.261102	ID2	1	TNBC
GO:1905037	autophagosome organization	1/49	115/18614	0.262185	0.341533	0.261102	PIP4K2A	1	TNBC
GO:1990748	cellular detoxification	1/49	115/18614	0.262185	0.341533	0.261102	ALOX5AP	1	TNBC
GO:1903037	regulation of leukocyte cell-cell adhesion	2/49	378/18614	0.262379	0.341533	0.261102	CD44/HAVCR2	2	TNBC
GO:0090130	tissue migration	2/49	379/18614	0.263358	0.34252	0.261857	JUN/ROCK1	2	TNBC
GO:0042752	regulation of circadian rhythm	1/49	116/18614	0.264139	0.34296	0.262193	ID2	1	TNBC
GO:1904892	regulation of receptor signaling pathway via STAT	1/49	116/18614	0.264139	0.34296	0.262193	PARP14	1	TNBC
GO:0050767	regulation of neurogenesis	2/49	381/18614	0.265318	0.344032	0.263013	ANXA2/ID2	2	TNBC
GO:0007088	regulation of mitotic nuclear division	1/49	117/18614	0.266088	0.344032	0.263013	DUSP1	1	TNBC
GO:0030203	glycosaminoglycan metabolic process	1/49	117/18614	0.266088	0.344032	0.263013	CD44	1	TNBC
GO:0071887	leukocyte apoptotic process	1/49	117/18614	0.266088	0.344032	0.263013	TSC22D3	1	TNBC
GO:1901800	positive regulation of proteasomal protein catabolic process	1/49	117/18614	0.266088	0.344032	0.263013	RACK1	1	TNBC
GO:0071692	protein localization to extracellular region	2/49	382/18614	0.266297	0.344032	0.263013	RSAD2/RAB11FIP1	2	TNBC
GO:0035967	cellular response to topologically incorrect protein	1/49	118/18614	0.268032	0.345122	0.263846	RACK1	1	TNBC
GO:0050830	defense response to Gram-positive bacterium	1/49	118/18614	0.268032	0.345122	0.263846	HAVCR2	1	TNBC
GO:0051702	biological process involved in interaction with symbiont	1/49	118/18614	0.268032	0.345122	0.263846	JUN	1	TNBC
GO:0051897	positive regulation of protein kinase B signaling	1/49	118/18614	0.268032	0.345122	0.263846	CPNE1	1	TNBC
GO:0001654	eye development	2/49	385/18614	0.269237	0.34618	0.264655	HMGN1/JUN	2	TNBC
GO:0018210	peptidyl-threonine modification	1/49	119/18614	0.269971	0.34618	0.264655	ROCK1	1	TNBC
GO:0030278	regulation of ossification	1/49	119/18614	0.269971	0.34618	0.264655	ISG15	1	TNBC
GO:0045446	endothelial cell differentiation	1/49	119/18614	0.269971	0.34618	0.264655	ROCK1	1	TNBC
GO:0046632	alpha-beta T cell differentiation	1/49	119/18614	0.269971	0.34618	0.264655	RSAD2	1	TNBC
GO:0032970	regulation of actin filament-based process	2/49	387/18614	0.271197	0.347464	0.265636	ROCK1/BST2	2	TNBC
GO:0006304	DNA modification	1/49	120/18614	0.271906	0.34751	0.265671	FOS	1	TNBC
GO:0032355	response to estradiol	1/49	120/18614	0.271906	0.34751	0.265671	AREG	1	TNBC
GO:0071774	response to fibroblast growth factor	1/49	120/18614	0.271906	0.34751	0.265671	CD44	1	TNBC
GO:0150063	visual system development	2/49	389/18614	0.273156	0.34882	0.266673	HMGN1/JUN	2	TNBC
GO:0030282	bone mineralization	1/49	121/18614	0.273835	0.349111	0.266895	ISG15	1	TNBC
GO:0043500	muscle adaptation	1/49	121/18614	0.273835	0.349111	0.266895	ROCK1	1	TNBC
GO:2000146	negative regulation of cell motility	2/49	390/18614	0.274136	0.349208	0.26697	DUSP1/BST2	2	TNBC
GO:0072676	lymphocyte migration	1/49	122/18614	0.275759	0.350986	0.268329	XCL2	1	TNBC
GO:0002824	positive regulation of adaptive immune response based on somatic recombination of immune receptors built from immunoglobulin superfamily domains	1/49	123/18614	0.277678	0.352271	0.269311	RSAD2	1	TNBC
GO:0022612	gland morphogenesis	1/49	123/18614	0.277678	0.352271	0.269311	AREG	1	TNBC
GO:0061157	mRNA destabilization	1/49	123/18614	0.277678	0.352271	0.269311	ROCK1	1	TNBC
GO:0071901	negative regulation of protein serine/threonine kinase activity	1/49	123/18614	0.277678	0.352271	0.269311	DUSP1	1	TNBC
GO:0048880	sensory system development	2/49	395/18614	0.279035	0.353703	0.270406	HMGN1/JUN	2	TNBC
GO:0043280	positive regulation of cysteine-type endopeptidase activity involved in apoptotic process	1/49	124/18614	0.279592	0.35383	0.270503	RACK1	1	TNBC
GO:0097237	cellular response to toxic substance	1/49	124/18614	0.279592	0.35383	0.270503	ALOX5AP	1	TNBC
GO:0044782	cilium organization	2/49	396/18614	0.280015	0.354076	0.270691	CYLD/ODF2L	2	TNBC
GO:0030900	forebrain development	2/49	397/18614	0.280995	0.354508	0.271022	TYROBP/ID2	2	TNBC
GO:0001952	regulation of cell-matrix adhesion	1/49	125/18614	0.281501	0.354508	0.271022	ROCK1	1	TNBC
GO:0002456	T cell mediated immunity	1/49	125/18614	0.281501	0.354508	0.271022	RSAD2	1	TNBC
GO:0006690	icosanoid metabolic process	1/49	125/18614	0.281501	0.354508	0.271022	ALOX5AP	1	TNBC
GO:0010811	positive regulation of cell-substrate adhesion	1/49	125/18614	0.281501	0.354508	0.271022	ROCK1	1	TNBC
GO:0007178	transmembrane receptor protein serine/threonine kinase signaling pathway	2/49	398/18614	0.281974	0.354816	0.271257	JUN/FOS	2	TNBC
GO:0006022	aminoglycan metabolic process	1/49	126/18614	0.283405	0.356038	0.272191	CD44	1	TNBC
GO:0045471	response to ethanol	1/49	126/18614	0.283405	0.356038	0.272191	FOS	1	TNBC
GO:0001704	formation of primary germ layer	1/49	127/18614	0.285305	0.356976	0.272908	DUSP1	1	TNBC
GO:0035303	regulation of dephosphorylation	1/49	127/18614	0.285305	0.356976	0.272908	ROCK1	1	TNBC
GO:0048593	camera-type eye morphogenesis	1/49	127/18614	0.285305	0.356976	0.272908	HMGN1	1	TNBC
GO:0050779	RNA destabilization	1/49	127/18614	0.285305	0.356976	0.272908	ROCK1	1	TNBC
GO:0061014	positive regulation of mRNA catabolic process	1/49	127/18614	0.285305	0.356976	0.272908	ROCK1	1	TNBC
GO:0008286	insulin receptor signaling pathway	1/49	128/18614	0.287199	0.358767	0.274277	PIP4K2A	1	TNBC
GO:1904375	regulation of protein localization to cell periphery	1/49	128/18614	0.287199	0.358767	0.274277	RACK1	1	TNBC
GO:0002821	positive regulation of adaptive immune response	1/49	129/18614	0.289088	0.360546	0.275637	RSAD2	1	TNBC
GO:0006354	DNA-templated transcription elongation	1/49	129/18614	0.289088	0.360546	0.275637	HMGN1	1	TNBC
GO:0007266	Rho protein signal transduction	1/49	130/18614	0.290973	0.362021	0.276765	ROCK1	1	TNBC
GO:0045739	positive regulation of DNA repair	1/49	130/18614	0.290973	0.362021	0.276765	FUS	1	TNBC
GO:0070585	protein localization to mitochondrion	1/49	130/18614	0.290973	0.362021	0.276765	ISG15	1	TNBC
GO:0043254	regulation of protein-containing complex assembly	2/49	409/18614	0.292744	0.362612	0.277217	ISG15/RACK1	2	TNBC
GO:0006661	phosphatidylinositol biosynthetic process	1/49	131/18614	0.292852	0.362612	0.277217	PIP4K2A	1	TNBC
GO:0030048	actin filament-based movement	1/49	131/18614	0.292852	0.362612	0.277217	ROCK1	1	TNBC
GO:0038127	ERBB signaling pathway	1/49	131/18614	0.292852	0.362612	0.277217	AREG	1	TNBC
GO:0050868	negative regulation of T cell activation	1/49	131/18614	0.292852	0.362612	0.277217	HAVCR2	1	TNBC
GO:0051983	regulation of chromosome segregation	1/49	131/18614	0.292852	0.362612	0.277217	DUSP1	1	TNBC
GO:0030168	platelet activation	1/49	133/18614	0.296597	0.366663	0.280314	FCER1G	1	TNBC
GO:2000779	regulation of double-strand break repair	1/49	133/18614	0.296597	0.366663	0.280314	FUS	1	TNBC
GO:0050727	regulation of inflammatory response	2/49	414/18614	0.297634	0.367652	0.28107	CYLD/ALOX5AP	2	TNBC
GO:0000018	regulation of DNA recombination	1/49	134/18614	0.298462	0.368087	0.281403	FUS	1	TNBC
GO:0048565	digestive tract development	1/49	134/18614	0.298462	0.368087	0.281403	ID2	1	TNBC
GO:0006612	protein targeting to membrane	1/49	135/18614	0.300322	0.370086	0.282931	ARL6IP1	1	TNBC
GO:0071333	cellular response to glucose stimulus	1/49	136/18614	0.302177	0.372077	0.284453	RACK1	1	TNBC
GO:0001558	regulation of cell growth	2/49	420/18614	0.303497	0.372873	0.285062	RACK1/BST2	2	TNBC
GO:0003158	endothelium development	1/49	137/18614	0.304028	0.372873	0.285062	ROCK1	1	TNBC
GO:0008277	regulation of G protein-coupled receptor signaling pathway	1/49	137/18614	0.304028	0.372873	0.285062	ROCK1	1	TNBC
GO:0061041	regulation of wound healing	1/49	137/18614	0.304028	0.372873	0.285062	ANXA2	1	TNBC
GO:1903052	positive regulation of proteolysis involved in protein catabolic process	1/49	137/18614	0.304028	0.372873	0.285062	RACK1	1	TNBC
GO:0071331	cellular response to hexose stimulus	1/49	138/18614	0.305873	0.37484	0.286565	RACK1	1	TNBC
GO:0007586	digestion	1/49	139/18614	0.307714	0.376203	0.287607	TYMP	1	TNBC
GO:0046328	regulation of JNK cascade	1/49	139/18614	0.307714	0.376203	0.287607	CYLD	1	TNBC
GO:0090090	negative regulation of canonical Wnt signaling pathway	1/49	139/18614	0.307714	0.376203	0.287607	CYLD	1	TNBC
GO:0060537	muscle tissue development	2/49	426/18614	0.309353	0.377554	0.28864	ID2/FOS	2	TNBC
GO:0007093	mitotic cell cycle checkpoint signaling	1/49	140/18614	0.30955	0.377554	0.28864	DUSP1	1	TNBC
GO:0071326	cellular response to monosaccharide stimulus	1/49	140/18614	0.30955	0.377554	0.28864	RACK1	1	TNBC
GO:0040013	negative regulation of locomotion	2/49	427/18614	0.310328	0.378205	0.289138	DUSP1/BST2	2	TNBC
GO:0032434	regulation of proteasomal ubiquitin-dependent protein catabolic process	1/49	141/18614	0.311382	0.378893	0.289663	RACK1	1	TNBC
GO:0070555	response to interleukin-1	1/49	141/18614	0.311382	0.378893	0.289663	XCL2	1	TNBC
GO:0001889	liver development	1/49	142/18614	0.313208	0.379921	0.29045	JUN	1	TNBC
GO:0006986	response to unfolded protein	1/49	142/18614	0.313208	0.379921	0.29045	RACK1	1	TNBC
GO:0035296	regulation of tube diameter	1/49	142/18614	0.313208	0.379921	0.29045	ROCK1	1	TNBC
GO:0097746	blood vessel diameter maintenance	1/49	142/18614	0.313208	0.379921	0.29045	ROCK1	1	TNBC
GO:0006997	nucleus organization	1/49	143/18614	0.31503	0.380938	0.291227	SERBP1	1	TNBC
GO:0010212	response to ionizing radiation	1/49	143/18614	0.31503	0.380938	0.291227	IFI16	1	TNBC
GO:0035150	regulation of tube size	1/49	143/18614	0.31503	0.380938	0.291227	ROCK1	1	TNBC
GO:0050921	positive regulation of chemotaxis	1/49	143/18614	0.31503	0.380938	0.291227	XCL2	1	TNBC
GO:0042552	myelination	1/49	144/18614	0.316847	0.382538	0.29245	TYMP	1	TNBC
GO:0098754	detoxification	1/49	144/18614	0.316847	0.382538	0.29245	ALOX5AP	1	TNBC
GO:0050671	positive regulation of lymphocyte proliferation	1/49	145/18614	0.31866	0.383829	0.293437	HAVCR2	1	TNBC
GO:0051783	regulation of nuclear division	1/49	145/18614	0.31866	0.383829	0.293437	DUSP1	1	TNBC
GO:0061008	hepaticobiliary system development	1/49	145/18614	0.31866	0.383829	0.293437	JUN	1	TNBC
GO:0007224	smoothened signaling pathway	1/49	146/18614	0.320467	0.384511	0.293959	RACK1	1	TNBC
GO:0007272	ensheathment of neurons	1/49	146/18614	0.320467	0.384511	0.293959	TYMP	1	TNBC
GO:0008366	axon ensheathment	1/49	146/18614	0.320467	0.384511	0.293959	TYMP	1	TNBC
GO:0045598	regulation of fat cell differentiation	1/49	146/18614	0.320467	0.384511	0.293959	ID2	1	TNBC
GO:0055123	digestive system development	1/49	146/18614	0.320467	0.384511	0.293959	ID2	1	TNBC
GO:0002687	positive regulation of leukocyte migration	1/49	147/18614	0.32227	0.386076	0.295155	XCL2	1	TNBC
GO:0006865	amino acid transport	1/49	147/18614	0.32227	0.386076	0.295155	ARL6IP1	1	TNBC
GO:0032946	positive regulation of mononuclear cell proliferation	1/49	148/18614	0.324069	0.387931	0.296573	HAVCR2	1	TNBC
GO:0007015	actin filament organization	2/49	442/18614	0.324925	0.388656	0.297127	ARPC4/ROCK1	2	TNBC
GO:0098876	vesicle-mediated transport to the plasma membrane	1/49	149/18614	0.325862	0.389476	0.297754	RACK1	1	TNBC
GO:0031644	regulation of nervous system process	1/49	150/18614	0.327651	0.390409	0.298468	TYMP	1	TNBC
GO:0061351	neural precursor cell proliferation	1/49	150/18614	0.327651	0.390409	0.298468	ID2	1	TNBC
GO:1903038	negative regulation of leukocyte cell-cell adhesion	1/49	150/18614	0.327651	0.390409	0.298468	HAVCR2	1	TNBC
GO:2000377	regulation of reactive oxygen species metabolic process	1/49	150/18614	0.327651	0.390409	0.298468	TYROBP	1	TNBC
GO:0016525	negative regulation of angiogenesis	1/49	151/18614	0.329435	0.392233	0.299862	ROCK1	1	TNBC
GO:0006869	lipid transport	2/49	447/18614	0.329776	0.392337	0.299942	ANXA2/PIP4K2A	2	TNBC
GO:0007612	learning	1/49	152/18614	0.331215	0.393445	0.300789	FOS	1	TNBC
GO:0071322	cellular response to carbohydrate stimulus	1/49	152/18614	0.331215	0.393445	0.300789	RACK1	1	TNBC
GO:0006352	DNA-templated transcription initiation	1/49	153/18614	0.33299	0.394344	0.301476	JUN	1	TNBC
GO:0032368	regulation of lipid transport	1/49	153/18614	0.33299	0.394344	0.301476	ANXA2	1	TNBC
GO:0046718	viral entry into host cell	1/49	153/18614	0.33299	0.394344	0.301476	RPSA	1	TNBC
GO:2000181	negative regulation of blood vessel morphogenesis	1/49	153/18614	0.33299	0.394344	0.301476	ROCK1	1	TNBC
GO:0009411	response to UV	1/49	154/18614	0.33476	0.395232	0.302155	HMGN1	1	TNBC
GO:0046488	phosphatidylinositol metabolic process	1/49	154/18614	0.33476	0.395232	0.302155	PIP4K2A	1	TNBC
GO:0050729	positive regulation of inflammatory response	1/49	154/18614	0.33476	0.395232	0.302155	ALOX5AP	1	TNBC
GO:1901343	negative regulation of vasculature development	1/49	154/18614	0.33476	0.395232	0.302155	ROCK1	1	TNBC
GO:0008037	cell recognition	1/49	155/18614	0.336526	0.397014	0.303517	HAVCR2	1	TNBC
GO:2001236	regulation of extrinsic apoptotic signaling pathway	1/49	156/18614	0.338287	0.398788	0.304873	CYLD	1	TNBC
GO:1901987	regulation of cell cycle phase transition	2/49	457/18614	0.339451	0.399339	0.305295	ID2/DUSP1	2	TNBC
GO:0001678	intracellular glucose homeostasis	1/49	157/18614	0.340044	0.399339	0.305295	RACK1	1	TNBC
GO:0007043	cell-cell junction assembly	1/49	157/18614	0.340044	0.399339	0.305295	ROCK1	1	TNBC
GO:0048592	eye morphogenesis	1/49	157/18614	0.340044	0.399339	0.305295	HMGN1	1	TNBC
GO:0048754	branching morphogenesis of an epithelial tube	1/49	157/18614	0.340044	0.399339	0.305295	AREG	1	TNBC
GO:0090501	RNA phosphodiester bond hydrolysis	1/49	158/18614	0.341796	0.401093	0.306635	ISG20	1	TNBC
GO:0016055	Wnt signaling pathway	2/49	461/18614	0.343311	0.402229	0.307504	RACK1/CYLD	2	TNBC
GO:0016241	regulation of macroautophagy	1/49	159/18614	0.343544	0.402229	0.307504	PIP4K2A	1	TNBC
GO:0016579	protein deubiquitination	1/49	159/18614	0.343544	0.402229	0.307504	CYLD	1	TNBC
GO:0198738	cell-cell signaling by wnt	2/49	463/18614	0.345238	0.403355	0.308365	RACK1/CYLD	2	TNBC
GO:0044409	entry into host	1/49	160/18614	0.345287	0.403355	0.308365	RPSA	1	TNBC
GO:1905039	carboxylic acid transmembrane transport	1/49	160/18614	0.345287	0.403355	0.308365	ARL6IP1	1	TNBC
GO:0046434	organophosphate catabolic process	1/49	161/18614	0.347025	0.404167	0.308985	TYMP	1	TNBC
GO:0051017	actin filament bundle assembly	1/49	161/18614	0.347025	0.404167	0.308985	ROCK1	1	TNBC
GO:0051147	regulation of muscle cell differentiation	1/49	161/18614	0.347025	0.404167	0.308985	ID2	1	TNBC
GO:1903825	organic acid transmembrane transport	1/49	161/18614	0.347025	0.404167	0.308985	ARL6IP1	1	TNBC
GO:0030041	actin filament polymerization	1/49	162/18614	0.348759	0.405881	0.310296	ARPC4	1	TNBC
GO:0044772	mitotic cell cycle phase transition	2/49	467/18614	0.349088	0.405958	0.310355	ID2/DUSP1	2	TNBC
GO:1903829	positive regulation of protein localization	2/49	468/18614	0.350049	0.406771	0.310976	TYROBP/RACK1	2	TNBC
GO:0035966	response to topologically incorrect protein	1/49	164/18614	0.352213	0.408979	0.312665	RACK1	1	TNBC
GO:0007519	skeletal muscle tissue development	1/49	165/18614	0.353934	0.410362	0.313722	FOS	1	TNBC
GO:0061572	actin filament bundle organization	1/49	165/18614	0.353934	0.410362	0.313722	ROCK1	1	TNBC
GO:0030856	regulation of epithelial cell differentiation	1/49	166/18614	0.35565	0.411735	0.314771	ROCK1	1	TNBC
GO:1903313	positive regulation of mRNA metabolic process	1/49	166/18614	0.35565	0.411735	0.314771	ROCK1	1	TNBC
GO:0022613	ribonucleoprotein complex biogenesis	2/49	475/18614	0.356766	0.412719	0.315523	RPSA/ISG20	2	TNBC
GO:2001022	positive regulation of response to DNA damage stimulus	1/49	167/18614	0.357361	0.413099	0.315814	FUS	1	TNBC
GO:0031667	response to nutrient levels	2/49	477/18614	0.358681	0.414315	0.316744	IFI16/FOS	2	TNBC
GO:0007009	plasma membrane organization	1/49	170/18614	0.362469	0.417445	0.319137	ANXA2	1	TNBC
GO:0007254	JNK cascade	1/49	170/18614	0.362469	0.417445	0.319137	CYLD	1	TNBC
GO:0050806	positive regulation of synaptic transmission	1/49	170/18614	0.362469	0.417445	0.319137	TYROBP	1	TNBC
GO:1903034	regulation of response to wounding	1/49	170/18614	0.362469	0.417445	0.319137	ANXA2	1	TNBC
GO:0000724	double-strand break repair via homologous recombination	1/49	171/18614	0.364163	0.419084	0.32039	FUS	1	TNBC
GO:0001837	epithelial to mesenchymal transition	1/49	172/18614	0.365852	0.420404	0.321399	ROCK1	1	TNBC
GO:1990138	neuron projection extension	1/49	172/18614	0.365852	0.420404	0.321399	CPNE1	1	TNBC
GO:0007259	receptor signaling pathway via JAK-STAT	1/49	173/18614	0.367537	0.421714	0.322401	PARP14	1	TNBC
GO:2000058	regulation of ubiquitin-dependent protein catabolic process	1/49	173/18614	0.367537	0.421714	0.322401	RACK1	1	TNBC
GO:0030216	keratinocyte differentiation	1/49	174/18614	0.369217	0.423329	0.323635	ROCK1	1	TNBC
GO:0000725	recombinational repair	1/49	175/18614	0.370893	0.424309	0.324384	FUS	1	TNBC
GO:0046631	alpha-beta T cell activation	1/49	175/18614	0.370893	0.424309	0.324384	RSAD2	1	TNBC
GO:1905475	regulation of protein localization to membrane	1/49	175/18614	0.370893	0.424309	0.324384	RACK1	1	TNBC
GO:0022407	regulation of cell-cell adhesion	2/49	491/18614	0.372031	0.425279	0.325126	CD44/HAVCR2	2	TNBC
GO:0010634	positive regulation of epithelial cell migration	1/49	176/18614	0.372565	0.425279	0.325126	JUN	1	TNBC
GO:0051099	positive regulation of binding	1/49	176/18614	0.372565	0.425279	0.325126	ANXA2	1	TNBC
GO:0010469	regulation of signaling receptor activity	1/49	177/18614	0.374233	0.42624	0.32586	AREG	1	TNBC
GO:0016482	cytosolic transport	1/49	177/18614	0.374233	0.42624	0.32586	PIP4K2A	1	TNBC
GO:0070646	protein modification by small protein removal	1/49	177/18614	0.374233	0.42624	0.32586	CYLD	1	TNBC
GO:0060538	skeletal muscle organ development	1/49	178/18614	0.375896	0.42782	0.327068	FOS	1	TNBC
GO:0001667	ameboidal-type cell migration	2/49	496/18614	0.376774	0.428504	0.327592	JUN/ROCK1	2	TNBC
GO:0010876	lipid localization	2/49	497/18614	0.377721	0.429266	0.328174	ANXA2/PIP4K2A	2	TNBC
GO:0048771	tissue remodeling	1/49	181/18614	0.380859	0.432515	0.330658	ROCK1	1	TNBC
GO:0043484	regulation of RNA splicing	1/49	182/18614	0.382505	0.433748	0.331601	FUS	1	TNBC
GO:1905952	regulation of lipid localization	1/49	182/18614	0.382505	0.433748	0.331601	ANXA2	1	TNBC
GO:0009266	response to temperature stimulus	1/49	183/18614	0.384147	0.434655	0.332294	FOS	1	TNBC
GO:0031503	protein-containing complex localization	1/49	183/18614	0.384147	0.434655	0.332294	TYROBP	1	TNBC
GO:0042129	regulation of T cell proliferation	1/49	183/18614	0.384147	0.434655	0.332294	HAVCR2	1	TNBC
GO:0042770	signal transduction in response to DNA damage	1/49	184/18614	0.385784	0.435871	0.333223	CD44	1	TNBC
GO:0097696	receptor signaling pathway via STAT	1/49	184/18614	0.385784	0.435871	0.333223	PARP14	1	TNBC
GO:0000910	cytokinesis	1/49	185/18614	0.387417	0.43676	0.333903	ROCK1	1	TNBC
GO:0001936	regulation of endothelial cell proliferation	1/49	185/18614	0.387417	0.43676	0.333903	JUN	1	TNBC
GO:0044000	movement in host	1/49	185/18614	0.387417	0.43676	0.333903	RPSA	1	TNBC
GO:0043405	regulation of MAP kinase activity	1/49	186/18614	0.389046	0.437959	0.33482	DUSP1	1	TNBC
GO:2000045	regulation of G1/S transition of mitotic cell cycle	1/49	186/18614	0.389046	0.437959	0.33482	ID2	1	TNBC
GO:0008217	regulation of blood pressure	1/49	187/18614	0.39067	0.438831	0.335486	ID2	1	TNBC
GO:0050728	negative regulation of inflammatory response	1/49	187/18614	0.39067	0.438831	0.335486	CYLD	1	TNBC
GO:0051302	regulation of cell division	1/49	187/18614	0.39067	0.438831	0.335486	RACK1	1	TNBC
GO:0000075	cell cycle checkpoint signaling	1/49	188/18614	0.39229	0.439695	0.336147	DUSP1	1	TNBC
GO:0040029	epigenetic regulation of gene expression	1/49	188/18614	0.39229	0.439695	0.336147	IFI16	1	TNBC
GO:0061138	morphogenesis of a branching epithelium	1/49	188/18614	0.39229	0.439695	0.336147	AREG	1	TNBC
GO:0071466	cellular response to xenobiotic stimulus	1/49	189/18614	0.393907	0.441187	0.337287	CD69	1	TNBC
GO:0031099	regeneration	1/49	190/18614	0.395518	0.442672	0.338423	JUN	1	TNBC
GO:0071478	cellular response to radiation	1/49	191/18614	0.397126	0.44415	0.339553	IFI16	1	TNBC
GO:0008154	actin polymerization or depolymerization	1/49	192/18614	0.39873	0.445622	0.340678	ARPC4	1	TNBC
GO:0009749	response to glucose	1/49	194/18614	0.401924	0.447899	0.342419	RACK1	1	TNBC
GO:0017157	regulation of exocytosis	1/49	194/18614	0.401924	0.447899	0.342419	ANXA2	1	TNBC
GO:0061136	regulation of proteasomal protein catabolic process	1/49	194/18614	0.401924	0.447899	0.342419	RACK1	1	TNBC
GO:1901991	negative regulation of mitotic cell cycle phase transition	1/49	194/18614	0.401924	0.447899	0.342419	DUSP1	1	TNBC
GO:0031345	negative regulation of cell projection organization	1/49	195/18614	0.403515	0.449349	0.343527	ODF2L	1	TNBC
GO:0002520	immune system development	1/49	197/18614	0.406684	0.452228	0.345729	HAVCR2	1	TNBC
GO:0032388	positive regulation of intracellular transport	1/49	197/18614	0.406684	0.452228	0.345729	ANXA2	1	TNBC
GO:0099504	synaptic vesicle cycle	1/49	198/18614	0.408263	0.453658	0.346822	ROCK1	1	TNBC
GO:0000070	mitotic sister chromatid segregation	1/49	199/18614	0.409837	0.454755	0.34766	DUSP1	1	TNBC
GO:0009746	response to hexose	1/49	199/18614	0.409837	0.454755	0.34766	RACK1	1	TNBC
GO:0001935	endothelial cell proliferation	1/49	201/18614	0.412974	0.45758	0.34982	JUN	1	TNBC
GO:0007626	locomotory behavior	1/49	201/18614	0.412974	0.45758	0.34982	ID2	1	TNBC
GO:0031032	actomyosin structure organization	1/49	202/18614	0.414536	0.458983	0.350892	ROCK1	1	TNBC
GO:0001763	morphogenesis of a branching structure	1/49	203/18614	0.416094	0.46005	0.351708	AREG	1	TNBC
GO:0051216	cartilage development	1/49	203/18614	0.416094	0.46005	0.351708	CD44	1	TNBC
GO:0022408	negative regulation of cell-cell adhesion	1/49	205/18614	0.419198	0.463151	0.354079	HAVCR2	1	TNBC
GO:2000241	regulation of reproductive process	1/49	206/18614	0.420744	0.464528	0.355132	DUSP1	1	TNBC
GO:0034284	response to monosaccharide	1/49	207/18614	0.422286	0.465898	0.356179	RACK1	1	TNBC
GO:1901654	response to ketone	1/49	208/18614	0.423824	0.467262	0.357222	FOS	1	TNBC
GO:0045732	positive regulation of protein catabolic process	1/49	209/18614	0.425358	0.468287	0.358005	RACK1	1	TNBC
GO:0048167	regulation of synaptic plasticity	1/49	209/18614	0.425358	0.468287	0.358005	TYROBP	1	TNBC
GO:0002064	epithelial cell development	1/49	210/18614	0.426888	0.469304	0.358783	ROCK1	1	TNBC
GO:0046474	glycerophospholipid biosynthetic process	1/49	210/18614	0.426888	0.469304	0.358783	PIP4K2A	1	TNBC
GO:0032869	cellular response to insulin stimulus	1/49	211/18614	0.428414	0.470647	0.35981	PIP4K2A	1	TNBC
GO:0045619	regulation of lymphocyte differentiation	1/49	212/18614	0.429936	0.47165	0.360577	ID2	1	TNBC
GO:0098739	import across plasma membrane	1/49	212/18614	0.429936	0.47165	0.360577	ARL6IP1	1	TNBC
GO:0031396	regulation of protein ubiquitination	1/49	213/18614	0.431454	0.472312	0.361083	ISG15	1	TNBC
GO:0042098	T cell proliferation	1/49	213/18614	0.431454	0.472312	0.361083	HAVCR2	1	TNBC
GO:0050821	protein stabilization	1/49	213/18614	0.431454	0.472312	0.361083	TYROBP	1	TNBC
GO:0006282	regulation of DNA repair	1/49	214/18614	0.432968	0.472633	0.361328	FUS	1	TNBC
GO:0045216	cell-cell junction organization	1/49	214/18614	0.432968	0.472633	0.361328	ROCK1	1	TNBC
GO:1901888	regulation of cell junction assembly	1/49	214/18614	0.432968	0.472633	0.361328	ROCK1	1	TNBC
GO:1902806	regulation of cell cycle G1/S phase transition	1/49	214/18614	0.432968	0.472633	0.361328	ID2	1	TNBC
GO:0006364	rRNA processing	1/49	218/18614	0.438984	0.478864	0.366091	ISG20	1	TNBC
GO:0099003	vesicle-mediated transport in synapse	1/49	220/18614	0.441969	0.48178	0.368321	ROCK1	1	TNBC
GO:0010810	regulation of cell-substrate adhesion	1/49	222/18614	0.444938	0.484676	0.370535	ROCK1	1	TNBC
GO:0046777	protein autophosphorylation	1/49	227/18614	0.452294	0.491996	0.376131	JUN	1	TNBC
GO:0097191	extrinsic apoptotic signaling pathway	1/49	227/18614	0.452294	0.491996	0.376131	CYLD	1	TNBC
GO:0045055	regulated exocytosis	1/49	228/18614	0.453753	0.493238	0.37708	RAB11FIP1	1	TNBC
GO:1903050	regulation of proteolysis involved in protein catabolic process	1/49	230/18614	0.456661	0.49605	0.379231	RACK1	1	TNBC
GO:0022618	ribonucleoprotein complex assembly	1/49	231/18614	0.458109	0.496927	0.3799	RPSA	1	TNBC
GO:0048588	developmental cell growth	1/49	231/18614	0.458109	0.496927	0.3799	CPNE1	1	TNBC
GO:0050769	positive regulation of neurogenesis	1/49	232/18614	0.459554	0.498144	0.380831	ID2	1	TNBC
GO:2001234	negative regulation of apoptotic signaling pathway	1/49	233/18614	0.460994	0.499357	0.381758	CD44	1	TNBC
GO:0009743	response to carbohydrate	1/49	234/18614	0.462431	0.500214	0.382413	RACK1	1	TNBC
GO:0050807	regulation of synapse organization	1/49	234/18614	0.462431	0.500214	0.382413	ROCK1	1	TNBC
GO:0010001	glial cell differentiation	1/49	235/18614	0.463864	0.501064	0.383063	ID2	1	TNBC
GO:0034764	positive regulation of transmembrane transport	1/49	235/18614	0.463864	0.501064	0.383063	ARL6IP1	1	TNBC
GO:0072593	reactive oxygen species metabolic process	1/49	237/18614	0.466719	0.503797	0.385153	TYROBP	1	TNBC
GO:0071826	ribonucleoprotein complex subunit organization	1/49	239/18614	0.469559	0.506509	0.387226	RPSA	1	TNBC
GO:0009913	epidermal cell differentiation	1/49	240/18614	0.470974	0.507329	0.387853	ROCK1	1	TNBC
GO:0050803	regulation of synapse structure or activity	1/49	240/18614	0.470974	0.507329	0.387853	ROCK1	1	TNBC
GO:0045930	negative regulation of mitotic cell cycle	1/49	243/18614	0.475195	0.511165	0.390786	DUSP1	1	TNBC
GO:0048738	cardiac muscle tissue development	1/49	243/18614	0.475195	0.511165	0.390786	ID2	1	TNBC
GO:0022604	regulation of cell morphogenesis	1/49	245/18614	0.477991	0.513459	0.39254	CD44	1	TNBC
GO:0090305	nucleic acid phosphodiester bond hydrolysis	1/49	245/18614	0.477991	0.513459	0.39254	ISG20	1	TNBC
GO:0045444	fat cell differentiation	1/49	246/18614	0.479384	0.514598	0.39341	ID2	1	TNBC
GO:0046883	regulation of hormone secretion	1/49	247/18614	0.480773	0.515732	0.394277	RAB11FIP1	1	TNBC
GO:0042593	glucose homeostasis	1/49	248/18614	0.482158	0.51686	0.395139	RACK1	1	TNBC
GO:0033500	carbohydrate homeostasis	1/49	249/18614	0.483539	0.517624	0.395724	RACK1	1	TNBC
GO:0050870	positive regulation of T cell activation	1/49	249/18614	0.483539	0.517624	0.395724	HAVCR2	1	TNBC
GO:0000819	sister chromatid segregation	1/49	250/18614	0.484917	0.518025	0.39603	DUSP1	1	TNBC
GO:0033044	regulation of chromosome organization	1/49	250/18614	0.484917	0.518025	0.39603	DUSP1	1	TNBC
GO:0045017	glycerolipid biosynthetic process	1/49	250/18614	0.484917	0.518025	0.39603	PIP4K2A	1	TNBC
GO:0000082	G1/S transition of mitotic cell cycle	1/49	251/18614	0.486292	0.519136	0.396879	ID2	1	TNBC
GO:0097305	response to alcohol	1/49	252/18614	0.487662	0.52024	0.397724	FOS	1	TNBC
GO:0090257	regulation of muscle system process	1/49	254/18614	0.490393	0.522794	0.399676	ROCK1	1	TNBC
GO:0008654	phospholipid biosynthetic process	1/49	255/18614	0.491753	0.523163	0.399958	PIP4K2A	1	TNBC
GO:0048762	mesenchymal cell differentiation	1/49	255/18614	0.491753	0.523163	0.399958	ROCK1	1	TNBC
GO:1903320	regulation of protein modification by small protein conjugation or removal	1/49	255/18614	0.491753	0.523163	0.399958	ISG15	1	TNBC
GO:0016072	rRNA metabolic process	1/49	257/18614	0.494463	0.525685	0.401886	ISG20	1	TNBC
GO:0014706	striated muscle tissue development	1/49	259/18614	0.497158	0.528188	0.4038	ID2	1	TNBC
GO:0060828	regulation of canonical Wnt signaling pathway	1/49	260/18614	0.4985	0.529251	0.404612	CYLD	1	TNBC
GO:0003007	heart morphogenesis	1/49	262/18614	0.501175	0.531726	0.406504	JUN	1	TNBC
GO:0003018	vascular process in circulatory system	1/49	265/18614	0.50516	0.535221	0.409176	ROCK1	1	TNBC
GO:0098657	import into cell	1/49	265/18614	0.50516	0.535221	0.409176	ARL6IP1	1	TNBC
GO:0110053	regulation of actin filament organization	1/49	268/18614	0.509114	0.539041	0.412097	ROCK1	1	TNBC
GO:0090596	sensory organ morphogenesis	1/49	269/18614	0.510425	0.54006	0.412876	HMGN1	1	TNBC
GO:0021537	telencephalon development	1/49	270/18614	0.511733	0.541074	0.413651	ID2	1	TNBC
GO:1901988	negative regulation of cell cycle phase transition	1/49	274/18614	0.516929	0.546196	0.417567	DUSP1	1	TNBC
GO:0061448	connective tissue development	1/49	275/18614	0.51822	0.547186	0.418324	CD44	1	TNBC
GO:0007611	learning or memory	1/49	276/18614	0.519507	0.547799	0.418792	FOS	1	TNBC
GO:0051258	protein polymerization	1/49	276/18614	0.519507	0.547799	0.418792	ARPC4	1	TNBC
GO:0051962	positive regulation of nervous system development	1/49	280/18614	0.524623	0.552817	0.422628	ID2	1	TNBC
GO:0044843	cell cycle G1/S phase transition	1/49	281/18614	0.525893	0.553402	0.423076	ID2	1	TNBC
GO:0045165	cell fate commitment	1/49	281/18614	0.525893	0.553402	0.423076	ID2	1	TNBC
GO:0051321	meiotic cell cycle	1/49	284/18614	0.529685	0.557014	0.425837	DUSP1	1	TNBC
GO:0010721	negative regulation of cell development	1/49	286/18614	0.532196	0.558896	0.427276	ID2	1	TNBC
GO:0140014	mitotic nuclear division	1/49	286/18614	0.532196	0.558896	0.427276	DUSP1	1	TNBC
GO:1903532	positive regulation of secretion by cell	1/49	289/18614	0.535938	0.562444	0.429989	ANXA2	1	TNBC
GO:0048193	Golgi vesicle transport	1/49	294/18614	0.54211	0.568152	0.434352	RACK1	1	TNBC
GO:0048562	embryonic organ morphogenesis	1/49	294/18614	0.54211	0.568152	0.434352	ID2	1	TNBC
GO:0010632	regulation of epithelial cell migration	1/49	295/18614	0.543335	0.56905	0.435039	JUN	1	TNBC
GO:0006650	glycerophospholipid metabolic process	1/49	297/18614	0.545775	0.571219	0.436697	PIP4K2A	1	TNBC
GO:0006302	double-strand break repair	1/49	303/18614	0.553018	0.578019	0.441896	FUS	1	TNBC
GO:0051054	positive regulation of DNA metabolic process	1/49	303/18614	0.553018	0.578019	0.441896	FUS	1	TNBC
GO:0046879	hormone secretion	1/49	305/18614	0.555407	0.580125	0.443505	RAB11FIP1	1	TNBC
GO:0043588	skin development	1/49	308/18614	0.558967	0.58345	0.446047	ROCK1	1	TNBC
GO:0051222	positive regulation of protein transport	1/49	309/18614	0.560147	0.584288	0.446689	RACK1	1	TNBC
GO:0060070	canonical Wnt signaling pathway	1/49	313/18614	0.564839	0.588785	0.450126	CYLD	1	TNBC
GO:0030198	extracellular matrix organization	1/49	314/18614	0.566004	0.589603	0.450752	ANXA2	1	TNBC
GO:0009914	hormone transport	1/49	315/18614	0.567166	0.59002	0.45107	RAB11FIP1	1	TNBC
GO:0043062	extracellular structure organization	1/49	315/18614	0.567166	0.59002	0.45107	ANXA2	1	TNBC
GO:0010948	negative regulation of cell cycle process	1/49	317/18614	0.569481	0.590841	0.451698	DUSP1	1	TNBC
GO:0045229	external encapsulating structure organization	1/49	317/18614	0.569481	0.590841	0.451698	ANXA2	1	TNBC
GO:0050890	cognition	1/49	317/18614	0.569481	0.590841	0.451698	FOS	1	TNBC
GO:0051047	positive regulation of secretion	1/49	317/18614	0.569481	0.590841	0.451698	ANXA2	1	TNBC
GO:0021700	developmental maturation	1/49	319/18614	0.571784	0.592833	0.453221	ROCK1	1	TNBC
GO:0043414	macromolecule methylation	1/49	320/18614	0.572931	0.593228	0.453523	FOS	1	TNBC
GO:0060485	mesenchyme development	1/49	320/18614	0.572931	0.593228	0.453523	ROCK1	1	TNBC
GO:0016236	macroautophagy	1/49	322/18614	0.575215	0.594799	0.454724	PIP4K2A	1	TNBC
GO:0031647	regulation of protein stability	1/49	322/18614	0.575215	0.594799	0.454724	TYROBP	1	TNBC
GO:1904951	positive regulation of establishment of protein localization	1/49	325/18614	0.57862	0.59792	0.45711	RACK1	1	TNBC
GO:0046394	carboxylic acid biosynthetic process	1/49	328/18614	0.581998	0.60101	0.459472	ALOX5AP	1	TNBC
GO:0016053	organic acid biosynthetic process	1/49	331/18614	0.58535	0.604068	0.46181	ALOX5AP	1	TNBC
GO:0006310	DNA recombination	1/49	332/18614	0.586461	0.60441	0.462071	FUS	1	TNBC
GO:0032386	regulation of intracellular transport	1/49	332/18614	0.586461	0.60441	0.462071	ANXA2	1	TNBC
GO:0006605	protein targeting	1/49	333/18614	0.587569	0.604747	0.462329	ARL6IP1	1	TNBC
GO:0007265	Ras protein signal transduction	1/49	333/18614	0.587569	0.604747	0.462329	ROCK1	1	TNBC
GO:0060562	epithelial tube morphogenesis	1/49	334/18614	0.588675	0.605483	0.462892	AREG	1	TNBC
GO:0071214	cellular response to abiotic stimulus	1/49	339/18614	0.594159	0.609908	0.466275	IFI16	1	TNBC
GO:0098813	nuclear chromosome segregation	1/49	339/18614	0.594159	0.609908	0.466275	DUSP1	1	TNBC
GO:0104004	cellular response to environmental stimulus	1/49	339/18614	0.594159	0.609908	0.466275	IFI16	1	TNBC
GO:0006936	muscle contraction	1/49	349/18614	0.604913	0.619715	0.473772	ROCK1	1	TNBC
GO:0042886	amide transport	1/49	349/18614	0.604913	0.619715	0.473772	ARL6IP1	1	TNBC
GO:0045765	regulation of angiogenesis	1/49	349/18614	0.604913	0.619715	0.473772	ROCK1	1	TNBC
GO:0007517	muscle organ development	1/49	351/18614	0.60703	0.621473	0.475116	FOS	1	TNBC
GO:0046942	carboxylic acid transport	1/49	352/18614	0.608084	0.622141	0.475627	ARL6IP1	1	TNBC
GO:0015849	organic acid transport	1/49	353/18614	0.609136	0.622806	0.476135	ARL6IP1	1	TNBC
GO:1901342	regulation of vasculature development	1/49	355/18614	0.61123	0.624536	0.477457	ROCK1	1	TNBC
GO:0070588	calcium ion transmembrane transport	1/49	360/18614	0.61642	0.629423	0.481194	ANXA2	1	TNBC
GO:0032259	methylation	1/49	365/18614	0.621541	0.634234	0.484872	FOS	1	TNBC
GO:0045860	positive regulation of protein kinase activity	1/49	366/18614	0.622557	0.634852	0.485345	AREG	1	TNBC
GO:0071900	regulation of protein serine/threonine kinase activity	1/49	369/18614	0.62559	0.637525	0.487388	DUSP1	1	TNBC
GO:0006644	phospholipid metabolic process	1/49	375/18614	0.631583	0.642788	0.491411	PIP4K2A	1	TNBC
GO:0008544	epidermis development	1/49	375/18614	0.631583	0.642788	0.491411	ROCK1	1	TNBC
GO:1902903	regulation of supramolecular fiber organization	1/49	376/18614	0.632573	0.643372	0.491858	ROCK1	1	TNBC
GO:0050863	regulation of T cell activation	1/49	377/18614	0.63356	0.643953	0.492302	HAVCR2	1	TNBC
GO:0046486	glycerolipid metabolic process	1/49	385/18614	0.641365	0.651458	0.49804	PIP4K2A	1	TNBC
GO:0140694	non-membrane-bounded organelle assembly	1/49	390/18614	0.646159	0.655898	0.501434	RPSA	1	TNBC
GO:0006631	fatty acid metabolic process	1/49	394/18614	0.64995	0.659314	0.504046	ALOX5AP	1	TNBC
GO:0045786	negative regulation of cell cycle	1/49	404/18614	0.659253	0.668314	0.510926	DUSP1	1	TNBC
GO:0042692	muscle cell differentiation	1/49	410/18614	0.664718	0.673413	0.514824	ID2	1	TNBC
GO:0033674	positive regulation of kinase activity	1/49	430/18614	0.682323	0.690796	0.528114	AREG	1	TNBC
GO:0034470	ncRNA processing	1/49	432/18614	0.684033	0.692032	0.529059	ISG20	1	TNBC
GO:0015711	organic anion transport	1/49	433/18614	0.684884	0.692032	0.529059	ARL6IP1	1	TNBC
GO:0042391	regulation of membrane potential	1/49	433/18614	0.684884	0.692032	0.529059	RACK1	1	TNBC
GO:0007059	chromosome segregation	1/49	435/18614	0.686581	0.693294	0.530023	DUSP1	1	TNBC
GO:0043161	proteasome-mediated ubiquitin-dependent protein catabolic process	1/49	439/18614	0.689946	0.696239	0.532275	RACK1	1	TNBC
GO:0034329	cell junction assembly	1/49	444/18614	0.694104	0.699978	0.535134	ROCK1	1	TNBC
GO:0000280	nuclear division	1/49	450/18614	0.699021	0.704478	0.538574	DUSP1	1	TNBC
GO:0003012	muscle system process	1/49	452/18614	0.700643	0.705654	0.539472	ROCK1	1	TNBC
GO:0048568	embryonic organ development	1/49	453/18614	0.70145	0.706008	0.539743	ID2	1	TNBC
GO:0006816	calcium ion transport	1/49	455/18614	0.703059	0.707168	0.54063	ANXA2	1	TNBC
GO:0008380	RNA splicing	1/49	466/18614	0.711757	0.714988	0.546609	FUS	1	TNBC
GO:0050808	synapse organization	1/49	466/18614	0.711757	0.714988	0.546609	ROCK1	1	TNBC
GO:0061564	axon development	1/49	479/18614	0.721716	0.724522	0.553897	JUN	1	TNBC
GO:0007264	small GTPase mediated signal transduction	1/49	483/18614	0.724711	0.726588	0.555476	ROCK1	1	TNBC
GO:0023061	signal release	1/49	483/18614	0.724711	0.726588	0.555476	RAB11FIP1	1	TNBC
GO:0050804	modulation of chemical synaptic transmission	1/49	487/18614	0.727676	0.729088	0.557388	TYROBP	1	TNBC
GO:0099177	regulation of trans-synaptic signaling	1/49	488/18614	0.728412	0.729353	0.557591	TYROBP	1	TNBC
GO:0090066	regulation of anatomical structure size	1/49	492/18614	0.731337	0.731809	0.559468	ROCK1	1	TNBC
GO:0048285	organelle fission	1/49	497/18614	0.73495	0.73495	0.561869	DUSP1	1	TNBC
GO:0045059	positive thymic T cell selection	45293	14/18614	0.00150372	0.0271926	0.00143119	CD3D	1	Others
GO:0008228	opsonization	45293	17/18614	0.0018258	0.0271926	0.00143119	SPON2	1	Others
GO:0045061	thymic T cell selection	45293	22/18614	0.00236248	0.0271926	0.00143119	CD3D	1	Others
GO:0060907	positive regulation of macrophage cytokine production	45293	24/18614	0.00257711	0.0271926	0.00143119	SPON2	1	Others
GO:0006910	phagocytosis recognition	45293	29/18614	0.00311359	0.0271926	0.00143119	SPON2	1	Others
GO:0061081	positive regulation of myeloid leukocyte cytokine production involved in immune response	45293	35/18614	0.00375718	0.0271926	0.00143119	SPON2	1	Others
GO:0010934	macrophage cytokine production	45293	37/18614	0.00397166	0.0271926	0.00143119	SPON2	1	Others
GO:0010935	regulation of macrophage cytokine production	45293	37/18614	0.00397166	0.0271926	0.00143119	SPON2	1	Others
GO:0043368	positive T cell selection	45293	38/18614	0.00407889	0.0271926	0.00143119	CD3D	1	Others
GO:0045058	T cell selection	45293	51/18614	0.00547239	0.028224	0.00148548	CD3D	1	Others
GO:0061082	myeloid leukocyte cytokine production	45293	51/18614	0.00547239	0.028224	0.00148548	SPON2	1	Others
GO:0050832	defense response to fungus	45293	56/18614	0.00600809	0.028224	0.00148548	SPON2	1	Others
GO:0002448	mast cell mediated immunity	45293	57/18614	0.00611521	0.028224	0.00148548	SPON2	1	Others
GO:0019731	antibacterial humoral response	45293	64/18614	0.00686491	0.0287445	0.00151287	SPON2	1	Others
GO:0009620	response to fungus	45293	67/18614	0.00718612	0.0287445	0.00151287	SPON2	1	Others
GO:0002720	positive regulation of cytokine production involved in immune response	45293	80/18614	0.00857744	0.0321654	0.00169292	SPON2	1	Others
GO:0033077	T cell differentiation in thymus	45293	86/18614	0.00921926	0.0325386	0.00171256	CD3D	1	Others
GO:0032755	positive regulation of interleukin-6 production	45293	100/18614	0.010716	0.0336699	0.0017721	SPON2	1	Others
GO:0032760	positive regulation of tumor necrosis factor production	45293	105/18614	0.0112503	0.0336699	0.0017721	SPON2	1	Others
GO:1903557	positive regulation of tumor necrosis factor superfamily cytokine production	45293	109/18614	0.0116776	0.0336699	0.0017721	SPON2	1	Others
GO:0002444	myeloid leukocyte mediated immunity	45293	110/18614	0.0117845	0.0336699	0.0017721	SPON2	1	Others
GO:0002718	regulation of cytokine production involved in immune response	45293	119/18614	0.0127455	0.0337318	0.00177536	SPON2	1	Others
GO:0002367	cytokine production involved in immune response	45293	121/18614	0.0129591	0.0337318	0.00177536	SPON2	1	Others
GO:0019730	antimicrobial humoral response	45293	126/18614	0.0134927	0.0337318	0.00177536	SPON2	1	Others
GO:0002702	positive regulation of production of molecular mediator of immune response	45293	134/18614	0.0143463	0.0344312	0.00181217	SPON2	1	Others
GO:0050852	T cell receptor signaling pathway	45293	140/18614	0.0149863	0.0345837	0.0018202	CD3D	1	Others
GO:0008037	cell recognition	45293	155/18614	0.0165852	0.034819	0.00183258	SPON2	1	Others
GO:0046631	alpha-beta T cell activation	45293	175/18614	0.0187152	0.034819	0.00183258	CD3D	1	Others
GO:0032635	interleukin-6 production	45293	178/18614	0.0190345	0.034819	0.00183258	SPON2	1	Others
GO:0032675	regulation of interleukin-6 production	45293	178/18614	0.0190345	0.034819	0.00183258	SPON2	1	Others
GO:0032640	tumor necrosis factor production	45293	185/18614	0.0197793	0.034819	0.00183258	SPON2	1	Others
GO:0032680	regulation of tumor necrosis factor production	45293	185/18614	0.0197793	0.034819	0.00183258	SPON2	1	Others
GO:0002700	regulation of production of molecular mediator of immune response	45293	189/18614	0.0202047	0.034819	0.00183258	SPON2	1	Others
GO:0071706	tumor necrosis factor superfamily cytokine production	45293	190/18614	0.0203111	0.034819	0.00183258	SPON2	1	Others
GO:1903555	regulation of tumor necrosis factor superfamily cytokine production	45293	190/18614	0.0203111	0.034819	0.00183258	SPON2	1	Others
GO:0050851	antigen receptor-mediated signaling pathway	45293	201/18614	0.0214806	0.035801	0.00188426	CD3D	1	Others
GO:0071222	cellular response to lipopolysaccharide	45293	224/18614	0.0239237	0.0387952	0.00204185	SPON2	1	Others
GO:0006909	phagocytosis	45293	236/18614	0.0251972	0.0389281	0.00204885	SPON2	1	Others
GO:0071219	cellular response to molecule of bacterial origin	45293	237/18614	0.0253033	0.0389281	0.00204885	SPON2	1	Others
GO:0006959	humoral immune response	45293	250/18614	0.0266818	0.0400227	0.00210646	SPON2	1	Others
GO:0071216	cellular response to biotic stimulus	45293	264/18614	0.0281653	0.0406901	0.00214159	SPON2	1	Others
GO:0002699	positive regulation of immune effector process	45293	267/18614	0.0284831	0.0406901	0.00214159	SPON2	1	Others
GO:0030217	T cell differentiation	45293	300/18614	0.0319749	0.0422579	0.0022241	CD3D	1	Others
GO:0002429	immune response-activating cell surface receptor signaling pathway	45293	302/18614	0.0321863	0.0422579	0.0022241	CD3D	1	Others
GO:0051607	defense response to virus	45293	303/18614	0.032292	0.0422579	0.0022241	SPON2	1	Others
GO:0140546	defense response to symbiont	45293	304/18614	0.0323977	0.0422579	0.0022241	SPON2	1	Others
GO:0042742	defense response to bacterium	45293	314/18614	0.0334544	0.0427077	0.00224777	SPON2	1	Others
GO:0002440	production of molecular mediator of immune response	45293	328/18614	0.0349327	0.042904	0.00225811	SPON2	1	Others
GO:0002768	immune response-regulating cell surface receptor signaling pathway	45293	329/18614	0.0350383	0.042904	0.00225811	CD3D	1	Others
GO:0032496	response to lipopolysaccharide	45293	345/18614	0.0367263	0.0440716	0.00231956	SPON2	1	Others
GO:0002237	response to molecule of bacterial origin	45293	366/18614	0.0389397	0.0458114	0.00241112	SPON2	1	Others
GO:0002697	regulation of immune effector process	45293	384/18614	0.0408348	0.047117	0.00247984	SPON2	1	Others
GO:0002443	leukocyte mediated immunity	45293	401/18614	0.0426229	0.048144	0.0025339	SPON2	1	Others
GO:0009615	response to virus	45293	408/18614	0.0433587	0.048144	0.0025339	SPON2	1	Others
GO:0030098	lymphocyte differentiation	45293	422/18614	0.0448294	0.048144	0.0025339	CD3D	1	Others
GO:0002757	immune response-activating signaling pathway	45293	423/18614	0.0449344	0.048144	0.0025339	CD3D	1	Others
GO:0002764	immune response-regulating signaling pathway	45293	450/18614	0.0477675	0.0502816	0.0026464	CD3D	1	Others
GO:1903131	mononuclear cell differentiation	45293	474/18614	0.0502823	0.0520162	0.00273769	CD3D	1	Others
GO:0001819	positive regulation of cytokine production	45293	489/18614	0.0518523	0.05248	0.0027621	SPON2	1	Others
GO:0002253	activation of immune response	45293	495/18614	0.05248	0.05248	0.0027621	CD3D	1	Others

## Sheet: all-NK_KEGG
S2B Table. KEGG analysis result of gene signatures of NK cell in TNBC and non-TNBC
ID	Description	GeneRatio	BgRatio	pvalue	p.adjust	qvalue	geneID	Count	cluster
hsa04380	Osteoclast differentiation	5/37	135/8644	0.000251666	0.0309549	0.0251666	7305/3727/3725/1540/2353	5	TNBC
hsa04625	C-type lectin receptor signaling pathway	4/37	104/8644	0.000962509	0.0591943	0.0481255	2207/4046/3725/1540	4	TNBC
hsa05135	Yersinia infection	4/37	137/8644	0.00265859	0.0709447	0.0576786	10093/3725/6093/2353	4	TNBC
hsa05162	Measles	4/37	138/8644	0.00272963	0.0709447	0.0576786	10399/3725/2353/3560	4	TNBC
hsa05171	Coronavirus disease - COVID-19	5/37	232/8644	0.00288393	0.0709447	0.0576786	9636/3725/3921/6124/2353	5	TNBC
hsa05210	Colorectal cancer	3/37	86/8644	0.00578862	0.102452	0.083294	374/3725/2353	3	TNBC
hsa04658	Th1 and Th2 cell differentiation	3/37	92/8644	0.00697949	0.102452	0.083294	3725/2353/3560	3	TNBC
hsa04657	IL-17 signaling pathway	3/37	94/8644	0.00740645	0.102452	0.083294	3727/3725/2353	3	TNBC
hsa04010	MAPK signaling pathway	5/37	301/8644	0.00865169	0.102452	0.083294	374/3727/3725/2353/1843	5	TNBC
hsa04061	Viral protein interaction with cytokine and cytokine receptor	3/37	100/8644	0.00877918	0.102452	0.083294	9560/6846/3560	3	TNBC
hsa05130	Pathogenic Escherichia coli infection	4/37	198/8644	0.00976933	0.102452	0.083294	10093/3725/6093/2353	4	TNBC
hsa04620	Toll-like receptor signaling pathway	3/37	108/8644	0.0108282	0.102452	0.083294	9560/3725/2353	3	TNBC
hsa04659	Th17 cell differentiation	3/37	108/8644	0.0108282	0.102452	0.083294	3725/2353/3560	3	TNBC
hsa04668	TNF signaling pathway	3/37	114/8644	0.0125326	0.110107	0.0895183	3725/1540/2353	3	TNBC
hsa05131	Shigellosis	4/37	247/8644	0.0205195	0.153563	0.124848	960/10093/3725/6093	4	TNBC
hsa05132	Salmonella infection	4/37	249/8644	0.0210685	0.153563	0.124848	302/10093/3725/2353	4	TNBC
hsa05418	Fluid shear stress and atherosclerosis	3/37	139/8644	0.0212241	0.153563	0.124848	3725/2353/1843	3	TNBC
hsa04921	Oxytocin signaling pathway	3/37	154/8644	0.0276916	0.189226	0.153842	3725/6093/2353	3	TNBC
hsa04664	Fc epsilon RI signaling pathway	2/37	68/8644	0.0340278	0.205887	0.167388	2207/241	2	TNBC
hsa05031	Amphetamine addiction	2/37	69/8644	0.0349506	0.205887	0.167388	3725/2353	2	TNBC
hsa04530	Tight junction	3/37	170/8644	0.0356284	0.205887	0.167388	10093/3725/6093	3	TNBC
hsa04622	RIG-I-like receptor signaling pathway	2/37	71/8644	0.0368253	0.205887	0.167388	9636/1540	2	TNBC
hsa05133	Pertussis	2/37	76/8644	0.0416777	0.216214	0.175784	3725/2353	2	TNBC
hsa05140	Leishmaniasis	2/37	77/8644	0.0426758	0.216214	0.175784	3725/2353	2	TNBC
hsa04062	Chemokine signaling pathway	3/37	192/8644	0.0482639	0.216214	0.175784	9560/6093/6846	3	TNBC
hsa05202	Transcriptional misregulation in cancer	3/37	193/8644	0.0488847	0.216214	0.175784	2521/3398/3560	3	TNBC
hsa05167	Kaposi sarcoma-associated herpesvirus infection	3/37	194/8644	0.0495095	0.216214	0.175784	9976/3725/2353	3	TNBC
hsa04662	B cell receptor signaling pathway	2/37	84/8644	0.0499097	0.216214	0.175784	3725/2353	2	TNBC
hsa04012	ErbB signaling pathway	2/37	85/8644	0.0509773	0.216214	0.175784	374/3725	2	TNBC
hsa05169	Epstein-Barr virus infection	3/37	202/8644	0.0546497	0.219535	0.178483	9636/960/3725	3	TNBC
hsa05235	PD-L1 expression and PD-1 checkpoint pathway in cancer	2/37	89/8644	0.0553299	0.219535	0.178483	3725/2353	2	TNBC
hsa05323	Rheumatoid arthritis	2/37	93/8644	0.0598097	0.220182	0.17901	3725/2353	2	TNBC
hsa05170	Human immunodeficiency virus 1 infection	3/37	212/8644	0.0614247	0.220182	0.17901	3725/2353/684	3	TNBC
hsa01522	Endocrine resistance	2/37	98/8644	0.0655802	0.220182	0.17901	3725/2353	2	TNBC
hsa05231	Choline metabolism in cancer	2/37	98/8644	0.0655802	0.220182	0.17901	3725/2353	2	TNBC
hsa04640	Hematopoietic cell lineage	2/37	99/8644	0.0667563	0.220182	0.17901	924/960	2	TNBC
hsa05166	Human T-cell leukemia virus 1 infection	3/37	222/8644	0.0685785	0.220182	0.17901	3725/2353/3560	3	TNBC
hsa05142	Chagas disease	2/37	102/8644	0.070327	0.220182	0.17901	3725/2353	2	TNBC
hsa04024	cAMP signaling pathway	3/37	225/8644	0.0707968	0.220182	0.17901	3725/6093/2353	3	TNBC
hsa04064	NF-kappa B signaling pathway	2/37	104/8644	0.0727421	0.220182	0.17901	9560/1540	2	TNBC
hsa04810	Regulation of actin cytoskeleton	3/37	229/8644	0.0738054	0.220182	0.17901	10093/6093/5305	3	TNBC
hsa04928	Parathyroid hormone synthesis secretion and action	2/37	106/8644	0.0751842	0.220182	0.17901	3727/2353	2	TNBC
hsa04350	TGF-beta signaling pathway	2/37	108/8644	0.0776526	0.222123	0.180588	6093/3398	2	TNBC
hsa04144	Endocytosis	3/37	250/8644	0.0905224	0.25215	0.205	80223/10093/3560	3	TNBC
hsa04071	Sphingolipid signaling pathway	2/37	121/8644	0.0942998	0.25215	0.205	2207/6093	2	TNBC
hsa04660	T cell receptor signaling pathway	2/37	121/8644	0.0942998	0.25215	0.205	3725/2353	2	TNBC
hsa04611	Platelet activation	2/37	124/8644	0.0982795	0.2572	0.209105	2207/6093	2	TNBC
hsa04926	Relaxin signaling pathway	2/37	129/8644	0.105018	0.269108	0.218787	3725/2353	2	TNBC
hsa04650	Natural killer cell mediated cytotoxicity	2/37	132/8644	0.109121	0.273915	0.222695	2207/7305	2	TNBC
hsa04210	Apoptosis	2/37	136/8644	0.114658	0.279896	0.227558	3725/2353	2	TNBC
hsa04915	Estrogen signaling pathway	2/37	137/8644	0.116054	0.279896	0.227558	3725/2353	2	TNBC
hsa05310	Asthma	1/37	31/8644	0.124719	0.295007	0.239843	2207	1	TNBC
hsa00640	Propanoate metabolism	1/37	32/8644	0.128479	0.296681	0.241204	3945	1	TNBC
hsa05224	Breast cancer	2/37	147/8644	0.13025	0.296681	0.241204	3725/2353	2	TNBC
hsa04060	Cytokine-cytokine receptor interaction	3/37	297/8644	0.133012	0.297464	0.24184	9560/6846/3560	3	TNBC
hsa04932	Non-alcoholic fatty liver disease	2/37	155/8644	0.141889	0.310283	0.252263	3725/2353	2	TNBC
hsa04390	Hippo signaling pathway	2/37	157/8644	0.144835	0.310283	0.252263	374/3398	2	TNBC
hsa05160	Hepatitis C	2/37	158/8644	0.146312	0.310283	0.252263	3434/91543	2	TNBC
hsa05161	Hepatitis B	2/37	162/8644	0.152255	0.317414	0.25806	3725/2353	2	TNBC
hsa03010	Ribosome	2/37	167/8644	0.159753	0.325888	0.26495	3921/6124	2	TNBC
hsa05219	Bladder cancer	1/37	41/8644	0.161619	0.325888	0.26495	1890	1	TNBC
hsa05152	Tuberculosis	2/37	180/8644	0.17956	0.356224	0.289613	2207/4046	2	TNBC
hsa00620	Pyruvate metabolism	1/37	47/8644	0.183029	0.357342	0.290522	3945	1	TNBC
hsa04621	NOD-like receptor signaling pathway	2/37	186/8644	0.188834	0.359626	0.292379	3428/3725	2	TNBC
hsa05030	Cocaine addiction	1/37	49/8644	0.190046	0.359626	0.292379	3725	1	TNBC
hsa00270	Cysteine and methionine metabolism	1/37	52/8644	0.200463	0.373589	0.303731	3945	1	TNBC
hsa04510	Focal adhesion	2/37	203/8644	0.215456	0.393789	0.320153	3725/6093	2	TNBC
hsa05205	Proteoglycans in cancer	2/37	205/8644	0.218615	0.393789	0.320153	960/6093	2	TNBC
hsa00240	Pyrimidine metabolism	1/37	58/8644	0.220906	0.393789	0.320153	1890	1	TNBC
hsa05207	Chemical carcinogenesis - receptor activation	2/37	212/8644	0.229707	0.400177	0.325347	3725/2353	2	TNBC
hsa05417	Lipid and atherosclerosis	2/37	215/8644	0.234475	0.400177	0.325347	3725/2353	2	TNBC
hsa03250	Viral life cycle - HIV-1	1/37	63/8644	0.237552	0.400177	0.325347	684	1	TNBC
hsa05321	Inflammatory bowel disease	1/37	65/8644	0.244114	0.400177	0.325347	3725	1	TNBC
hsa05208	Chemical carcinogenesis - reactive oxygen species	2/37	223/8644	0.247222	0.400177	0.325347	3725/2353	2	TNBC
hsa05163	Human cytomegalovirus infection	2/37	225/8644	0.250415	0.400177	0.325347	9560/6093	2	TNBC
hsa00010	Glycolysis / Gluconeogenesis	1/37	67/8644	0.25062	0.400177	0.325347	3945	1	TNBC
hsa05211	Renal cell carcinoma	1/37	69/8644	0.257072	0.400177	0.325347	3725	1	TNBC
hsa04917	Prolactin signaling pathway	1/37	70/8644	0.260278	0.400177	0.325347	2353	1	TNBC
hsa05120	Epithelial cell signaling in Helicobacter pylori infection	1/37	70/8644	0.260278	0.400177	0.325347	3725	1	TNBC
hsa05230	Central carbon metabolism in cancer	1/37	70/8644	0.260278	0.400177	0.325347	3945	1	TNBC
hsa00562	Inositol phosphate metabolism	1/37	73/8644	0.269814	0.409718	0.333104	5305	1	TNBC
hsa04623	Cytosolic DNA-sensing pathway	1/37	75/8644	0.276105	0.414158	0.336714	9560	1	TNBC
hsa05100	Bacterial invasion of epithelial cells	1/37	77/8644	0.282343	0.41797	0.339813	10093	1	TNBC
hsa04612	Antigen processing and presentation	1/37	78/8644	0.285443	0.41797	0.339813	3805	1	TNBC
hsa00983	Drug metabolism - other enzymes	1/37	80/8644	0.291603	0.421966	0.343062	1890	1	TNBC
hsa01232	Nucleotide metabolism	1/37	85/8644	0.306777	0.438763	0.356718	1890	1	TNBC
hsa04512	ECM-receptor interaction	1/37	89/8644	0.318689	0.45056	0.366309	960	1	TNBC
hsa04520	Adherens junction	1/37	93/8644	0.330401	0.452214	0.367654	6093	1	TNBC
hsa04912	GnRH signaling pathway	1/37	93/8644	0.330401	0.452214	0.367654	3725	1	TNBC
hsa03015	mRNA surveillance pathway	1/37	97/8644	0.341918	0.452214	0.367654	2521	1	TNBC
hsa04070	Phosphatidylinositol signaling system	1/37	97/8644	0.341918	0.452214	0.367654	5305	1	TNBC
hsa04666	Fc gamma R-mediated phagocytosis	1/37	97/8644	0.341918	0.452214	0.367654	10093	1	TNBC
hsa04713	Circadian entrainment	1/37	97/8644	0.341918	0.452214	0.367654	2353	1	TNBC
hsa04933	AGE-RAGE signaling pathway in diabetic complications	1/37	100/8644	0.350428	0.458539	0.372796	3725	1	TNBC
hsa04137	Mitophagy - animal	1/37	103/8644	0.358832	0.464593	0.377718	3725	1	TNBC
hsa04922	Glucagon signaling pathway	1/37	107/8644	0.369872	0.473899	0.385283	3945	1	TNBC
hsa04066	HIF-1 signaling pathway	1/37	109/8644	0.375323	0.475924	0.38693	3945	1	TNBC
hsa05206	MicroRNAs in cancer	2/37	310/8644	0.385001	0.476656	0.387525	960/6093	2	TNBC
hsa04725	Cholinergic synapse	1/37	113/8644	0.386086	0.476656	0.387525	2353	1	TNBC
hsa04670	Leukocyte transendothelial migration	1/37	115/8644	0.3914	0.476656	0.387525	6093	1	TNBC
hsa04726	Serotonergic synapse	1/37	115/8644	0.3914	0.476656	0.387525	1843	1	TNBC
hsa04722	Neurotrophin signaling pathway	1/37	119/8644	0.401894	0.483032	0.392709	3725	1	TNBC
hsa04935	Growth hormone synthesis secretion and action	1/37	120/8644	0.40449	0.483032	0.392709	2353	1	TNBC
hsa05165	Human papillomavirus infection	2/37	331/8644	0.417032	0.493221	0.400992	9636/8638	2	TNBC
hsa04142	Lysosome	1/37	132/8644	0.434798	0.50453	0.410187	9516	1	TNBC
hsa04728	Dopaminergic synapse	1/37	132/8644	0.434798	0.50453	0.410187	2353	1	TNBC
hsa04270	Vascular smooth muscle contraction	1/37	134/8644	0.439702	0.505452	0.410936	6093	1	TNBC
hsa04151	PI3K-Akt signaling pathway	2/37	359/8644	0.458491	0.520503	0.423173	374/3560	2	TNBC
hsa04550	Signaling pathways regulating pluripotency of stem cells	1/37	143/8644	0.461259	0.520503	0.423173	3398	1	TNBC
hsa04072	Phospholipase D signaling pathway	1/37	148/8644	0.472884	0.528771	0.429895	2207	1	TNBC
hsa04148	Efferocytosis	1/37	156/8644	0.490979	0.5392	0.438374	84868	1	TNBC
hsa04218	Cellular senescence	1/37	156/8644	0.490979	0.5392	0.438374	3805	1	TNBC
hsa04217	Necroptosis	1/37	159/8644	0.497607	0.541643	0.44036	1540	1	TNBC
hsa04630	JAK-STAT signaling pathway	1/37	166/8644	0.512749	0.550692	0.447717	3560	1	TNBC
hsa04022	cGMP-PKG signaling pathway	1/37	167/8644	0.514875	0.550692	0.447717	6093	1	TNBC
hsa05164	Influenza A	1/37	171/8644	0.523291	0.554869	0.451113	91543	1	TNBC
hsa04310	Wnt signaling pathway	1/37	174/8644	0.52951	0.556664	0.452572	3725	1	TNBC
hsa04360	Axon guidance	1/37	182/8644	0.545709	0.568832	0.462465	6093	1	TNBC
hsa05203	Viral carcinogenesis	1/37	204/8644	0.58751	0.607258	0.493706	3725	1	TNBC
hsa03040	Spliceosome	1/37	216/8644	0.608708	0.623925	0.507256	2521	1	TNBC
hsa05012	Parkinson disease	1/37	266/8644	0.686179	0.697521	0.56709	1843	1	TNBC
hsa05014	Amyotrophic lateral sclerosis	1/37	364/8644	0.797138	0.803672	0.653392	2521	1	TNBC
hsa05022	Pathways of neurodegeneration - multiple diseases	1/37	476/8644	0.877572	0.877572	0.713473	2521	1	TNBC
hsa05340	Primary immunodeficiency	45292	38/8644	0.00439611	0.0219516	NA	915	1	Others
hsa05235	PD-L1 expression and PD-1 checkpoint pathway in cancer	45292	89/8644	0.0102962	0.0219516	NA	915	1	Others
hsa04658	Th1 and Th2 cell differentiation	45292	92/8644	0.0106432	0.0219516	NA	915	1	Others
hsa04640	Hematopoietic cell lineage	45292	99/8644	0.011453	0.0219516	NA	915	1	Others
hsa05142	Chagas disease	45292	102/8644	0.0118001	0.0219516	NA	915	1	Others
hsa04659	Th17 cell differentiation	45292	108/8644	0.0124942	0.0219516	NA	915	1	Others
hsa04660	T cell receptor signaling pathway	45292	121/8644	0.0139981	0.0219516	NA	915	1	Others
hsa05162	Measles	45292	138/8644	0.0159648	0.0219516	NA	915	1	Others
hsa05169	Epstein-Barr virus infection	45292	202/8644	0.0233688	0.0256826	NA	915	1	Others
hsa05170	Human immunodeficiency virus 1 infection	45292	212/8644	0.0245257	0.0256826	NA	915	1	Others
hsa05166	Human T-cell leukemia virus 1 infection	45292	222/8644	0.0256826	0.0256826	NA	915	1	Others

## Sheet: NK_XCL1_GO
S2C Table. GO analysis result of gene signatures of NK_XCL1 cell in TNBC and non-TNBC
	ID	Description	GeneRatio	BgRatio	pvalue	p.adjust	qvalue	geneID	Count	type
TNBC.GO:0002763	GO:0002763	positive regulation of myeloid leukocyte differentiation	45363	58/18723	6.08469e-06	0.00365081	0.00190226	JUN/ID2/TYROBP	3	TNBC
TNBC.GO:0045639	GO:0045639	positive regulation of myeloid cell differentiation	45363	103/18723	3.43121e-05	0.0102936	0.00536353	JUN/ID2/TYROBP	3	TNBC
TNBC.GO:0002761	GO:0002761	regulation of myeloid leukocyte differentiation	45363	120/18723	5.41541e-05	0.0103186	0.00537653	JUN/ID2/TYROBP	3	TNBC
TNBC.GO:0030099	GO:0030099	myeloid cell differentiation	45394	381/18723	7.34135e-05	0.0103186	0.00537653	PIP4K2A/JUN/ID2/TYROBP	4	TNBC
TNBC.GO:0051250	GO:0051250	negative regulation of lymphocyte activation	45363	157/18723	0.000120384	0.0103186	0.00537653	ID2/LGALS3/TYROBP	3	TNBC
TNBC.GO:1902107	GO:1902107	positive regulation of leukocyte differentiation	45363	157/18723	0.000120384	0.0103186	0.00537653	JUN/ID2/TYROBP	3	TNBC
TNBC.GO:1903708	GO:1903708	positive regulation of hemopoiesis	45363	157/18723	0.000120384	0.0103186	0.00537653	JUN/ID2/TYROBP	3	TNBC
TNBC.GO:0002695	GO:0002695	negative regulation of leukocyte activation	45363	187/18723	0.000201848	0.0109506	0.00570583	ID2/LGALS3/TYROBP	3	TNBC
TNBC.GO:0050869	GO:0050869	negative regulation of B cell activation	45334	34/18723	0.000208862	0.0109506	0.00570583	ID2/TYROBP	2	TNBC
TNBC.GO:0098751	GO:0098751	bone cell development	45334	34/18723	0.000208862	0.0109506	0.00570583	PIP4K2A/TYROBP	2	TNBC
TNBC.GO:0050864	GO:0050864	regulation of B cell activation	45363	198/18723	0.000238867	0.0109506	0.00570583	ID2/TYROBP/IGHG1	3	TNBC
TNBC.GO:0002573	GO:0002573	myeloid leukocyte differentiation	45363	208/18723	0.00027612	0.0109506	0.00570583	JUN/ID2/TYROBP	3	TNBC
TNBC.GO:0007623	GO:0007623	circadian rhythm	45363	210/18723	0.000283996	0.0109506	0.00570583	JUND/JUN/ID2	3	TNBC
TNBC.GO:0045637	GO:0045637	regulation of myeloid cell differentiation	45363	210/18723	0.000283996	0.0109506	0.00570583	JUN/ID2/TYROBP	3	TNBC
TNBC.GO:0050866	GO:0050866	negative regulation of cell activation	45363	210/18723	0.000283996	0.0109506	0.00570583	ID2/LGALS3/TYROBP	3	TNBC
TNBC.GO:0043523	GO:0043523	regulation of neuron apoptotic process	45363	212/18723	0.000292016	0.0109506	0.00570583	JUN/SNX6/TYROBP	3	TNBC
TNBC.GO:0051402	GO:0051402	neuron apoptotic process	45363	246/18723	0.000451557	0.0159373	0.00830417	JUN/SNX6/TYROBP	3	TNBC
TNBC.GO:0043525	GO:0043525	positive regulation of neuron apoptotic process	45334	58/18723	0.00061018	0.0192199	0.0100146	JUN/TYROBP	2	TNBC
TNBC.GO:1903829	GO:1903829	positive regulation of cellular protein localization	45363	276/18723	0.000631674	0.0192199	0.0100146	GZMB/LGALS3/TYROBP	3	TNBC
TNBC.GO:1902105	GO:1902105	regulation of leukocyte differentiation	45363	279/18723	0.000651864	0.0192199	0.0100146	JUN/ID2/TYROBP	3	TNBC
TNBC.GO:0002429	GO:0002429	immune response-activating cell surface receptor signaling pathway	45363	291/18723	0.000736763	0.0192199	0.0100146	LGALS3/TYROBP/IGHG1	3	TNBC
TNBC.GO:0002757	GO:0002757	immune response-activating signal transduction	45363	291/18723	0.000736763	0.0192199	0.0100146	LGALS3/TYROBP/IGHG1	3	TNBC
TNBC.GO:0016236	GO:0016236	macroautophagy	45363	291/18723	0.000736763	0.0192199	0.0100146	PIP4K2A/VMP1/SNX6	3	TNBC
TNBC.GO:0048511	GO:0048511	rhythmic process	45363	298/18723	0.000789408	0.0197352	0.0102831	JUND/JUN/ID2	3	TNBC
TNBC.GO:0061515	GO:0061515	myeloid cell development	45334	71/18723	0.000913064	0.0213695	0.0111346	PIP4K2A/TYROBP	2	TNBC
TNBC.GO:0002768	GO:0002768	immune response-regulating cell surface receptor signaling pathway	45363	315/18723	0.000927138	0.0213695	0.0111346	LGALS3/TYROBP/IGHG1	3	TNBC
TNBC.GO:1901214	GO:1901214	regulation of neuron death	45363	319/18723	0.000961627	0.0213695	0.0111346	JUN/SNX6/TYROBP	3	TNBC
TNBC.GO:0042113	GO:0042113	B cell activation	45363	334/18723	0.00109823	0.0235336	0.0122622	ID2/TYROBP/IGHG1	3	TNBC
TNBC.GO:0007568	GO:0007568	aging	45363	339/18723	0.00114637	0.023718	0.0123583	JUND/JUN/ID2	3	TNBC
TNBC.GO:0070997	GO:0070997	neuron death	45363	361/18723	0.00137409	0.0274818	0.0143195	JUN/SNX6/TYROBP	3	TNBC
TNBC.GO:1903706	GO:1903706	regulation of hemopoiesis	45363	367/18723	0.00144081	0.0278866	0.0145304	JUN/ID2/TYROBP	3	TNBC
TNBC.GO:0002253	GO:0002253	activation of immune response	45363	375/18723	0.00153291	0.028742	0.0149761	LGALS3/TYROBP/IGHG1	3	TNBC
TNBC.GO:1901216	GO:1901216	positive regulation of neuron death	45334	97/18723	0.00169499	0.030818	0.0160578	JUN/TYROBP	2	TNBC
TNBC.GO:0000045	GO:0000045	autophagosome assembly	45334	99/18723	0.00176472	0.0308574	0.0160783	PIP4K2A/VMP1	2	TNBC
TNBC.GO:1905037	GO:1905037	autophagosome organization	45334	103/18723	0.00190825	0.0308574	0.0160783	PIP4K2A/VMP1	2	TNBC
TNBC.GO:0048661	GO:0048661	positive regulation of smooth muscle cell proliferation	45334	104/18723	0.00194497	0.0308574	0.0160783	JUN/ID2	2	TNBC
TNBC.GO:0002696	GO:0002696	positive regulation of leukocyte activation	45363	409/18723	0.00196571	0.0308574	0.0160783	JUND/TYROBP/IGHG1	3	TNBC
TNBC.GO:0042116	GO:0042116	macrophage activation	45334	106/18723	0.00201943	0.0308574	0.0160783	JUND/TYROBP	2	TNBC
TNBC.GO:1905477	GO:1905477	positive regulation of protein localization to membrane	45334	106/18723	0.00201943	0.0308574	0.0160783	GZMB/LGALS3	2	TNBC
TNBC.GO:0008637	GO:0008637	apoptotic mitochondrial changes	45334	107/18723	0.00205716	0.0308574	0.0160783	GZMB/JUN	2	TNBC
TNBC.GO:0050867	GO:0050867	positive regulation of cell activation	45363	420/18723	0.00212054	0.0310322	0.0161694	JUND/TYROBP/IGHG1	3	TNBC
TNBC.GO:0002683	GO:0002683	negative regulation of immune system process	45363	434/18723	0.0023284	0.0327029	0.0170399	ID2/LGALS3/TYROBP	3	TNBC
TNBC.GO:0002443	GO:0002443	leukocyte mediated immunity	45363	440/18723	0.00242126	0.0327029	0.0170399	GZMB/TYROBP/IGHG1	3	TNBC
TNBC.GO:0045936	GO:0045936	negative regulation of phosphate metabolic process	45363	441/18723	0.00243695	0.0327029	0.0170399	PIP4K2A/SNX6/LGALS3	3	TNBC
TNBC.GO:0010563	GO:0010563	negative regulation of phosphorus metabolic process	45363	442/18723	0.00245272	0.0327029	0.0170399	PIP4K2A/SNX6/LGALS3	3	TNBC
TNBC.GO:0051928	GO:0051928	positive regulation of calcium ion transport	45334	122/18723	0.00266321	0.0342144	0.0178275	VMP1/LGALS3	2	TNBC
TNBC.GO:0009314	GO:0009314	response to radiation	45363	456/18723	0.00268013	0.0342144	0.0178275	JUND/JUN/ID2	3	TNBC
TNBC.GO:0001909	GO:0001909	leukocyte mediated cytotoxicity	45334	124/18723	0.00274965	0.0343706	0.0179089	GZMB/TYROBP	2	TNBC
TNBC.GO:0002764	GO:0002764	immune response-regulating signaling pathway	45363	468/18723	0.00288521	0.0353291	0.0184083	LGALS3/TYROBP/IGHG1	3	TNBC
TNBC.GO:0016241	GO:0016241	regulation of macroautophagy	45334	141/18723	0.00353728	0.0424474	0.0221173	PIP4K2A/SNX6	2	TNBC
TNBC.GO:0016482	GO:0016482	cytosolic transport	45334	168/18723	0.00497938	0.0585809	0.0305237	PIP4K2A/SNX6	2	TNBC
TNBC.GO:1905475	GO:1905475	regulation of protein localization to membrane	45334	175/18723	0.00539082	0.0622018	0.0324104	GZMB/LGALS3	2	TNBC
TNBC.GO:0007033	GO:0007033	vacuole organization	45334	180/18723	0.00569404	0.0632671	0.0329655	PIP4K2A/VMP1	2	TNBC
TNBC.GO:0048660	GO:0048660	regulation of smooth muscle cell proliferation	45334	180/18723	0.00569404	0.0632671	0.0329655	JUN/ID2	2	TNBC
TNBC.GO:0048659	GO:0048659	smooth muscle cell proliferation	45334	184/18723	0.00594218	0.0643691	0.0335397	JUN/ID2	2	TNBC
TNBC.GO:0001906	GO:0001906	cell killing	45334	188/18723	0.00619524	0.0643691	0.0335397	GZMB/TYROBP	2	TNBC
TNBC.GO:0002291	GO:0002291	T cell activation via T cell receptor contact with antigen bound to MHC molecule on antigen presenting cell	45303	10/18723	0.00639231	0.0643691	0.0335397	LGALS3	1	TNBC
TNBC.GO:0071248	GO:0071248	cellular response to metal ion	45334	197/18723	0.00678251	0.0643691	0.0335397	JUND/JUN	2	TNBC
TNBC.GO:0007179	GO:0007179	transforming growth factor beta receptor signaling pathway	45334	198/18723	0.00684928	0.0643691	0.0335397	JUN/SNX6	2	TNBC
TNBC.GO:0045657	GO:0045657	positive regulation of monocyte differentiation	45303	11/18723	0.00702947	0.0643691	0.0335397	JUN	1	TNBC
TNBC.GO:0090219	GO:0090219	negative regulation of lipid kinase activity	45303	11/18723	0.00702947	0.0643691	0.0335397	PIP4K2A	1	TNBC
TNBC.GO:1901030	GO:1901030	positive regulation of mitochondrial outer membrane permeabilization involved in apoptotic signaling pathway	45303	11/18723	0.00702947	0.0643691	0.0335397	GZMB	1	TNBC
TNBC.GO:2000786	GO:2000786	positive regulation of autophagosome assembly	45303	11/18723	0.00702947	0.0643691	0.0335397	PIP4K2A	1	TNBC
TNBC.GO:0060348	GO:0060348	bone development	45334	205/18723	0.00732514	0.0643691	0.0335397	PIP4K2A/TYROBP	2	TNBC
TNBC.GO:0032908	GO:0032908	regulation of transforming growth factor beta1 production	45303	12/18723	0.00766627	0.0643691	0.0335397	TYROBP	1	TNBC
TNBC.GO:0071635	GO:0071635	negative regulation of transforming growth factor beta production	45303	12/18723	0.00766627	0.0643691	0.0335397	TYROBP	1	TNBC
TNBC.GO:0097201	GO:0097201	negative regulation of transcription from RNA polymerase II promoter in response to stress	45303	12/18723	0.00766627	0.0643691	0.0335397	JUN	1	TNBC
TNBC.GO:1901894	GO:1901894	regulation of ATPase-coupled calcium transmembrane transporter activity	45303	12/18723	0.00766627	0.0643691	0.0335397	VMP1	1	TNBC
TNBC.GO:2001204	GO:2001204	regulation of osteoclast development	45303	12/18723	0.00766627	0.0643691	0.0335397	TYROBP	1	TNBC
TNBC.GO:0009612	GO:0009612	response to mechanical stimulus	45334	216/18723	0.0081026	0.0643691	0.0335397	JUND/JUN	2	TNBC
TNBC.GO:0032905	GO:0032905	transforming growth factor beta1 production	45303	13/18723	0.00830268	0.0643691	0.0335397	TYROBP	1	TNBC
TNBC.GO:0044090	GO:0044090	positive regulation of vacuole organization	45303	13/18723	0.00830268	0.0643691	0.0335397	PIP4K2A	1	TNBC
TNBC.GO:0048711	GO:0048711	positive regulation of astrocyte differentiation	45303	13/18723	0.00830268	0.0643691	0.0335397	ID2	1	TNBC
TNBC.GO:1900272	GO:1900272	negative regulation of long-term synaptic potentiation	45303	13/18723	0.00830268	0.0643691	0.0335397	TYROBP	1	TNBC
TNBC.GO:0002274	GO:0002274	myeloid leukocyte activation	45334	223/18723	0.00861605	0.0643691	0.0335397	JUND/TYROBP	2	TNBC
TNBC.GO:0008037	GO:0008037	cell recognition	45334	225/18723	0.00876541	0.0643691	0.0335397	LGALS3/IGHG1	2	TNBC
TNBC.GO:0050670	GO:0050670	regulation of lymphocyte proliferation	45334	225/18723	0.00876541	0.0643691	0.0335397	LGALS3/TYROBP	2	TNBC
TNBC.GO:0071241	GO:0071241	cellular response to inorganic substance	45334	226/18723	0.00884052	0.0643691	0.0335397	JUND/JUN	2	TNBC
TNBC.GO:0032944	GO:0032944	regulation of mononuclear cell proliferation	45334	227/18723	0.00891593	0.0643691	0.0335397	LGALS3/TYROBP	2	TNBC
TNBC.GO:0001771	GO:0001771	immunological synapse formation	45303	14/18723	0.00893873	0.0643691	0.0335397	LGALS3	1	TNBC
TNBC.GO:0007175	GO:0007175	negative regulation of epidermal growth factor-activated receptor activity	45303	14/18723	0.00893873	0.0643691	0.0335397	SNX6	1	TNBC
TNBC.GO:0043922	GO:0043922	negative regulation by host of viral transcription	45303	14/18723	0.00893873	0.0643691	0.0335397	JUN	1	TNBC
TNBC.GO:0045475	GO:0045475	locomotor rhythm	45303	15/18723	0.0095744	0.0643691	0.0335397	ID2	1	TNBC
TNBC.GO:0033673	GO:0033673	negative regulation of kinase activity	45334	237/18723	0.00968608	0.0643691	0.0335397	PIP4K2A/SNX6	2	TNBC
TNBC.GO:0050851	GO:0050851	antigen receptor-mediated signaling pathway	45334	240/18723	0.00992278	0.0643691	0.0335397	LGALS3/IGHG1	2	TNBC
TNBC.GO:0043923	GO:0043923	positive regulation by host of viral transcription	45303	16/18723	0.0102097	0.0643691	0.0335397	JUN	1	TNBC
TNBC.GO:0045651	GO:0045651	positive regulation of macrophage differentiation	45303	16/18723	0.0102097	0.0643691	0.0335397	ID2	1	TNBC
TNBC.GO:0048557	GO:0048557	embryonic digestive tract morphogenesis	45303	16/18723	0.0102097	0.0643691	0.0335397	ID2	1	TNBC
TNBC.GO:0070663	GO:0070663	regulation of leukocyte proliferation	45334	245/18723	0.010323	0.0643691	0.0335397	LGALS3/TYROBP	2	TNBC
TNBC.GO:0033002	GO:0033002	muscle cell proliferation	45334	248/18723	0.0105666	0.0643691	0.0335397	JUN/ID2	2	TNBC
TNBC.GO:0071560	GO:0071560	cellular response to transforming growth factor beta stimulus	45334	250/18723	0.0107305	0.0643691	0.0335397	JUN/SNX6	2	TNBC
TNBC.GO:0035855	GO:0035855	megakaryocyte development	45303	17/18723	0.0108446	0.0643691	0.0335397	PIP4K2A	1	TNBC
TNBC.GO:0036035	GO:0036035	osteoclast development	45303	17/18723	0.0108446	0.0643691	0.0335397	TYROBP	1	TNBC
TNBC.GO:0042953	GO:0042953	lipoprotein transport	45303	17/18723	0.0108446	0.0643691	0.0335397	VMP1	1	TNBC
TNBC.GO:0060644	GO:0060644	mammary gland epithelial cell differentiation	45303	17/18723	0.0108446	0.0643691	0.0335397	ID2	1	TNBC
TNBC.GO:0051924	GO:0051924	regulation of calcium ion transport	45334	255/18723	0.011145	0.0643691	0.0335397	VMP1/LGALS3	2	TNBC
TNBC.GO:0071559	GO:0071559	response to transforming growth factor beta	45334	256/18723	0.0112288	0.0643691	0.0335397	JUN/SNX6	2	TNBC
TNBC.GO:0002076	GO:0002076	osteoblast development	45303	18/18723	0.0114792	0.0643691	0.0335397	JUND	1	TNBC
TNBC.GO:0002223	GO:0002223	stimulatory C-type lectin receptor signaling pathway	45303	18/18723	0.0114792	0.0643691	0.0335397	TYROBP	1	TNBC
TNBC.GO:0002283	GO:0002283	neutrophil activation involved in immune response	45303	18/18723	0.0114792	0.0643691	0.0335397	TYROBP	1	TNBC
TNBC.GO:0030889	GO:0030889	negative regulation of B cell proliferation	45303	18/18723	0.0114792	0.0643691	0.0335397	TYROBP	1	TNBC
TNBC.GO:0044872	GO:0044872	lipoprotein localization	45303	18/18723	0.0114792	0.0643691	0.0335397	VMP1	1	TNBC
TNBC.GO:0060749	GO:0060749	mammary gland alveolus development	45303	18/18723	0.0114792	0.0643691	0.0335397	ID2	1	TNBC
TNBC.GO:0061377	GO:0061377	mammary gland lobule development	45303	18/18723	0.0114792	0.0643691	0.0335397	ID2	1	TNBC
TNBC.GO:1902683	GO:1902683	regulation of receptor localization to synapse	45303	18/18723	0.0114792	0.0643691	0.0335397	TYROBP	1	TNBC
TNBC.GO:1990840	GO:1990840	response to lectin	45303	18/18723	0.0114792	0.0643691	0.0335397	TYROBP	1	TNBC
TNBC.GO:1990858	GO:1990858	cellular response to lectin	45303	18/18723	0.0114792	0.0643691	0.0335397	TYROBP	1	TNBC
TNBC.GO:0000028	GO:0000028	ribosomal small subunit assembly	45303	19/18723	0.0121133	0.0654775	0.0341172	RPSA	1	TNBC
TNBC.GO:0002281	GO:0002281	macrophage activation involved in immune response	45303	19/18723	0.0121133	0.0654775	0.0341172	TYROBP	1	TNBC
TNBC.GO:0002888	GO:0002888	positive regulation of myeloid leukocyte mediated immunity	45303	19/18723	0.0121133	0.0654775	0.0341172	TYROBP	1	TNBC
TNBC.GO:0048245	GO:0048245	eosinophil chemotaxis	45303	19/18723	0.0121133	0.0654775	0.0341172	LGALS3	1	TNBC
TNBC.GO:0051348	GO:0051348	negative regulation of transferase activity	45334	268/18723	0.0122559	0.0656566	0.0342105	PIP4K2A/SNX6	2	TNBC
TNBC.GO:0000083	GO:0000083	regulation of transcription involved in G1/S transition of mitotic cell cycle	45303	20/18723	0.0127471	0.0660186	0.0343992	ID2	1	TNBC
TNBC.GO:0032930	GO:0032930	positive regulation of superoxide anion generation	45303	20/18723	0.0127471	0.0660186	0.0343992	TYROBP	1	TNBC
TNBC.GO:2000010	GO:2000010	positive regulation of protein localization to cell surface	45303	20/18723	0.0127471	0.0660186	0.0343992	TYROBP	1	TNBC
TNBC.GO:0002366	GO:0002366	leukocyte activation involved in immune response	45334	275/18723	0.0128736	0.0660186	0.0343992	LGALS3/TYROBP	2	TNBC
TNBC.GO:0043270	GO:0043270	positive regulation of ion transport	45334	275/18723	0.0128736	0.0660186	0.0343992	VMP1/LGALS3	2	TNBC
TNBC.GO:0002263	GO:0002263	cell activation involved in immune response	45334	279/18723	0.0132327	0.0663499	0.0345718	LGALS3/TYROBP	2	TNBC
TNBC.GO:0045655	GO:0045655	regulation of monocyte differentiation	45303	21/18723	0.0133806	0.0663499	0.0345718	JUN	1	TNBC
TNBC.GO:0070269	GO:0070269	pyroptosis	45303	21/18723	0.0133806	0.0663499	0.0345718	GZMB	1	TNBC
TNBC.GO:1901028	GO:1901028	regulation of mitochondrial outer membrane permeabilization involved in apoptotic signaling pathway	45303	21/18723	0.0133806	0.0663499	0.0345718	GZMB	1	TNBC
TNBC.GO:0002220	GO:0002220	innate immune response activating cell surface receptor signaling pathway	45303	22/18723	0.0140136	0.0664098	0.034603	TYROBP	1	TNBC
TNBC.GO:0032693	GO:0032693	negative regulation of interleukin-10 production	45303	22/18723	0.0140136	0.0664098	0.034603	TYROBP	1	TNBC
TNBC.GO:0032816	GO:0032816	positive regulation of natural killer cell activation	45303	22/18723	0.0140136	0.0664098	0.034603	TYROBP	1	TNBC
TNBC.GO:0050860	GO:0050860	negative regulation of T cell receptor signaling pathway	45303	22/18723	0.0140136	0.0664098	0.034603	LGALS3	1	TNBC
TNBC.GO:0090280	GO:0090280	positive regulation of calcium ion import	45303	22/18723	0.0140136	0.0664098	0.034603	LGALS3	1	TNBC
TNBC.GO:0046651	GO:0046651	lymphocyte proliferation	45334	288/18723	0.0140567	0.0664098	0.034603	LGALS3/TYROBP	2	TNBC
TNBC.GO:0044403	GO:0044403	biological process involved in symbiotic interaction	45334	290/18723	0.0142429	0.0665741	0.0346886	RPSA/JUN	2	TNBC
TNBC.GO:0032943	GO:0032943	mononuclear cell proliferation	45334	291/18723	0.0143363	0.0665741	0.0346886	LGALS3/TYROBP	2	TNBC
TNBC.GO:0002758	GO:0002758	innate immune response-activating signal transduction	45303	23/18723	0.0146463	0.0665741	0.0346886	TYROBP	1	TNBC
TNBC.GO:0060143	GO:0060143	positive regulation of syncytium formation by plasma membrane fusion	45303	23/18723	0.0146463	0.0665741	0.0346886	TYROBP	1	TNBC
TNBC.GO:0072677	GO:0072677	eosinophil migration	45303	23/18723	0.0146463	0.0665741	0.0346886	LGALS3	1	TNBC
TNBC.GO:0010720	GO:0010720	positive regulation of cell development	45334	298/18723	0.0149982	0.067661	0.0352549	ID2/TYROBP	2	TNBC
TNBC.GO:0032928	GO:0032928	regulation of superoxide anion generation	45303	24/18723	0.0152786	0.067905	0.0353821	TYROBP	1	TNBC
TNBC.GO:0045649	GO:0045649	regulation of macrophage differentiation	45303	24/18723	0.0152786	0.067905	0.0353821	ID2	1	TNBC
TNBC.GO:0051204	GO:0051204	protein insertion into mitochondrial membrane	45303	25/18723	0.0159106	0.0699265	0.0364354	GZMB	1	TNBC
TNBC.GO:0006909	GO:0006909	phagocytosis	45334	308/18723	0.0159665	0.0699265	0.0364354	TYROBP/IGHG1	2	TNBC
TNBC.GO:0032515	GO:0032515	negative regulation of phosphoprotein phosphatase activity	45303	26/18723	0.0165421	0.0708949	0.0369399	LGALS3	1	TNBC
TNBC.GO:0033598	GO:0033598	mammary gland epithelial cell proliferation	45303	26/18723	0.0165421	0.0708949	0.0369399	ID2	1	TNBC
TNBC.GO:0045672	GO:0045672	positive regulation of osteoclast differentiation	45303	26/18723	0.0165421	0.0708949	0.0369399	TYROBP	1	TNBC
TNBC.GO:0010506	GO:0010506	regulation of autophagy	45334	317/18723	0.0168608	0.0715555	0.0372842	PIP4K2A/SNX6	2	TNBC
TNBC.GO:0070661	GO:0070661	leukocyte proliferation	45334	318/18723	0.0169615	0.0715555	0.0372842	LGALS3/TYROBP	2	TNBC
TNBC.GO:0009416	GO:0009416	response to light stimulus	45334	320/18723	0.0171637	0.0715555	0.0372842	JUND/ID2	2	TNBC
TNBC.GO:0060142	GO:0060142	regulation of syncytium formation by plasma membrane fusion	45303	27/18723	0.0171733	0.0715555	0.0372842	TYROBP	1	TNBC
TNBC.GO:0042059	GO:0042059	negative regulation of epidermal growth factor receptor signaling pathway	45303	28/18723	0.0178042	0.0729422	0.0380067	SNX6	1	TNBC
TNBC.GO:0019216	GO:0019216	regulation of lipid metabolic process	45334	331/18723	0.0182942	0.0729422	0.0380067	PIP4K2A/ID2	2	TNBC
TNBC.GO:0021772	GO:0021772	olfactory bulb development	45303	29/18723	0.0184346	0.0729422	0.0380067	ID2	1	TNBC
TNBC.GO:0032366	GO:0032366	intracellular sterol transport	45303	29/18723	0.0184346	0.0729422	0.0380067	PIP4K2A	1	TNBC
TNBC.GO:0032367	GO:0032367	intracellular cholesterol transport	45303	29/18723	0.0184346	0.0729422	0.0380067	PIP4K2A	1	TNBC
TNBC.GO:0043153	GO:0043153	entrainment of circadian clock by photoperiod	45303	29/18723	0.0184346	0.0729422	0.0380067	ID2	1	TNBC
TNBC.GO:0007176	GO:0007176	regulation of epidermal growth factor-activated receptor activity	45303	30/18723	0.0190647	0.0729422	0.0380067	SNX6	1	TNBC
TNBC.GO:0043032	GO:0043032	positive regulation of macrophage activation	45303	30/18723	0.0190647	0.0729422	0.0380067	JUND	1	TNBC
TNBC.GO:0045577	GO:0045577	regulation of B cell differentiation	45303	30/18723	0.0190647	0.0729422	0.0380067	ID2	1	TNBC
TNBC.GO:0050858	GO:0050858	negative regulation of antigen receptor-mediated signaling pathway	45303	30/18723	0.0190647	0.0729422	0.0380067	LGALS3	1	TNBC
TNBC.GO:0090151	GO:0090151	establishment of protein localization to mitochondrial membrane	45303	30/18723	0.0190647	0.0729422	0.0380067	GZMB	1	TNBC
TNBC.GO:0002697	GO:0002697	regulation of immune effector process	45334	339/18723	0.019136	0.0729422	0.0380067	LGALS3/TYROBP	2	TNBC
TNBC.GO:0032496	GO:0032496	response to lipopolysaccharide	45334	343/18723	0.0195631	0.0729422	0.0380067	JUND/JUN	2	TNBC
TNBC.GO:0021988	GO:0021988	olfactory lobe development	45303	31/18723	0.0196944	0.0729422	0.0380067	ID2	1	TNBC
TNBC.GO:0048566	GO:0048566	embryonic digestive tract development	45303	31/18723	0.0196944	0.0729422	0.0380067	ID2	1	TNBC
TNBC.GO:0048710	GO:0048710	regulation of astrocyte differentiation	45303	31/18723	0.0196944	0.0729422	0.0380067	ID2	1	TNBC
TNBC.GO:0061099	GO:0061099	negative regulation of protein tyrosine kinase activity	45303	31/18723	0.0196944	0.0729422	0.0380067	SNX6	1	TNBC
TNBC.GO:2000144	GO:2000144	positive regulation of DNA-templated transcription, initiation	45303	31/18723	0.0196944	0.0729422	0.0380067	JUN	1	TNBC
TNBC.GO:0002449	GO:0002449	lymphocyte mediated immunity	45334	350/18723	0.0203203	0.0734593	0.0382762	GZMB/IGHG1	2	TNBC
TNBC.GO:0019835	GO:0019835	cytolysis	45303	32/18723	0.0203237	0.0734593	0.0382762	GZMB	1	TNBC
TNBC.GO:0097345	GO:0097345	mitochondrial outer membrane permeabilization	45303	32/18723	0.0203237	0.0734593	0.0382762	GZMB	1	TNBC
TNBC.GO:1901185	GO:1901185	negative regulation of ERBB signaling pathway	45303	32/18723	0.0203237	0.0734593	0.0382762	SNX6	1	TNBC
TNBC.GO:0007178	GO:0007178	transmembrane receptor protein serine/threonine kinase signaling pathway	45334	355/18723	0.0208688	0.0748311	0.038991	JUN/SNX6	2	TNBC
TNBC.GO:0009648	GO:0009648	photoperiodism	45303	33/18723	0.0209527	0.0748311	0.038991	ID2	1	TNBC
TNBC.GO:1901653	GO:1901653	cellular response to peptide	45334	359/18723	0.0213121	0.0750323	0.0390958	PIP4K2A/SNX6	2	TNBC
TNBC.GO:0009649	GO:0009649	entrainment of circadian clock	45303	34/18723	0.0215813	0.0750323	0.0390958	ID2	1	TNBC
TNBC.GO:0035308	GO:0035308	negative regulation of protein dephosphorylation	45303	34/18723	0.0215813	0.0750323	0.0390958	LGALS3	1	TNBC
TNBC.GO:0070232	GO:0070232	regulation of T cell apoptotic process	45303	34/18723	0.0215813	0.0750323	0.0390958	LGALS3	1	TNBC
TNBC.GO:0051251	GO:0051251	positive regulation of lymphocyte activation	45334	362/18723	0.0216472	0.0750323	0.0390958	TYROBP/IGHG1	2	TNBC
TNBC.GO:0002237	GO:0002237	response to molecule of bacterial origin	45334	363/18723	0.0217594	0.0750323	0.0390958	JUND/JUN	2	TNBC
TNBC.GO:0032814	GO:0032814	regulation of natural killer cell activation	45303	35/18723	0.0222096	0.0754778	0.0393279	TYROBP	1	TNBC
TNBC.GO:0046627	GO:0046627	negative regulation of insulin receptor signaling pathway	45303	35/18723	0.0222096	0.0754778	0.0393279	PIP4K2A	1	TNBC
TNBC.GO:0010923	GO:0010923	negative regulation of phosphatase activity	45303	36/18723	0.0228374	0.0754778	0.0393279	LGALS3	1	TNBC
TNBC.GO:0030224	GO:0030224	monocyte differentiation	45303	36/18723	0.0228374	0.0754778	0.0393279	JUN	1	TNBC
TNBC.GO:0042119	GO:0042119	neutrophil activation	45303	36/18723	0.0228374	0.0754778	0.0393279	TYROBP	1	TNBC
TNBC.GO:0090322	GO:0090322	regulation of superoxide metabolic process	45303	36/18723	0.0228374	0.0754778	0.0393279	TYROBP	1	TNBC
TNBC.GO:1903749	GO:1903749	positive regulation of establishment of protein localization to mitochondrion	45303	36/18723	0.0228374	0.0754778	0.0393279	GZMB	1	TNBC
TNBC.GO:0010038	GO:0010038	response to metal ion	45334	373/18723	0.0228949	0.0754778	0.0393279	JUND/JUN	2	TNBC
TNBC.GO:0003161	GO:0003161	cardiac conduction system development	45303	37/18723	0.0234649	0.0765019	0.0398615	ID2	1	TNBC
TNBC.GO:1900077	GO:1900077	negative regulation of cellular response to insulin stimulus	45303	37/18723	0.0234649	0.0765019	0.0398615	PIP4K2A	1	TNBC
TNBC.GO:0030900	GO:0030900	forebrain development	45334	379/18723	0.0235881	0.0765019	0.0398615	ID2/TYROBP	2	TNBC
TNBC.GO:0048246	GO:0048246	macrophage chemotaxis	45303	38/18723	0.024092	0.0773006	0.0402777	LGALS3	1	TNBC
TNBC.GO:1902110	GO:1902110	positive regulation of mitochondrial membrane permeability involved in apoptotic process	45303	38/18723	0.024092	0.0773006	0.0402777	GZMB	1	TNBC
TNBC.GO:0042326	GO:0042326	negative regulation of phosphorylation	45334	385/18723	0.02429	0.0775213	0.0403927	PIP4K2A/SNX6	2	TNBC
TNBC.GO:1901021	GO:1901021	positive regulation of calcium ion transmembrane transporter activity	45303	39/18723	0.0247188	0.0775873	0.040427	VMP1	1	TNBC
TNBC.GO:2000785	GO:2000785	regulation of autophagosome assembly	45303	39/18723	0.0247188	0.0775873	0.040427	PIP4K2A	1	TNBC
TNBC.GO:0045740	GO:0045740	positive regulation of DNA replication	45303	40/18723	0.0253452	0.0775873	0.040427	JUN	1	TNBC
TNBC.GO:0045777	GO:0045777	positive regulation of blood pressure	45303	40/18723	0.0253452	0.0775873	0.040427	ID2	1	TNBC
TNBC.GO:0071276	GO:0071276	cellular response to cadmium ion	45303	40/18723	0.0253452	0.0775873	0.040427	JUN	1	TNBC
TNBC.GO:0097352	GO:0097352	autophagosome maturation	45303	40/18723	0.0253452	0.0775873	0.040427	VMP1	1	TNBC
TNBC.GO:1902686	GO:1902686	mitochondrial outer membrane permeabilization involved in programmed cell death	45303	40/18723	0.0253452	0.0775873	0.040427	GZMB	1	TNBC
TNBC.GO:2000142	GO:2000142	regulation of DNA-templated transcription, initiation	45303	40/18723	0.0253452	0.0775873	0.040427	JUN	1	TNBC
TNBC.GO:0050856	GO:0050856	regulation of T cell receptor signaling pathway	45303	41/18723	0.0259712	0.0783051	0.0408011	LGALS3	1	TNBC
TNBC.GO:0071634	GO:0071634	regulation of transforming growth factor beta production	45303	41/18723	0.0259712	0.0783051	0.0408011	TYROBP	1	TNBC
TNBC.GO:2000008	GO:2000008	regulation of protein localization to cell surface	45303	41/18723	0.0259712	0.0783051	0.0408011	TYROBP	1	TNBC
TNBC.GO:0045687	GO:0045687	positive regulation of glial cell differentiation	45303	42/18723	0.0265968	0.0792877	0.0413131	ID2	1	TNBC
TNBC.GO:1902895	GO:1902895	positive regulation of pri-miRNA transcription by RNA polymerase II	45303	42/18723	0.0265968	0.0792877	0.0413131	JUN	1	TNBC
TNBC.GO:0010959	GO:0010959	regulation of metal ion transport	45334	406/18723	0.0268149	0.0792877	0.0413131	VMP1/LGALS3	2	TNBC
TNBC.GO:0032365	GO:0032365	intracellular lipid transport	45303	43/18723	0.0272221	0.0792877	0.0413131	PIP4K2A	1	TNBC
TNBC.GO:0035794	GO:0035794	positive regulation of mitochondrial membrane permeability	45303	43/18723	0.0272221	0.0792877	0.0413131	GZMB	1	TNBC
TNBC.GO:0036230	GO:0036230	granulocyte activation	45303	43/18723	0.0272221	0.0792877	0.0413131	TYROBP	1	TNBC
TNBC.GO:0071604	GO:0071604	transforming growth factor beta production	45303	43/18723	0.0272221	0.0792877	0.0413131	TYROBP	1	TNBC
TNBC.GO:0043434	GO:0043434	response to peptide hormone	45334	414/18723	0.0278043	0.0794555	0.0414005	JUND/PIP4K2A	2	TNBC
TNBC.GO:0042554	GO:0042554	superoxide anion generation	45303	44/18723	0.027847	0.0794555	0.0414005	TYROBP	1	TNBC
TNBC.GO:0016032	GO:0016032	viral process	45334	415/18723	0.027929	0.0794555	0.0414005	RPSA/JUN	2	TNBC
TNBC.GO:0035305	GO:0035305	negative regulation of dephosphorylation	45303	45/18723	0.0284716	0.0794555	0.0414005	LGALS3	1	TNBC
TNBC.GO:0044088	GO:0044088	regulation of vacuole organization	45303	45/18723	0.0284716	0.0794555	0.0414005	PIP4K2A	1	TNBC
TNBC.GO:0048546	GO:0048546	digestive tract morphogenesis	45303	45/18723	0.0284716	0.0794555	0.0414005	ID2	1	TNBC
TNBC.GO:0071364	GO:0071364	cellular response to epidermal growth factor stimulus	45303	45/18723	0.0284716	0.0794555	0.0414005	SNX6	1	TNBC
TNBC.GO:1902108	GO:1902108	regulation of mitochondrial membrane permeability involved in apoptotic process	45303	45/18723	0.0284716	0.0794555	0.0414005	GZMB	1	TNBC
TNBC.GO:1904646	GO:1904646	cellular response to amyloid-beta	45303	45/18723	0.0284716	0.0794555	0.0414005	SNX6	1	TNBC
TNBC.GO:0006816	GO:0006816	calcium ion transport	45334	422/18723	0.0288085	0.0800237	0.0416966	VMP1/LGALS3	2	TNBC
TNBC.GO:1900271	GO:1900271	regulation of long-term synaptic potentiation	45303	46/18723	0.0290957	0.0803231	0.0418526	TYROBP	1	TNBC
TNBC.GO:1903131	GO:1903131	mononuclear cell differentiation	45334	426/18723	0.0293162	0.0803231	0.0418526	JUN/ID2	2	TNBC
TNBC.GO:0001774	GO:0001774	microglial cell activation	45303	47/18723	0.0297195	0.0803231	0.0418526	TYROBP	1	TNBC
TNBC.GO:0043618	GO:0043618	regulation of transcription from RNA polymerase II promoter in response to stress	45303	47/18723	0.0297195	0.0803231	0.0418526	JUN	1	TNBC
TNBC.GO:0048512	GO:0048512	circadian behavior	45303	47/18723	0.0297195	0.0803231	0.0418526	ID2	1	TNBC
TNBC.GO:0090279	GO:0090279	regulation of calcium ion import	45303	47/18723	0.0297195	0.0803231	0.0418526	LGALS3	1	TNBC
TNBC.GO:1905710	GO:1905710	positive regulation of membrane permeability	45303	48/18723	0.030343	0.0814896	0.0424604	GZMB	1	TNBC
TNBC.GO:0007622	GO:0007622	rhythmic behavior	45303	49/18723	0.0309661	0.0814896	0.0424604	ID2	1	TNBC
TNBC.GO:0030225	GO:0030225	macrophage differentiation	45303	49/18723	0.0309661	0.0814896	0.0424604	ID2	1	TNBC
TNBC.GO:0070849	GO:0070849	response to epidermal growth factor	45303	49/18723	0.0309661	0.0814896	0.0424604	SNX6	1	TNBC
TNBC.GO:1902041	GO:1902041	regulation of extrinsic apoptotic signaling pathway via death domain receptors	45303	49/18723	0.0309661	0.0814896	0.0424604	LGALS3	1	TNBC
TNBC.GO:1904707	GO:1904707	positive regulation of vascular associated smooth muscle cell proliferation	45303	49/18723	0.0309661	0.0814896	0.0424604	JUN	1	TNBC
TNBC.GO:0019083	GO:0019083	viral transcription	45303	50/18723	0.0315888	0.0820487	0.0427517	JUN	1	TNBC
TNBC.GO:0070231	GO:0070231	T cell apoptotic process	45303	50/18723	0.0315888	0.0820487	0.0427517	LGALS3	1	TNBC
TNBC.GO:1903747	GO:1903747	regulation of establishment of protein localization to mitochondrion	45303	50/18723	0.0315888	0.0820487	0.0427517	GZMB	1	TNBC
TNBC.GO:0002218	GO:0002218	activation of innate immune response	45303	52/18723	0.0328331	0.0841874	0.0438661	TYROBP	1	TNBC
TNBC.GO:0043277	GO:0043277	apoptotic cell clearance	45303	52/18723	0.0328331	0.0841874	0.0438661	TYROBP	1	TNBC
TNBC.GO:0043392	GO:0043392	negative regulation of DNA binding	45303	52/18723	0.0328331	0.0841874	0.0438661	JUN	1	TNBC
TNBC.GO:0007566	GO:0007566	embryo implantation	45303	53/18723	0.0334547	0.0846263	0.0440948	VMP1	1	TNBC
TNBC.GO:0043620	GO:0043620	regulation of DNA-templated transcription in response to stress	45303	53/18723	0.0334547	0.0846263	0.0440948	JUN	1	TNBC
TNBC.GO:0045806	GO:0045806	negative regulation of endocytosis	45303	53/18723	0.0334547	0.0846263	0.0440948	LGALS3	1	TNBC
TNBC.GO:0006968	GO:0006968	cellular defense response	45303	54/18723	0.0340759	0.0846263	0.0440948	TYROBP	1	TNBC
TNBC.GO:0070228	GO:0070228	regulation of lymphocyte apoptotic process	45303	54/18723	0.0340759	0.0846263	0.0440948	LGALS3	1	TNBC
TNBC.GO:1902893	GO:1902893	regulation of pri-miRNA transcription by RNA polymerase II	45303	54/18723	0.0340759	0.0846263	0.0440948	JUN	1	TNBC
TNBC.GO:0000768	GO:0000768	syncytium formation by plasma membrane fusion	45303	55/18723	0.0346968	0.0846263	0.0440948	TYROBP	1	TNBC
TNBC.GO:0003229	GO:0003229	ventricular cardiac muscle tissue development	45303	55/18723	0.0346968	0.0846263	0.0440948	ID2	1	TNBC
TNBC.GO:0045620	GO:0045620	negative regulation of lymphocyte differentiation	45303	55/18723	0.0346968	0.0846263	0.0440948	ID2	1	TNBC
TNBC.GO:0061614	GO:0061614	pri-miRNA transcription by RNA polymerase II	45303	55/18723	0.0346968	0.0846263	0.0440948	JUN	1	TNBC
TNBC.GO:0140253	GO:0140253	cell-cell fusion	45303	55/18723	0.0346968	0.0846263	0.0440948	TYROBP	1	TNBC
TNBC.GO:1905517	GO:1905517	macrophage migration	45303	55/18723	0.0346968	0.0846263	0.0440948	LGALS3	1	TNBC
TNBC.GO:0001912	GO:0001912	positive regulation of leukocyte mediated cytotoxicity	45303	56/18723	0.0353173	0.0851019	0.0443426	TYROBP	1	TNBC
TNBC.GO:0002886	GO:0002886	regulation of myeloid leukocyte mediated immunity	45303	56/18723	0.0353173	0.0851019	0.0443426	TYROBP	1	TNBC
TNBC.GO:1904645	GO:1904645	response to amyloid-beta	45303	56/18723	0.0353173	0.0851019	0.0443426	SNX6	1	TNBC
TNBC.GO:0006949	GO:0006949	syncytium formation	45303	57/18723	0.0359374	0.0852271	0.0444078	TYROBP	1	TNBC
TNBC.GO:0030219	GO:0030219	megakaryocyte differentiation	45303	57/18723	0.0359374	0.0852271	0.0444078	PIP4K2A	1	TNBC
TNBC.GO:0051205	GO:0051205	protein insertion into membrane	45303	57/18723	0.0359374	0.0852271	0.0444078	GZMB	1	TNBC
TNBC.GO:0097120	GO:0097120	receptor localization to synapse	45303	57/18723	0.0359374	0.0852271	0.0444078	TYROBP	1	TNBC
TNBC.GO:0043666	GO:0043666	regulation of phosphoprotein phosphatase activity	45303	58/18723	0.0365572	0.0863556	0.0449958	LGALS3	1	TNBC
TNBC.GO:0001836	GO:0001836	release of cytochrome c from mitochondria	45303	59/18723	0.0371766	0.0871327	0.0454007	JUN	1	TNBC
TNBC.GO:0050732	GO:0050732	negative regulation of peptidyl-tyrosine phosphorylation	45303	59/18723	0.0371766	0.0871327	0.0454007	SNX6	1	TNBC
TNBC.GO:0051851	GO:0051851	modulation by host of symbiont process	45303	60/18723	0.0377957	0.0882389	0.0459771	JUN	1	TNBC
TNBC.GO:0042255	GO:0042255	ribosome assembly	45303	61/18723	0.0384144	0.0887106	0.0462229	RPSA	1	TNBC
TNBC.GO:0043030	GO:0043030	regulation of macrophage activation	45303	61/18723	0.0384144	0.0887106	0.0462229	JUND	1	TNBC
TNBC.GO:0032613	GO:0032613	interleukin-10 production	45303	62/18723	0.0390327	0.0887106	0.0462229	TYROBP	1	TNBC
TNBC.GO:0032653	GO:0032653	regulation of interleukin-10 production	45303	62/18723	0.0390327	0.0887106	0.0462229	TYROBP	1	TNBC
TNBC.GO:0032731	GO:0032731	positive regulation of interleukin-1 beta production	45303	62/18723	0.0390327	0.0887106	0.0462229	TYROBP	1	TNBC
TNBC.GO:0048663	GO:0048663	neuron fate commitment	45303	62/18723	0.0390327	0.0887106	0.0462229	ID2	1	TNBC
TNBC.GO:1903078	GO:1903078	positive regulation of protein localization to plasma membrane	45303	62/18723	0.0390327	0.0887106	0.0462229	LGALS3	1	TNBC
TNBC.GO:0016239	GO:0016239	positive regulation of macroautophagy	45303	63/18723	0.0396506	0.0887701	0.0462539	PIP4K2A	1	TNBC
TNBC.GO:0031343	GO:0031343	positive regulation of cell killing	45303	63/18723	0.0396506	0.0887701	0.0462539	TYROBP	1	TNBC
TNBC.GO:0046902	GO:0046902	regulation of mitochondrial membrane permeability	45303	63/18723	0.0396506	0.0887701	0.0462539	GZMB	1	TNBC
TNBC.GO:0050854	GO:0050854	regulation of antigen receptor-mediated signaling pathway	45303	63/18723	0.0396506	0.0887701	0.0462539	LGALS3	1	TNBC
TNBC.GO:0030888	GO:0030888	regulation of B cell proliferation	45303	64/18723	0.0402682	0.088827	0.0462835	TYROBP	1	TNBC
TNBC.GO:0045670	GO:0045670	regulation of osteoclast differentiation	45303	64/18723	0.0402682	0.088827	0.0462835	TYROBP	1	TNBC
TNBC.GO:0046854	GO:0046854	phosphatidylinositol phosphate biosynthetic process	45303	64/18723	0.0402682	0.088827	0.0462835	PIP4K2A	1	TNBC
TNBC.GO:1900076	GO:1900076	regulation of cellular response to insulin stimulus	45303	64/18723	0.0402682	0.088827	0.0462835	PIP4K2A	1	TNBC
TNBC.GO:0071677	GO:0071677	positive regulation of mononuclear cell migration	45303	65/18723	0.0408854	0.0895733	0.0466724	LGALS3	1	TNBC
TNBC.GO:0014015	GO:0014015	positive regulation of gliogenesis	45303	66/18723	0.0415023	0.0895733	0.0466724	ID2	1	TNBC
TNBC.GO:0045600	GO:0045600	positive regulation of fat cell differentiation	45303	66/18723	0.0415023	0.0895733	0.0466724	ID2	1	TNBC
TNBC.GO:0046626	GO:0046626	regulation of insulin receptor signaling pathway	45303	66/18723	0.0415023	0.0895733	0.0466724	PIP4K2A	1	TNBC
TNBC.GO:0050918	GO:0050918	positive chemotaxis	45303	66/18723	0.0415023	0.0895733	0.0466724	LGALS3	1	TNBC
TNBC.GO:2000272	GO:2000272	negative regulation of signaling receptor activity	45303	66/18723	0.0415023	0.0895733	0.0466724	SNX6	1	TNBC
TNBC.GO:0061180	GO:0061180	mammary gland epithelium development	45303	67/18723	0.0421188	0.0896537	0.0467143	ID2	1	TNBC
TNBC.GO:1902117	GO:1902117	positive regulation of organelle assembly	45303	67/18723	0.0421188	0.0896537	0.0467143	PIP4K2A	1	TNBC
TNBC.GO:0009988	GO:0009988	cell-cell recognition	45303	68/18723	0.0427349	0.0896537	0.0467143	LGALS3	1	TNBC
TNBC.GO:0032922	GO:0032922	circadian regulation of gene expression	45303	68/18723	0.0427349	0.0896537	0.0467143	ID2	1	TNBC
TNBC.GO:0034394	GO:0034394	protein localization to cell surface	45303	68/18723	0.0427349	0.0896537	0.0467143	TYROBP	1	TNBC
TNBC.GO:0042267	GO:0042267	natural killer cell mediated cytotoxicity	45303	68/18723	0.0427349	0.0896537	0.0467143	GZMB	1	TNBC
TNBC.GO:0046686	GO:0046686	response to cadmium ion	45303	68/18723	0.0427349	0.0896537	0.0467143	JUN	1	TNBC
TNBC.GO:0051148	GO:0051148	negative regulation of muscle cell differentiation	45303	68/18723	0.0427349	0.0896537	0.0467143	ID2	1	TNBC
TNBC.GO:0045669	GO:0045669	positive regulation of osteoblast differentiation	45303	69/18723	0.0433507	0.090314	0.0470583	JUND	1	TNBC
TNBC.GO:1904377	GO:1904377	positive regulation of protein localization to cell periphery	45303	69/18723	0.0433507	0.090314	0.0470583	LGALS3	1	TNBC
TNBC.GO:0002548	GO:0002548	monocyte chemotaxis	45303	70/18723	0.0439661	0.0912791	0.0475612	LGALS3	1	TNBC
TNBC.GO:0002228	GO:0002228	natural killer cell mediated immunity	45303	71/18723	0.0445812	0.0919199	0.0478951	GZMB	1	TNBC
TNBC.GO:0043550	GO:0043550	regulation of lipid kinase activity	45303	71/18723	0.0445812	0.0919199	0.0478951	PIP4K2A	1	TNBC
TNBC.GO:0070227	GO:0070227	lymphocyte apoptotic process	45303	72/18723	0.0451958	0.0928584	0.0483841	LGALS3	1	TNBC
TNBC.GO:0032732	GO:0032732	positive regulation of interleukin-1 production	45303	73/18723	0.0458102	0.0928584	0.0483841	TYROBP	1	TNBC
TNBC.GO:0042058	GO:0042058	regulation of epidermal growth factor receptor signaling pathway	45303	73/18723	0.0458102	0.0928584	0.0483841	SNX6	1	TNBC
TNBC.GO:0042274	GO:0042274	ribosomal small subunit biogenesis	45303	73/18723	0.0458102	0.0928584	0.0483841	RPSA	1	TNBC
TNBC.GO:1904427	GO:1904427	positive regulation of calcium ion transmembrane transport	45303	73/18723	0.0458102	0.0928584	0.0483841	VMP1	1	TNBC
TNBC.GO:0006801	GO:0006801	superoxide metabolic process	45303	74/18723	0.0464241	0.0934714	0.0487035	TYROBP	1	TNBC
TNBC.GO:0010822	GO:0010822	positive regulation of mitochondrion organization	45303	74/18723	0.0464241	0.0934714	0.0487035	GZMB	1	TNBC
TNBC.GO:0045685	GO:0045685	regulation of glial cell differentiation	45303	76/18723	0.0476509	0.0953019	0.0496573	ID2	1	TNBC
TNBC.GO:2000379	GO:2000379	positive regulation of reactive oxygen species metabolic process	45303	76/18723	0.0476509	0.0953019	0.0496573	TYROBP	1	TNBC
TNBC.GO:0140056	GO:0140056	organelle localization by membrane tethering	45303	77/18723	0.0482638	0.0962069	0.0501289	VMP1	1	TNBC
TNBC.GO:0090559	GO:0090559	regulation of membrane permeability	45303	78/18723	0.0488763	0.0971053	0.0505969	GZMB	1	TNBC
TNBC.GO:1901184	GO:1901184	regulation of ERBB signaling pathway	45303	79/18723	0.0494885	0.097997	0.0510616	SNX6	1	TNBC
TNBC.GO:0030512	GO:0030512	negative regulation of transforming growth factor beta receptor signaling pathway	45303	81/18723	0.0507117	0.0991108	0.0516419	SNX6	1	TNBC
TNBC.GO:0048708	GO:0048708	astrocyte differentiation	45303	81/18723	0.0507117	0.0991108	0.0516419	ID2	1	TNBC
TNBC.GO:0051817	GO:0051817	modulation of process of other organism involved in symbiotic interaction	45303	81/18723	0.0507117	0.0991108	0.0516419	JUN	1	TNBC
TNBC.GO:2000106	GO:2000106	regulation of leukocyte apoptotic process	45303	81/18723	0.0507117	0.0991108	0.0516419	LGALS3	1	TNBC
TNBC.GO:0001910	GO:0001910	regulation of leukocyte mediated cytotoxicity	45303	82/18723	0.0513227	0.0993343	0.0517584	TYROBP	1	TNBC
TNBC.GO:0008625	GO:0008625	extrinsic apoptotic signaling pathway via death domain receptors	45303	82/18723	0.0513227	0.0993343	0.0517584	LGALS3	1	TNBC
TNBC.GO:0060395	GO:0060395	SMAD protein signal transduction	45303	82/18723	0.0513227	0.0993343	0.0517584	JUN	1	TNBC
TNBC.GO:0048678	GO:0048678	response to axon injury	45303	83/18723	0.0519334	0.0995529	0.0518723	TYROBP	1	TNBC
TNBC.GO:0050672	GO:0050672	negative regulation of lymphocyte proliferation	45303	83/18723	0.0519334	0.0995529	0.0518723	TYROBP	1	TNBC
TNBC.GO:0051899	GO:0051899	membrane depolarization	45303	83/18723	0.0519334	0.0995529	0.0518723	JUN	1	TNBC
TNBC.GO:0010921	GO:0010921	regulation of phosphatase activity	45303	84/18723	0.0525438	0.100083	0.0521487	LGALS3	1	TNBC
TNBC.GO:0032945	GO:0032945	negative regulation of mononuclear cell proliferation	45303	84/18723	0.0525438	0.100083	0.0521487	TYROBP	1	TNBC
TNBC.GO:0071277	GO:0071277	cellular response to calcium ion	45303	85/18723	0.0531538	0.100925	0.0525872	JUND	1	TNBC
TNBC.GO:0022406	GO:0022406	membrane docking	45303	86/18723	0.0537634	0.10176	0.0530225	VMP1	1	TNBC
TNBC.GO:2000177	GO:2000177	regulation of neural precursor cell proliferation	45303	87/18723	0.0543727	0.10259	0.0534547	ID2	1	TNBC
TNBC.GO:0030101	GO:0030101	natural killer cell activation	45303	88/18723	0.0549816	0.103414	0.0538839	TYROBP	1	TNBC
TNBC.GO:0035304	GO:0035304	regulation of protein dephosphorylation	45303	90/18723	0.0561983	0.104393	0.0543943	LGALS3	1	TNBC
TNBC.GO:0061097	GO:0061097	regulation of protein tyrosine kinase activity	45303	90/18723	0.0561983	0.104393	0.0543943	SNX6	1	TNBC
TNBC.GO:0070664	GO:0070664	negative regulation of leukocyte proliferation	45303	90/18723	0.0561983	0.104393	0.0543943	TYROBP	1	TNBC
TNBC.GO:1904705	GO:1904705	regulation of vascular associated smooth muscle cell proliferation	45303	90/18723	0.0561983	0.104393	0.0543943	JUN	1	TNBC
TNBC.GO:0002275	GO:0002275	myeloid cell activation involved in immune response	45303	91/18723	0.0568061	0.104551	0.0544766	TYROBP	1	TNBC
TNBC.GO:0042147	GO:0042147	retrograde transport, endosome to Golgi	45303	91/18723	0.0568061	0.104551	0.0544766	SNX6	1	TNBC
TNBC.GO:1990874	GO:1990874	vascular associated smooth muscle cell proliferation	45303	91/18723	0.0568061	0.104551	0.0544766	JUN	1	TNBC
TNBC.GO:0070509	GO:0070509	calcium ion import	45303	92/18723	0.0574136	0.105173	0.0548009	LGALS3	1	TNBC
TNBC.GO:0032755	GO:0032755	positive regulation of interleukin-6 production	45303	93/18723	0.0580207	0.105173	0.0548009	TYROBP	1	TNBC
TNBC.GO:0051591	GO:0051591	response to cAMP	45303	93/18723	0.0580207	0.105173	0.0548009	JUN	1	TNBC
TNBC.GO:0090398	GO:0090398	cellular senescence	45303	93/18723	0.0580207	0.105173	0.0548009	ID2	1	TNBC
TNBC.GO:1901019	GO:1901019	regulation of calcium ion transmembrane transporter activity	45303	93/18723	0.0580207	0.105173	0.0548009	VMP1	1	TNBC
TNBC.GO:0019080	GO:0019080	viral gene expression	45303	94/18723	0.0586274	0.105319	0.0548766	JUN	1	TNBC
TNBC.GO:0030316	GO:0030316	osteoclast differentiation	45303	94/18723	0.0586274	0.105319	0.0548766	TYROBP	1	TNBC
TNBC.GO:0051702	GO:0051702	biological process involved in interaction with symbiont	45303	94/18723	0.0586274	0.105319	0.0548766	JUN	1	TNBC
TNBC.GO:2001237	GO:2001237	negative regulation of extrinsic apoptotic signaling pathway	45303	97/18723	0.0604455	0.108261	0.0564095	LGALS3	1	TNBC
TNBC.GO:0002444	GO:0002444	myeloid leukocyte mediated immunity	45303	99/18723	0.0616558	0.109125	0.05686	TYROBP	1	TNBC
TNBC.GO:0031341	GO:0031341	regulation of cell killing	45303	99/18723	0.0616558	0.109125	0.05686	TYROBP	1	TNBC
TNBC.GO:0042100	GO:0042100	B cell proliferation	45303	99/18723	0.0616558	0.109125	0.05686	TYROBP	1	TNBC
TNBC.GO:0060291	GO:0060291	long-term synaptic potentiation	45303	99/18723	0.0616558	0.109125	0.05686	TYROBP	1	TNBC
TNBC.GO:0006910	GO:0006910	phagocytosis, recognition	45303	100/18723	0.0622604	0.109871	0.0572487	IGHG1	1	TNBC
TNBC.GO:0045833	GO:0045833	negative regulation of lipid metabolic process	45303	102/18723	0.0634686	0.111348	0.0580183	PIP4K2A	1	TNBC
TNBC.GO:1902106	GO:1902106	negative regulation of leukocyte differentiation	45303	102/18723	0.0634686	0.111348	0.0580183	ID2	1	TNBC
TNBC.GO:0014013	GO:0014013	regulation of gliogenesis	45303	103/18723	0.0640721	0.11143	0.0580607	ID2	1	TNBC
TNBC.GO:0030593	GO:0030593	neutrophil chemotaxis	45303	103/18723	0.0640721	0.11143	0.0580607	LGALS3	1	TNBC
TNBC.GO:0032760	GO:0032760	positive regulation of tumor necrosis factor production	45303	103/18723	0.0640721	0.11143	0.0580607	TYROBP	1	TNBC
TNBC.GO:1903076	GO:1903076	regulation of protein localization to plasma membrane	45303	104/18723	0.0646753	0.112154	0.0584379	LGALS3	1	TNBC
TNBC.GO:0006906	GO:0006906	vesicle fusion	45303	106/18723	0.0658805	0.112938	0.0588467	PIP4K2A	1	TNBC
TNBC.GO:0035821	GO:0035821	modulation of process of other organism	45303	106/18723	0.0658805	0.112938	0.0588467	JUN	1	TNBC
TNBC.GO:0071887	GO:0071887	leukocyte apoptotic process	45303	106/18723	0.0658805	0.112938	0.0588467	LGALS3	1	TNBC
TNBC.GO:1903707	GO:1903707	negative regulation of hemopoiesis	45303	106/18723	0.0658805	0.112938	0.0588467	ID2	1	TNBC
TNBC.GO:0006275	GO:0006275	regulation of DNA replication	45303	107/18723	0.0664827	0.113323	0.0590471	JUN	1	TNBC
TNBC.GO:1903557	GO:1903557	positive regulation of tumor necrosis factor superfamily cytokine production	45303	107/18723	0.0664827	0.113323	0.0590471	TYROBP	1	TNBC
TNBC.GO:0006958	GO:0006958	complement activation, classical pathway	45303	108/18723	0.0670844	0.113702	0.0592449	IGHG1	1	TNBC
TNBC.GO:0007173	GO:0007173	epidermal growth factor receptor signaling pathway	45303	108/18723	0.0670844	0.113702	0.0592449	SNX6	1	TNBC
TNBC.GO:0032414	GO:0032414	positive regulation of ion transmembrane transporter activity	45303	109/18723	0.0676858	0.114128	0.0594669	VMP1	1	TNBC
TNBC.GO:0002698	GO:0002698	negative regulation of immune effector process	45303	110/18723	0.0682868	0.114128	0.0594669	LGALS3	1	TNBC
TNBC.GO:0032611	GO:0032611	interleukin-1 beta production	45303	110/18723	0.0682868	0.114128	0.0594669	TYROBP	1	TNBC
TNBC.GO:0032651	GO:0032651	regulation of interleukin-1 beta production	45303	110/18723	0.0682868	0.114128	0.0594669	TYROBP	1	TNBC
TNBC.GO:0090174	GO:0090174	organelle membrane fusion	45303	110/18723	0.0682868	0.114128	0.0594669	PIP4K2A	1	TNBC
TNBC.GO:0002286	GO:0002286	T cell activation involved in immune response	45303	114/18723	0.0706875	0.117812	0.0613865	LGALS3	1	TNBC
TNBC.GO:0071675	GO:0071675	regulation of mononuclear cell migration	45303	115/18723	0.0712867	0.118482	0.0617354	LGALS3	1	TNBC
TNBC.GO:0007006	GO:0007006	mitochondrial membrane organization	45303	116/18723	0.0718856	0.118819	0.0619111	GZMB	1	TNBC
TNBC.GO:0008286	GO:0008286	insulin receptor signaling pathway	45303	116/18723	0.0718856	0.118819	0.0619111	PIP4K2A	1	TNBC
TNBC.GO:0030301	GO:0030301	cholesterol transport	45303	117/18723	0.0724842	0.119479	0.0622551	PIP4K2A	1	TNBC
TNBC.GO:0051101	GO:0051101	regulation of DNA binding	45303	118/18723	0.0730824	0.120135	0.0625969	JUN	1	TNBC
TNBC.GO:0030218	GO:0030218	erythrocyte differentiation	45303	120/18723	0.0742777	0.121091	0.063095	ID2	1	TNBC
TNBC.GO:0032411	GO:0032411	positive regulation of transporter activity	45303	120/18723	0.0742777	0.121091	0.063095	VMP1	1	TNBC
TNBC.GO:0072655	GO:0072655	establishment of protein localization to mitochondrion	45303	120/18723	0.0742777	0.121091	0.063095	GZMB	1	TNBC
TNBC.GO:0002455	GO:0002455	humoral immune response mediated by circulating immunoglobulin	45303	121/18723	0.0748749	0.121091	0.063095	IGHG1	1	TNBC
TNBC.GO:0038127	GO:0038127	ERBB signaling pathway	45303	121/18723	0.0748749	0.121091	0.063095	SNX6	1	TNBC
TNBC.GO:0042752	GO:0042752	regulation of circadian rhythm	45303	121/18723	0.0748749	0.121091	0.063095	ID2	1	TNBC
TNBC.GO:0050868	GO:0050868	negative regulation of T cell activation	45303	122/18723	0.0754717	0.121402	0.0632569	LGALS3	1	TNBC
TNBC.GO:1990266	GO:1990266	neutrophil migration	45303	122/18723	0.0754717	0.121402	0.0632569	LGALS3	1	TNBC
TNBC.GO:0050852	GO:0050852	T cell receptor signaling pathway	45303	123/18723	0.0760681	0.122034	0.0635863	LGALS3	1	TNBC
TNBC.GO:0010508	GO:0010508	positive regulation of autophagy	45303	124/18723	0.0766642	0.122635	0.0638992	PIP4K2A	1	TNBC
TNBC.GO:0070585	GO:0070585	protein localization to mitochondrion	45303	125/18723	0.0772599	0.122635	0.0638992	GZMB	1	TNBC
TNBC.GO:0071621	GO:0071621	granulocyte chemotaxis	45303	125/18723	0.0772599	0.122635	0.0638992	LGALS3	1	TNBC
TNBC.GO:1904375	GO:1904375	regulation of protein localization to cell periphery	45303	125/18723	0.0772599	0.122635	0.0638992	LGALS3	1	TNBC
TNBC.GO:0006911	GO:0006911	phagocytosis, engulfment	45303	127/18723	0.0784503	0.123087	0.0641347	IGHG1	1	TNBC
TNBC.GO:0048565	GO:0048565	digestive tract development	45303	127/18723	0.0784503	0.123087	0.0641347	ID2	1	TNBC
TNBC.GO:0017015	GO:0017015	regulation of transforming growth factor beta receptor signaling pathway	45303	128/18723	0.079045	0.123087	0.0641347	SNX6	1	TNBC
TNBC.GO:0032612	GO:0032612	interleukin-1 production	45303	128/18723	0.079045	0.123087	0.0641347	TYROBP	1	TNBC
TNBC.GO:0032652	GO:0032652	regulation of interleukin-1 production	45303	128/18723	0.079045	0.123087	0.0641347	TYROBP	1	TNBC
TNBC.GO:0035303	GO:0035303	regulation of dephosphorylation	45303	128/18723	0.079045	0.123087	0.0641347	LGALS3	1	TNBC
TNBC.GO:0034101	GO:0034101	erythrocyte homeostasis	45303	129/18723	0.0796393	0.123087	0.0641347	ID2	1	TNBC
TNBC.GO:0006352	GO:0006352	DNA-templated transcription, initiation	45303	130/18723	0.0802333	0.123087	0.0641347	JUN	1	TNBC
TNBC.GO:0006956	GO:0006956	complement activation	45303	130/18723	0.0802333	0.123087	0.0641347	IGHG1	1	TNBC
TNBC.GO:0015918	GO:0015918	sterol transport	45303	130/18723	0.0802333	0.123087	0.0641347	PIP4K2A	1	TNBC
TNBC.GO:0006661	GO:0006661	phosphatidylinositol biosynthetic process	45303	131/18723	0.0808269	0.123087	0.0641347	PIP4K2A	1	TNBC
TNBC.GO:0045089	GO:0045089	positive regulation of innate immune response	45303	131/18723	0.0808269	0.123087	0.0641347	TYROBP	1	TNBC
TNBC.GO:0046683	GO:0046683	response to organophosphorus	45303	131/18723	0.0808269	0.123087	0.0641347	JUN	1	TNBC
TNBC.GO:0050853	GO:0050853	B cell receptor signaling pathway	45303	131/18723	0.0808269	0.123087	0.0641347	IGHG1	1	TNBC
TNBC.GO:0090101	GO:0090101	negative regulation of transmembrane receptor protein serine/threonine kinase signaling pathway	45303	131/18723	0.0808269	0.123087	0.0641347	SNX6	1	TNBC
TNBC.GO:1903844	GO:1903844	regulation of cellular response to transforming growth factor beta stimulus	45303	131/18723	0.0808269	0.123087	0.0641347	SNX6	1	TNBC
TNBC.GO:0007569	GO:0007569	cell aging	45303	132/18723	0.0814202	0.123364	0.0642791	ID2	1	TNBC
TNBC.GO:0045667	GO:0045667	regulation of osteoblast differentiation	45303	132/18723	0.0814202	0.123364	0.0642791	JUND	1	TNBC
TNBC.GO:0002705	GO:0002705	positive regulation of leukocyte mediated immunity	45303	134/18723	0.0826057	0.124845	0.0650508	TYROBP	1	TNBC
TNBC.GO:0002687	GO:0002687	positive regulation of leukocyte migration	45303	135/18723	0.0831979	0.125424	0.0653525	LGALS3	1	TNBC
TNBC.GO:0099024	GO:0099024	plasma membrane invagination	45303	136/18723	0.0837898	0.126	0.0656525	IGHG1	1	TNBC
TNBC.GO:0030879	GO:0030879	mammary gland development	45303	137/18723	0.0843813	0.126256	0.0657862	ID2	1	TNBC
TNBC.GO:0055123	GO:0055123	digestive system development	45303	137/18723	0.0843813	0.126256	0.0657862	ID2	1	TNBC
TNBC.GO:0045598	GO:0045598	regulation of fat cell differentiation	45303	139/18723	0.0855633	0.127706	0.0665417	ID2	1	TNBC
TNBC.GO:0030183	GO:0030183	B cell differentiation	45303	141/18723	0.0867439	0.128509	0.0669602	ID2	1	TNBC
TNBC.GO:0048284	GO:0048284	organelle fusion	45303	141/18723	0.0867439	0.128509	0.0669602	PIP4K2A	1	TNBC
TNBC.GO:1903038	GO:1903038	negative regulation of leukocyte cell-cell adhesion	45303	141/18723	0.0867439	0.128509	0.0669602	LGALS3	1	TNBC
TNBC.GO:2000045	GO:2000045	regulation of G1/S transition of mitotic cell cycle	45303	142/18723	0.0873336	0.129064	0.0672494	ID2	1	TNBC
TNBC.GO:0007612	GO:0007612	learning	45303	144/18723	0.0885121	0.12953	0.0674919	JUN	1	TNBC
TNBC.GO:0010324	GO:0010324	membrane invagination	45303	144/18723	0.0885121	0.12953	0.0674919	IGHG1	1	TNBC
TNBC.GO:0010821	GO:0010821	regulation of mitochondrion organization	45303	144/18723	0.0885121	0.12953	0.0674919	GZMB	1	TNBC
TNBC.GO:0046718	GO:0046718	viral entry into host cell	45303	144/18723	0.0885121	0.12953	0.0674919	RPSA	1	TNBC
TNBC.GO:0043524	GO:0043524	negative regulation of neuron apoptotic process	45303	145/18723	0.0891008	0.129759	0.067611	SNX6	1	TNBC
TNBC.GO:0061351	GO:0061351	neural precursor cell proliferation	45303	145/18723	0.0891008	0.129759	0.067611	ID2	1	TNBC
TNBC.GO:0042542	GO:0042542	response to hydrogen peroxide	45303	146/18723	0.0896892	0.130299	0.0678927	JUN	1	TNBC
TNBC.GO:0002181	GO:0002181	cytoplasmic translation	45303	148/18723	0.0908649	0.131055	0.0682866	RPSA	1	TNBC
TNBC.GO:0014074	GO:0014074	response to purine-containing compound	45303	148/18723	0.0908649	0.131055	0.0682866	JUN	1	TNBC
TNBC.GO:0097530	GO:0097530	granulocyte migration	45303	148/18723	0.0908649	0.131055	0.0682866	LGALS3	1	TNBC
TNBC.GO:0051592	GO:0051592	response to calcium ion	45303	149/18723	0.0914522	0.131586	0.0685632	JUND	1	TNBC
TNBC.GO:0044409	GO:0044409	entry into host	45303	151/18723	0.0926259	0.132323	0.0689471	RPSA	1	TNBC
TNBC.GO:1904064	GO:1904064	positive regulation of cation transmembrane transport	45303	151/18723	0.0926259	0.132323	0.0689471	VMP1	1	TNBC
TNBC.GO:2001236	GO:2001236	regulation of extrinsic apoptotic signaling pathway	45303	151/18723	0.0926259	0.132323	0.0689471	LGALS3	1	TNBC
TNBC.GO:0050871	GO:0050871	positive regulation of B cell activation	45303	152/18723	0.0932121	0.132844	0.0692187	IGHG1	1	TNBC
TNBC.GO:0034614	GO:0034614	cellular response to reactive oxygen species	45303	155/18723	0.0949689	0.134708	0.0701898	JUN	1	TNBC
TNBC.GO:0051147	GO:0051147	regulation of muscle cell differentiation	45303	155/18723	0.0949689	0.134708	0.0701898	ID2	1	TNBC
TNBC.GO:0009267	GO:0009267	cellular response to starvation	45303	156/18723	0.0955538	0.135089	0.0703885	JUN	1	TNBC
TNBC.GO:0002262	GO:0002262	myeloid cell homeostasis	45303	157/18723	0.0961384	0.135089	0.0703885	ID2	1	TNBC
TNBC.GO:0007030	GO:0007030	Golgi organization	45303	157/18723	0.0961384	0.135089	0.0703885	VMP1	1	TNBC
TNBC.GO:2000377	GO:2000377	regulation of reactive oxygen species metabolic process	45303	157/18723	0.0961384	0.135089	0.0703885	TYROBP	1	TNBC
TNBC.GO:0046488	GO:0046488	phosphatidylinositol metabolic process	45303	159/18723	0.0973064	0.136093	0.0709116	PIP4K2A	1	TNBC
TNBC.GO:1903169	GO:1903169	regulation of calcium ion transmembrane transport	45303	159/18723	0.0973064	0.136093	0.0709116	VMP1	1	TNBC
TNBC.GO:0090316	GO:0090316	positive regulation of intracellular protein transport	45303	160/18723	0.0978899	0.136591	0.0711709	GZMB	1	TNBC
TNBC.GO:0051100	GO:0051100	negative regulation of binding	45303	162/18723	0.0990559	0.137897	0.0718515	JUN	1	TNBC
TNBC.GO:0061025	GO:0061025	membrane fusion	45303	163/18723	0.0996384	0.138387	0.0721067	PIP4K2A	1	TNBC
TNBC.GO:0050806	GO:0050806	positive regulation of synaptic transmission	45303	164/18723	0.100221	0.138874	0.0723605	TYROBP	1	TNBC
TNBC.GO:0032635	GO:0032635	interleukin-6 production	45303	165/18723	0.100802	0.139038	0.0724459	TYROBP	1	TNBC
TNBC.GO:0032675	GO:0032675	regulation of interleukin-6 production	45303	165/18723	0.100802	0.139038	0.0724459	TYROBP	1	TNBC
TNBC.GO:0034767	GO:0034767	positive regulation of ion transmembrane transport	45303	167/18723	0.101965	0.140319	0.0731134	VMP1	1	TNBC
TNBC.GO:0002833	GO:0002833	positive regulation of response to biotic stimulus	45303	168/18723	0.102546	0.140473	0.073194	TYROBP	1	TNBC
TNBC.GO:1902806	GO:1902806	regulation of cell cycle G1/S phase transition	45303	168/18723	0.102546	0.140473	0.073194	ID2	1	TNBC
TNBC.GO:0042129	GO:0042129	regulation of T cell proliferation	45303	171/18723	0.104286	0.142532	0.0742666	LGALS3	1	TNBC
TNBC.GO:0010469	GO:0010469	regulation of signaling receptor activity	45303	173/18723	0.105444	0.143788	0.0749209	SNX6	1	TNBC
TNBC.GO:0045619	GO:0045619	regulation of lymphocyte differentiation	45303	174/18723	0.106023	0.144249	0.0751612	ID2	1	TNBC
TNBC.GO:0052126	GO:0052126	movement in host environment	45303	175/18723	0.106601	0.144708	0.0754003	RPSA	1	TNBC
TNBC.GO:0007626	GO:0007626	locomotory behavior	45303	179/18723	0.108911	0.14751	0.0768602	ID2	1	TNBC
TNBC.GO:0032640	GO:0032640	tumor necrosis factor production	45303	181/18723	0.110064	0.148401	0.0773248	TYROBP	1	TNBC
TNBC.GO:0032680	GO:0032680	regulation of tumor necrosis factor production	45303	181/18723	0.110064	0.148401	0.0773248	TYROBP	1	TNBC
TNBC.GO:0043433	GO:0043433	negative regulation of DNA-binding transcription factor activity	45303	185/18723	0.112366	0.150587	0.0784639	ID2	1	TNBC
TNBC.GO:0008217	GO:0008217	regulation of blood pressure	45303	186/18723	0.11294	0.150587	0.0784639	ID2	1	TNBC
TNBC.GO:0071706	GO:0071706	tumor necrosis factor superfamily cytokine production	45303	186/18723	0.11294	0.150587	0.0784639	TYROBP	1	TNBC
TNBC.GO:1902115	GO:1902115	regulation of organelle assembly	45303	186/18723	0.11294	0.150587	0.0784639	PIP4K2A	1	TNBC
TNBC.GO:1903555	GO:1903555	regulation of tumor necrosis factor superfamily cytokine production	45303	186/18723	0.11294	0.150587	0.0784639	TYROBP	1	TNBC
TNBC.GO:0050821	GO:0050821	protein stabilization	45303	191/18723	0.115808	0.154069	0.0802779	TYROBP	1	TNBC
TNBC.GO:0007565	GO:0007565	female pregnancy	45303	193/18723	0.116953	0.155247	0.080892	VMP1	1	TNBC
TNBC.GO:0002285	GO:0002285	lymphocyte activation involved in immune response	45303	194/18723	0.117525	0.155319	0.0809295	LGALS3	1	TNBC
TNBC.GO:0050777	GO:0050777	negative regulation of immune response	45303	194/18723	0.117525	0.155319	0.0809295	LGALS3	1	TNBC
TNBC.GO:0022408	GO:0022408	negative regulation of cell-cell adhesion	45303	196/18723	0.118668	0.1558	0.0811799	LGALS3	1	TNBC
TNBC.GO:0045664	GO:0045664	regulation of neuron differentiation	45303	196/18723	0.118668	0.1558	0.0811799	ID2	1	TNBC
TNBC.GO:0071674	GO:0071674	mononuclear cell migration	45303	196/18723	0.118668	0.1558	0.0811799	LGALS3	1	TNBC
TNBC.GO:0042594	GO:0042594	response to starvation	45303	197/18723	0.119238	0.156207	0.0813923	JUN	1	TNBC
TNBC.GO:0048167	GO:0048167	regulation of synaptic plasticity	45303	198/18723	0.119809	0.156613	0.0816036	TYROBP	1	TNBC
TNBC.GO:0042098	GO:0042098	T cell proliferation	45303	199/18723	0.120379	0.157016	0.0818137	LGALS3	1	TNBC
TNBC.GO:0032388	GO:0032388	positive regulation of intracellular transport	45303	202/18723	0.122088	0.158899	0.0827948	GZMB	1	TNBC
TNBC.GO:0032869	GO:0032869	cellular response to insulin stimulus	45303	203/18723	0.122656	0.15895	0.0828212	PIP4K2A	1	TNBC
TNBC.GO:0051701	GO:0051701	biological process involved in interaction with host	45303	203/18723	0.122656	0.15895	0.0828212	RPSA	1	TNBC
TNBC.GO:0016064	GO:0016064	immunoglobulin mediated immune response	45303	207/18723	0.124928	0.161545	0.0841735	IGHG1	1	TNBC
TNBC.GO:1901215	GO:1901215	negative regulation of neuron death	45303	208/18723	0.125495	0.161929	0.0843738	SNX6	1	TNBC
TNBC.GO:0002685	GO:0002685	regulation of leukocyte migration	45303	210/18723	0.126629	0.162692	0.0847711	LGALS3	1	TNBC
TNBC.GO:0019724	GO:0019724	B cell mediated immunity	45303	210/18723	0.126629	0.162692	0.0847711	IGHG1	1	TNBC
TNBC.GO:0030100	GO:0030100	regulation of endocytosis	45303	211/18723	0.127195	0.162722	0.0847869	LGALS3	1	TNBC
TNBC.GO:0046474	GO:0046474	glycerophospholipid biosynthetic process	45303	211/18723	0.127195	0.162722	0.0847869	PIP4K2A	1	TNBC
TNBC.GO:0006469	GO:0006469	negative regulation of protein kinase activity	45303	212/18723	0.12776	0.163098	0.0849829	SNX6	1	TNBC
TNBC.GO:0000082	GO:0000082	G1/S transition of mitotic cell cycle	45303	214/18723	0.128891	0.164192	0.0855528	ID2	1	TNBC
TNBC.GO:0031669	GO:0031669	cellular response to nutrient levels	45303	215/18723	0.129456	0.164562	0.0857457	JUN	1	TNBC
TNBC.GO:0045088	GO:0045088	regulation of innate immune response	45303	218/18723	0.131148	0.165343	0.0861525	TYROBP	1	TNBC
TNBC.GO:0034764	GO:0034764	positive regulation of transmembrane transport	45303	219/18723	0.131711	0.165343	0.0861525	VMP1	1	TNBC
TNBC.GO:0097191	GO:0097191	extrinsic apoptotic signaling pathway	45303	219/18723	0.131711	0.165343	0.0861525	LGALS3	1	TNBC
TNBC.GO:2001020	GO:2001020	regulation of response to DNA damage stimulus	45303	219/18723	0.131711	0.165343	0.0861525	IER3	1	TNBC
TNBC.GO:0022618	GO:0022618	ribonucleoprotein complex assembly	45303	220/18723	0.132275	0.165343	0.0861525	RPSA	1	TNBC
TNBC.GO:0031503	GO:0031503	protein-containing complex localization	45303	220/18723	0.132275	0.165343	0.0861525	TYROBP	1	TNBC
TNBC.GO:0044706	GO:0044706	multi-multicellular organism process	45303	220/18723	0.132275	0.165343	0.0861525	VMP1	1	TNBC
TNBC.GO:0097529	GO:0097529	myeloid leukocyte migration	45303	220/18723	0.132275	0.165343	0.0861525	LGALS3	1	TNBC
TNBC.GO:0000302	GO:0000302	response to reactive oxygen species	45303	222/18723	0.1334	0.166403	0.0867047	JUN	1	TNBC
TNBC.GO:0032984	GO:0032984	protein-containing complex disassembly	45303	224/18723	0.134524	0.16711	0.0870731	VMP1	1	TNBC
TNBC.GO:2001234	GO:2001234	negative regulation of apoptotic signaling pathway	45303	224/18723	0.134524	0.16711	0.0870731	LGALS3	1	TNBC
TNBC.GO:0010001	GO:0010001	glial cell differentiation	45303	225/18723	0.135085	0.167115	0.087076	ID2	1	TNBC
TNBC.GO:0050769	GO:0050769	positive regulation of neurogenesis	45303	225/18723	0.135085	0.167115	0.087076	ID2	1	TNBC
TNBC.GO:0002703	GO:0002703	regulation of leukocyte mediated immunity	45303	226/18723	0.135646	0.167464	0.0872577	TYROBP	1	TNBC
TNBC.GO:0071826	GO:0071826	ribonucleoprotein complex subunit organization	45303	227/18723	0.136207	0.167811	0.0874385	RPSA	1	TNBC
TNBC.GO:0001649	GO:0001649	osteoblast differentiation	45303	229/18723	0.137327	0.168155	0.0876176	JUND	1	TNBC
TNBC.GO:0033157	GO:0033157	regulation of intracellular protein transport	45303	229/18723	0.137327	0.168155	0.0876176	GZMB	1	TNBC
TNBC.GO:0045444	GO:0045444	fat cell differentiation	45303	229/18723	0.137327	0.168155	0.0876176	ID2	1	TNBC
TNBC.GO:0016197	GO:0016197	endosomal transport	45303	230/18723	0.137887	0.168155	0.0876176	SNX6	1	TNBC
TNBC.GO:0030595	GO:0030595	leukocyte chemotaxis	45303	230/18723	0.137887	0.168155	0.0876176	LGALS3	1	TNBC
TNBC.GO:0002699	GO:0002699	positive regulation of immune effector process	45303	235/18723	0.140681	0.171214	0.0892115	TYROBP	1	TNBC
TNBC.GO:0048738	GO:0048738	cardiac muscle tissue development	45303	236/18723	0.141239	0.171545	0.0893839	ID2	1	TNBC
TNBC.GO:0031334	GO:0031334	positive regulation of protein-containing complex assembly	45303	237/18723	0.141796	0.171874	0.0895554	LGALS3	1	TNBC
TNBC.GO:0072593	GO:0072593	reactive oxygen species metabolic process	45303	239/18723	0.14291	0.172875	0.0900769	TYROBP	1	TNBC
TNBC.GO:0044843	GO:0044843	cell cycle G1/S phase transition	45303	241/18723	0.144022	0.17387	0.0905955	ID2	1	TNBC
TNBC.GO:0017148	GO:0017148	negative regulation of translation	45303	245/18723	0.146244	0.176197	0.0918079	GZMB	1	TNBC
TNBC.GO:0031668	GO:0031668	cellular response to extracellular stimulus	45303	246/18723	0.146798	0.176511	0.0919713	JUN	1	TNBC
TNBC.GO:0021537	GO:0021537	telencephalon development	45303	248/18723	0.147906	0.177487	0.0924801	ID2	1	TNBC
TNBC.GO:0045017	GO:0045017	glycerolipid biosynthetic process	45303	252/18723	0.150118	0.179782	0.0936757	PIP4K2A	1	TNBC
TNBC.GO:0008654	GO:0008654	phospholipid biosynthetic process	45303	253/18723	0.15067	0.180084	0.093833	PIP4K2A	1	TNBC
TNBC.GO:0006839	GO:0006839	mitochondrial transport	45303	254/18723	0.151222	0.180384	0.0939894	GZMB	1	TNBC
TNBC.GO:0007611	GO:0007611	learning or memory	45303	255/18723	0.151773	0.180622	0.0941134	JUN	1	TNBC
TNBC.GO:0034976	GO:0034976	response to endoplasmic reticulum stress	45303	256/18723	0.152324	0.180622	0.0941134	JUN	1	TNBC
TNBC.GO:0090092	GO:0090092	regulation of transmembrane receptor protein serine/threonine kinase signaling pathway	45303	256/18723	0.152324	0.180622	0.0941134	SNX6	1	TNBC
TNBC.GO:0045165	GO:0045165	cell fate commitment	45303	258/18723	0.153426	0.181569	0.0946069	ID2	1	TNBC
TNBC.GO:0006260	GO:0006260	DNA replication	45303	260/18723	0.154526	0.182152	0.0949108	JUN	1	TNBC
TNBC.GO:0090150	GO:0090150	establishment of protein localization to membrane	45303	260/18723	0.154526	0.182152	0.0949108	GZMB	1	TNBC
TNBC.GO:0032868	GO:0032868	response to insulin	45303	264/18723	0.156722	0.184018	0.0958829	PIP4K2A	1	TNBC
TNBC.GO:0050730	GO:0050730	regulation of peptidyl-tyrosine phosphorylation	45303	264/18723	0.156722	0.184018	0.0958829	SNX6	1	TNBC
TNBC.GO:0032412	GO:0032412	regulation of ion transmembrane transporter activity	45303	267/18723	0.158365	0.185584	0.0966993	VMP1	1	TNBC
TNBC.GO:0048872	GO:0048872	homeostasis of number of cells	45303	272/18723	0.161098	0.188052	0.0979852	ID2	1	TNBC
TNBC.GO:0051962	GO:0051962	positive regulation of nervous system development	45303	272/18723	0.161098	0.188052	0.0979852	ID2	1	TNBC
TNBC.GO:0034249	GO:0034249	negative regulation of cellular amide metabolic process	45303	273/18723	0.161644	0.188323	0.0981262	GZMB	1	TNBC
TNBC.GO:0022898	GO:0022898	regulation of transmembrane transporter activity	45303	278/18723	0.164367	0.190755	0.0993933	VMP1	1	TNBC
TNBC.GO:0031349	GO:0031349	positive regulation of defense response	45303	278/18723	0.164367	0.190755	0.0993933	TYROBP	1	TNBC
TNBC.GO:0006470	GO:0006470	protein dephosphorylation	45303	281/18723	0.165997	0.192274	0.100185	LGALS3	1	TNBC
TNBC.GO:0015850	GO:0015850	organic hydroxy compound transport	45303	284/18723	0.167624	0.193412	0.100778	PIP4K2A	1	TNBC
TNBC.GO:0072659	GO:0072659	protein localization to plasma membrane	45303	284/18723	0.167624	0.193412	0.100778	LGALS3	1	TNBC
TNBC.GO:0048562	GO:0048562	embryonic organ morphogenesis	45303	285/18723	0.168166	0.193665	0.10091	ID2	1	TNBC
TNBC.GO:0034599	GO:0034599	cellular response to oxidative stress	45303	288/18723	0.169789	0.19516	0.101688	JUN	1	TNBC
TNBC.GO:0071375	GO:0071375	cellular response to peptide hormone stimulus	45303	290/18723	0.170869	0.196026	0.10214	PIP4K2A	1	TNBC
TNBC.GO:0050890	GO:0050890	cognition	45303	296/18723	0.174103	0.199355	0.103874	JUN	1	TNBC
TNBC.GO:0031647	GO:0031647	regulation of protein stability	45303	298/18723	0.175179	0.200056	0.10424	TYROBP	1	TNBC
TNBC.GO:0042254	GO:0042254	ribosome biogenesis	45303	299/18723	0.175716	0.200056	0.10424	RPSA	1	TNBC
TNBC.GO:1901990	GO:1901990	regulation of mitotic cell cycle phase transition	45303	299/18723	0.175716	0.200056	0.10424	ID2	1	TNBC
TNBC.GO:0016050	GO:0016050	vesicle organization	45303	300/18723	0.176253	0.200287	0.10436	PIP4K2A	1	TNBC
TNBC.GO:0042063	GO:0042063	gliogenesis	45303	301/18723	0.176789	0.200517	0.10448	ID2	1	TNBC
TNBC.GO:0007162	GO:0007162	negative regulation of cell adhesion	45303	303/18723	0.177861	0.200973	0.104718	LGALS3	1	TNBC
TNBC.GO:0051222	GO:0051222	positive regulation of protein transport	45303	303/18723	0.177861	0.200973	0.104718	GZMB	1	TNBC
TNBC.GO:0090287	GO:0090287	regulation of cellular response to growth factor stimulus	45303	304/18723	0.178397	0.2012	0.104836	SNX6	1	TNBC
TNBC.GO:0006650	GO:0006650	glycerophospholipid metabolic process	45303	306/18723	0.179467	0.202027	0.105267	PIP4K2A	1	TNBC
TNBC.GO:0032409	GO:0032409	regulation of transporter activity	45303	310/18723	0.181604	0.203668	0.106122	VMP1	1	TNBC
TNBC.GO:0060326	GO:0060326	cell chemotaxis	45303	310/18723	0.181604	0.203668	0.106122	LGALS3	1	TNBC
TNBC.GO:0070588	GO:0070588	calcium ion transmembrane transport	45303	312/18723	0.18267	0.204482	0.106546	VMP1	1	TNBC
TNBC.GO:0006959	GO:0006959	humoral immune response	45303	317/18723	0.185331	0.206688	0.107696	IGHG1	1	TNBC
TNBC.GO:0019058	GO:0019058	viral life cycle	45303	317/18723	0.185331	0.206688	0.107696	RPSA	1	TNBC
TNBC.GO:1904951	GO:1904951	positive regulation of establishment of protein localization	45303	319/18723	0.186393	0.207487	0.108112	GZMB	1	TNBC
TNBC.GO:0071496	GO:0071496	cellular response to external stimulus	45303	320/18723	0.186923	0.207692	0.108219	JUN	1	TNBC
TNBC.GO:0002831	GO:0002831	regulation of response to biotic stimulus	45303	327/18723	0.190628	0.211417	0.110159	TYROBP	1	TNBC
TNBC.GO:0050863	GO:0050863	regulation of T cell activation	45303	329/18723	0.191683	0.212196	0.110565	LGALS3	1	TNBC
TNBC.GO:1990778	GO:1990778	protein localization to cell periphery	45303	333/18723	0.193791	0.214133	0.111575	LGALS3	1	TNBC
TNBC.GO:1903037	GO:1903037	regulation of leukocyte cell-cell adhesion	45303	336/18723	0.195368	0.214874	0.11196	LGALS3	1	TNBC
TNBC.GO:0007265	GO:0007265	Ras protein signal transduction	45303	337/18723	0.195893	0.214874	0.11196	JUN	1	TNBC
TNBC.GO:0032386	GO:0032386	regulation of intracellular transport	45303	337/18723	0.195893	0.214874	0.11196	GZMB	1	TNBC
TNBC.GO:0062197	GO:0062197	cellular response to chemical stress	45303	337/18723	0.195893	0.214874	0.11196	JUN	1	TNBC
TNBC.GO:0001933	GO:0001933	negative regulation of protein phosphorylation	45303	342/18723	0.198514	0.217351	0.113251	SNX6	1	TNBC
TNBC.GO:0042742	GO:0042742	defense response to bacterium	45303	350/18723	0.202691	0.221521	0.115424	IGHG1	1	TNBC
TNBC.GO:0002460	GO:0002460	adaptive immune response based on somatic recombination of immune receptors built from immunoglobulin superfamily domains	45303	356/18723	0.205811	0.223866	0.116646	IGHG1	1	TNBC
TNBC.GO:2001233	GO:2001233	regulation of apoptotic signaling pathway	45303	356/18723	0.205811	0.223866	0.116646	LGALS3	1	TNBC
TNBC.GO:0001818	GO:0001818	negative regulation of cytokine production	45303	357/18723	0.20633	0.223866	0.116646	TYROBP	1	TNBC
TNBC.GO:1904062	GO:1904062	regulation of cation transmembrane transport	45303	357/18723	0.20633	0.223866	0.116646	VMP1	1	TNBC
TNBC.GO:0051098	GO:0051098	regulation of binding	45303	363/18723	0.209437	0.226827	0.118189	JUN	1	TNBC
TNBC.GO:0050767	GO:0050767	regulation of neurogenesis	45303	364/18723	0.209954	0.226977	0.118267	ID2	1	TNBC
TNBC.GO:0140694	GO:0140694	non-membrane-bounded organelle assembly	45303	367/18723	0.211502	0.228239	0.118925	RPSA	1	TNBC
TNBC.GO:0050900	GO:0050900	leukocyte migration	45303	369/18723	0.212532	0.22894	0.11929	LGALS3	1	TNBC
TNBC.GO:0007159	GO:0007159	leukocyte cell-cell adhesion	45303	371/18723	0.213562	0.229636	0.119653	LGALS3	1	TNBC
TNBC.GO:0030098	GO:0030098	lymphocyte differentiation	45303	374/18723	0.215104	0.23088	0.120301	ID2	1	TNBC
TNBC.GO:0018108	GO:0018108	peptidyl-tyrosine phosphorylation	45303	375/18723	0.215617	0.231018	0.120373	SNX6	1	TNBC
TNBC.GO:0018212	GO:0018212	peptidyl-tyrosine modification	45303	378/18723	0.217155	0.232251	0.121015	SNX6	1	TNBC
TNBC.GO:0051346	GO:0051346	negative regulation of hydrolase activity	45303	379/18723	0.217667	0.232385	0.121085	LGALS3	1	TNBC
TNBC.GO:0006644	GO:0006644	phospholipid metabolic process	45303	383/18723	0.219712	0.233865	0.121856	PIP4K2A	1	TNBC
TNBC.GO:0014706	GO:0014706	striated muscle tissue development	45303	384/18723	0.220223	0.233865	0.121856	ID2	1	TNBC
TNBC.GO:0042692	GO:0042692	muscle cell differentiation	45303	384/18723	0.220223	0.233865	0.121856	ID2	1	TNBC
TNBC.GO:1901987	GO:1901987	regulation of cell cycle phase transition	45303	390/18723	0.22328	0.236692	0.123329	ID2	1	TNBC
TNBC.GO:0046486	GO:0046486	glycerolipid metabolic process	45303	392/18723	0.224296	0.237351	0.123672	PIP4K2A	1	TNBC
TNBC.GO:0006869	GO:0006869	lipid transport	45303	398/18723	0.227338	0.240146	0.125129	PIP4K2A	1	TNBC
TNBC.GO:0060537	GO:0060537	muscle tissue development	45303	403/18723	0.229865	0.242389	0.126297	ID2	1	TNBC
TNBC.GO:0001503	GO:0001503	ossification	45303	408/18723	0.232385	0.244615	0.127457	JUND	1	TNBC
TNBC.GO:0016311	GO:0016311	dephosphorylation	45303	417/18723	0.2369	0.248932	0.129707	LGALS3	1	TNBC
TNBC.GO:0034329	GO:0034329	cell junction assembly	45303	420/18723	0.2384	0.25007	0.1303	VMP1	1	TNBC
TNBC.GO:0072594	GO:0072594	establishment of protein localization to organelle	45303	422/18723	0.239398	0.250679	0.130617	GZMB	1	TNBC
TNBC.GO:0044772	GO:0044772	mitotic cell cycle phase transition	45303	424/18723	0.240395	0.251284	0.130932	ID2	1	TNBC
TNBC.GO:0031331	GO:0031331	positive regulation of cellular catabolic process	45303	427/18723	0.241889	0.251531	0.131061	PIP4K2A	1	TNBC
TNBC.GO:0032103	GO:0032103	positive regulation of response to external stimulus	45303	427/18723	0.241889	0.251531	0.131061	TYROBP	1	TNBC
TNBC.GO:0048568	GO:0048568	embryonic organ development	45303	427/18723	0.241889	0.251531	0.131061	ID2	1	TNBC
TNBC.GO:0043254	GO:0043254	regulation of protein-containing complex assembly	45303	428/18723	0.242386	0.251612	0.131103	LGALS3	1	TNBC
TNBC.GO:0008380	GO:0008380	RNA splicing	45303	434/18723	0.245363	0.253824	0.132256	LGALS3	1	TNBC
TNBC.GO:0042391	GO:0042391	regulation of membrane potential	45303	434/18723	0.245363	0.253824	0.132256	JUN	1	TNBC
TNBC.GO:0048732	GO:0048732	gland development	45303	436/18723	0.246353	0.25441	0.132561	ID2	1	TNBC
TNBC.GO:0050673	GO:0050673	epithelial cell proliferation	45303	437/18723	0.246848	0.254482	0.132599	ID2	1	TNBC
TNBC.GO:0050804	GO:0050804	modulation of chemical synaptic transmission	45303	439/18723	0.247836	0.254697	0.132711	TYROBP	1	TNBC
TNBC.GO:0051090	GO:0051090	regulation of DNA-binding transcription factor activity	45303	440/18723	0.24833	0.254697	0.132711	ID2	1	TNBC
TNBC.GO:0099177	GO:0099177	regulation of trans-synaptic signaling	45303	440/18723	0.24833	0.254697	0.132711	TYROBP	1	TNBC
TNBC.GO:0022411	GO:0022411	cellular component disassembly	45303	443/18723	0.249809	0.255341	0.133046	VMP1	1	TNBC
TNBC.GO:0051960	GO:0051960	regulation of nervous system development	45303	443/18723	0.249809	0.255341	0.133046	ID2	1	TNBC
TNBC.GO:0006979	GO:0006979	response to oxidative stress	45303	446/18723	0.251285	0.256414	0.133605	JUN	1	TNBC
TNBC.GO:0010876	GO:0010876	lipid localization	45303	448/18723	0.252268	0.256544	0.133673	PIP4K2A	1	TNBC
TNBC.GO:0022407	GO:0022407	regulation of cell-cell adhesion	45303	448/18723	0.252268	0.256544	0.133673	LGALS3	1	TNBC
TNBC.GO:0007346	GO:0007346	regulation of mitotic cell cycle	45303	457/18723	0.256676	0.260585	0.135779	ID2	1	TNBC
TNBC.GO:0009410	GO:0009410	response to xenobiotic stimulus	45303	462/18723	0.259115	0.262617	0.136837	JUN	1	TNBC
TNBC.GO:0022613	GO:0022613	ribonucleoprotein complex biogenesis	45303	463/18723	0.259602	0.262667	0.136863	RPSA	1	TNBC
TNBC.GO:0001819	GO:0001819	positive regulation of cytokine production	45303	467/18723	0.261547	0.264188	0.137656	TYROBP	1	TNBC
TNBC.GO:0006417	GO:0006417	regulation of translation	45303	468/18723	0.262032	0.264234	0.13768	GZMB	1	TNBC
TNBC.GO:0051051	GO:0051051	negative regulation of transport	45303	470/18723	0.263002	0.264767	0.137958	LGALS3	1	TNBC
TNBC.GO:0031667	GO:0031667	response to nutrient levels	45303	474/18723	0.264938	0.26627	0.13874	JUN	1	TNBC
TNBC.GO:0042110	GO:0042110	T cell activation	45303	487/18723	0.271199	0.272106	0.141782	LGALS3	1	TNBC
TNBC.GO:0034765	GO:0034765	regulation of ion transmembrane transport	45303	491/18723	0.273116	0.273572	0.142545	VMP1	1	TNBC
TNBC.GO:0009896	GO:0009896	positive regulation of catabolic process	45303	492/18723	0.273594	0.273594	0.142557	PIP4K2A	1	TNBC
Others.GO:0042832	GO:0042832	defense response to protozoan	45292	25/18723	0.00133526	0.00875165	NA	LYST	1	Others
Others.GO:0001562	GO:0001562	response to protozoan	45292	26/18723	0.00138867	0.00875165	NA	LYST	1	Others
Others.GO:0032438	GO:0032438	melanosome organization	45292	28/18723	0.00149549	0.00875165	NA	LYST	1	Others
Others.GO:0048753	GO:0048753	pigment granule organization	45292	29/18723	0.0015489	0.00875165	NA	LYST	1	Others
Others.GO:0032509	GO:0032509	endosome transport via multivesicular body sorting pathway	45292	31/18723	0.00165572	0.00875165	NA	LYST	1	Others
Others.GO:0033363	GO:0033363	secretory granule organization	45292	37/18723	0.00197618	0.00875165	NA	LYST	1	Others
Others.GO:0071985	GO:0071985	multivesicular body sorting pathway	45292	37/18723	0.00197618	0.00875165	NA	LYST	1	Others
Others.GO:0033059	GO:0033059	cellular pigmentation	45292	53/18723	0.00283074	0.00942485	NA	LYST	1	Others
Others.GO:0008333	GO:0008333	endosome to lysosome transport	45292	55/18723	0.00293756	0.00942485	NA	LYST	1	Others
Others.GO:0042267	GO:0042267	natural killer cell mediated cytotoxicity	45292	68/18723	0.0036319	0.00942485	NA	LYST	1	Others
Others.GO:0002228	GO:0002228	natural killer cell mediated immunity	45292	71/18723	0.00379213	0.00942485	NA	LYST	1	Others
Others.GO:0007040	GO:0007040	lysosome organization	45292	74/18723	0.00395236	0.00942485	NA	LYST	1	Others
Others.GO:0080171	GO:0080171	lytic vacuole organization	45292	74/18723	0.00395236	0.00942485	NA	LYST	1	Others
Others.GO:0043473	GO:0043473	pigmentation	45292	98/18723	0.0052342	0.01159	NA	LYST	1	Others
Others.GO:0007041	GO:0007041	lysosomal transport	45292	114/18723	0.00608877	0.0125835	NA	LYST	1	Others
Others.GO:0001909	GO:0001909	leukocyte mediated cytotoxicity	45292	124/18723	0.00662287	0.0128318	NA	LYST	1	Others
Others.GO:0007034	GO:0007034	vacuolar transport	45292	157/18723	0.00838541	0.015291	NA	LYST	1	Others
Others.GO:0007033	GO:0007033	vacuole organization	45292	180/18723	0.00961384	0.0163829	NA	LYST	1	Others
Others.GO:0001906	GO:0001906	cell killing	45292	188/18723	0.0100411	0.0163829	NA	LYST	1	Others
Others.GO:0016197	GO:0016197	endosomal transport	45292	230/18723	0.0122844	0.018134	NA	LYST	1	Others
Others.GO:0030595	GO:0030595	leukocyte chemotaxis	45292	230/18723	0.0122844	0.018134	NA	LYST	1	Others
Others.GO:0051607	GO:0051607	defense response to virus	45292	265/18723	0.0141537	0.0190767	NA	LYST	1	Others
Others.GO:0140546	GO:0140546	defense response to symbiont	45292	265/18723	0.0141537	0.0190767	NA	LYST	1	Others
Others.GO:0016050	GO:0016050	vesicle organization	45292	300/18723	0.0160231	0.0197412	NA	LYST	1	Others
Others.GO:0006909	GO:0006909	phagocytosis	45292	308/18723	0.0164504	0.0197412	NA	LYST	1	Others
Others.GO:0060326	GO:0060326	cell chemotaxis	45292	310/18723	0.0165572	0.0197412	NA	LYST	1	Others
Others.GO:0002449	GO:0002449	lymphocyte mediated immunity	45292	350/18723	0.0186936	0.0203653	NA	LYST	1	Others
Others.GO:0042742	GO:0042742	defense response to bacterium	45292	350/18723	0.0186936	0.0203653	NA	LYST	1	Others
Others.GO:0009615	GO:0009615	response to virus	45292	367/18723	0.0196016	0.0203653	NA	LYST	1	Others
Others.GO:0050900	GO:0050900	leukocyte migration	45292	369/18723	0.0197084	0.0203653	NA	LYST	1	Others
Others.GO:0002443	GO:0002443	leukocyte mediated immunity	45292	440/18723	0.0235005	0.0235005	NA	LYST	1	Others

## Sheet: NK_FCGR3A_GO
S2D Table. GO analysis result of gene signatures of NK_FCGR3A cell in TNBC and non-TNBC
	ID	Description	GeneRatio	BgRatio	pvalue	p.adjust	qvalue	geneID	Count	type
TNBC.GO:0001819	GO:0001819	positive regulation of cytokine production	45532	467/18723	2.83e-07	0.000153206	0.000104689	BTN3A1/FCER1G/RSAD2/FOXP1/ISG15/PDE4D/DHX36/HMGB2	8	TNBC
TNBC.GO:0002764	GO:0002764	immune response-regulating signaling pathway	45532	468/18723	2.87e-07	0.000153206	0.000104689	KLRC1/BTN3A1/FCER1G/RSAD2/FOXP1/KLRD1/PDE4D/OASL	8	TNBC
TNBC.GO:0002768	GO:0002768	immune response-regulating cell surface receptor signaling pathway	45471	315/18723	5.96e-06	0.00196787	0.00134469	KLRC1/BTN3A1/FCER1G/FOXP1/KLRD1/PDE4D	6	TNBC
TNBC.GO:0002831	GO:0002831	regulation of response to biotic stimulus	45471	327/18723	7.38e-06	0.00196787	0.00134469	KLRC1/FOXP1/ISG15/KLRD1/OASL/HMGB2	6	TNBC
Others.GO:0045059	GO:0045059	positive thymic T cell selection	45328	14/18723	7.77e-06	0.00132173	0.000613805	CD3G/CD3D	2	Others
Others.GO:0045061	GO:0045061	thymic T cell selection	45328	22/18723	1.97e-05	0.00167566	0.000778172	CD3G/CD3D	2	Others
Others.GO:0043368	GO:0043368	positive T cell selection	45328	37/18723	5.67e-05	0.00321388	0.00149251	CD3G/CD3D	2	Others
TNBC.GO:0002429	GO:0002429	immune response-activating cell surface receptor signaling pathway	45440	291/18723	6.42e-05	0.0102694	0.00701733	BTN3A1/FCER1G/FOXP1/KLRD1/PDE4D	5	TNBC
TNBC.GO:0002757	GO:0002757	immune response-activating signal transduction	45440	291/18723	6.42e-05	0.0102694	0.00701733	BTN3A1/FCER1G/FOXP1/KLRD1/PDE4D	5	TNBC
TNBC.GO:0042110	GO:0042110	T cell activation	45471	487/18723	6.95e-05	0.0102694	0.00701733	KLRC1/BTN3A1/FCER1G/CD44/RSAD2/FOXP1	6	TNBC
TNBC.GO:0045071	GO:0045071	negative regulation of viral genome replication	45379	56/18723	7.87e-05	0.0102694	0.00701733	RSAD2/ISG15/OASL	3	TNBC
TNBC.GO:0032481	GO:0032481	positive regulation of type I interferon production	45379	58/18723	8.75e-05	0.0102694	0.00701733	ISG15/DHX36/HMGB2	3	TNBC
TNBC.GO:0001915	GO:0001915	negative regulation of T cell mediated cytotoxicity	45350	10/18723	9.63e-05	0.0102694	0.00701733	KLRC1/KLRD1	2	TNBC
Others.GO:0045058	GO:0045058	T cell selection	45328	50/18723	0.000104126	0.00442535	0.00205512	CD3G/CD3D	2	Others
Others.GO:0030098	GO:0030098	lymphocyte differentiation	45357	374/18723	0.000151218	0.00514142	0.00238766	CD3G/CD3D/LGALS1	3	Others
TNBC.GO:0045824	GO:0045824	negative regulation of innate immune response	45379	71/18723	0.000159927	0.0148098	0.0101198	KLRC1/ISG15/KLRD1	3	TNBC
TNBC.GO:0032729	GO:0032729	positive regulation of interferon-gamma production	45379	72/18723	0.000166714	0.0148098	0.0101198	BTN3A1/ISG15/PDE4D	3	TNBC
TNBC.GO:0002253	GO:0002253	activation of immune response	45440	375/18723	0.000210987	0.017301	0.0118221	BTN3A1/FCER1G/FOXP1/KLRD1/PDE4D	5	TNBC
Others.GO:1903131	GO:1903131	mononuclear cell differentiation	45357	426/18723	0.000222276	0.00570805	0.0026508	CD3G/CD3D/LGALS1	3	Others
Others.GO:0033077	GO:0033077	T cell differentiation in thymus	45328	75/18723	0.000235037	0.00570805	0.0026508	CD3G/CD3D	2	Others
TNBC.GO:0002709	GO:0002709	regulation of T cell mediated immunity	45379	85/18723	0.000272529	0.017525	0.0119752	KLRC1/RSAD2/KLRD1	3	TNBC
TNBC.GO:0045069	GO:0045069	regulation of viral genome replication	45379	85/18723	0.000272529	0.017525	0.0119752	RSAD2/ISG15/OASL	3	TNBC
TNBC.GO:0045088	GO:0045088	regulation of innate immune response	45410	218/18723	0.000293959	0.017525	0.0119752	KLRC1/ISG15/KLRD1/HMGB2	4	TNBC
TNBC.GO:0099175	GO:0099175	regulation of postsynapse organization	45379	90/18723	0.000322537	0.017525	0.0119752	SRGN/ABHD17A/DHX36	3	TNBC
TNBC.GO:0045953	GO:0045953	negative regulation of natural killer cell mediated cytotoxicity	45350	18/18723	0.000325127	0.017525	0.0119752	KLRC1/KLRD1	2	TNBC
Others.GO:0042110	GO:0042110	T cell activation	45357	487/18723	0.000329914	0.00701067	0.00325573	CD3G/CD3D/LGALS1	3	Others
TNBC.GO:0002703	GO:0002703	regulation of leukocyte mediated immunity	45410	226/18723	0.000337099	0.017525	0.0119752	KLRC1/RSAD2/KLRD1/DHX36	4	TNBC
TNBC.GO:0048525	GO:0048525	negative regulation of viral process	45379	92/18723	0.000344087	0.017525	0.0119752	RSAD2/ISG15/OASL	3	TNBC
TNBC.GO:0002716	GO:0002716	negative regulation of natural killer cell mediated immunity	45350	19/18723	0.000363041	0.017525	0.0119752	KLRC1/KLRD1	2	TNBC
TNBC.GO:0032479	GO:0032479	regulation of type I interferon production	45379	95/18723	0.000378118	0.017525	0.0119752	ISG15/DHX36/HMGB2	3	TNBC
TNBC.GO:0032606	GO:0032606	type I interferon production	45379	95/18723	0.000378118	0.017525	0.0119752	ISG15/DHX36/HMGB2	3	TNBC
TNBC.GO:0002443	GO:0002443	leukocyte mediated immunity	45440	440/18723	0.000440551	0.0195678	0.0133711	KLRC1/FCER1G/RSAD2/KLRD1/DHX36	5	TNBC
TNBC.GO:0032069	GO:0032069	regulation of nuclease activity	45350	22/18723	0.000489064	0.0198556	0.0135677	OASL/HMGB2	2	TNBC
TNBC.GO:0030217	GO:0030217	T cell differentiation	45410	257/18723	0.000547828	0.0198556	0.0135677	KLRC1/FCER1G/RSAD2/FOXP1	4	TNBC
TNBC.GO:0002832	GO:0002832	negative regulation of response to biotic stimulus	45379	108/18723	0.000550507	0.0198556	0.0135677	KLRC1/ISG15/KLRD1	3	TNBC
TNBC.GO:0002456	GO:0002456	T cell mediated immunity	45379	109/18723	0.000565522	0.0198556	0.0135677	KLRC1/RSAD2/KLRD1	3	TNBC
TNBC.GO:0001911	GO:0001911	negative regulation of leukocyte mediated cytotoxicity	45350	24/18723	0.000583257	0.0198556	0.0135677	KLRC1/KLRD1	2	TNBC
TNBC.GO:0032609	GO:0032609	interferon-gamma production	45379	112/18723	0.000612135	0.0198556	0.0135677	BTN3A1/ISG15/PDE4D	3	TNBC
TNBC.GO:0032649	GO:0032649	regulation of interferon-gamma production	45379	112/18723	0.000612135	0.0198556	0.0135677	BTN3A1/ISG15/PDE4D	3	TNBC
TNBC.GO:0051607	GO:0051607	defense response to virus	45410	265/18723	0.000614666	0.0198556	0.0135677	RSAD2/ISG15/DHX36/OASL	4	TNBC
TNBC.GO:0140546	GO:0140546	defense response to symbiont	45410	265/18723	0.000614666	0.0198556	0.0135677	RSAD2/ISG15/DHX36/OASL	4	TNBC
TNBC.GO:0002710	GO:0002710	negative regulation of T cell mediated immunity	45350	26/18723	0.000685537	0.0208795	0.0142674	KLRC1/KLRD1	2	TNBC
TNBC.GO:0006027	GO:0006027	glycosaminoglycan catabolic process	45350	26/18723	0.000685537	0.0208795	0.0142674	IDS/CD44	2	TNBC
TNBC.GO:0030218	GO:0030218	erythrocyte differentiation	45379	120/18723	0.000748259	0.0221568	0.0151402	CITED2/ISG15/HMGB2	3	TNBC
TNBC.GO:0031342	GO:0031342	negative regulation of cell killing	45350	28/18723	0.000795859	0.0229294	0.0156681	KLRC1/KLRD1	2	TNBC
TNBC.GO:0033137	GO:0033137	negative regulation of peptidyl-serine phosphorylation	45350	30/18723	0.000914178	0.0252251	0.0172369	RACK1/PDE4D	2	TNBC
TNBC.GO:0034101	GO:0034101	erythrocyte homeostasis	45379	129/18723	0.00092287	0.0252251	0.0172369	CITED2/ISG15/HMGB2	3	TNBC
TNBC.GO:0019079	GO:0019079	viral genome replication	45379	131/18723	0.000964882	0.0257141	0.017571	RSAD2/ISG15/OASL	3	TNBC
TNBC.GO:0002705	GO:0002705	positive regulation of leukocyte mediated immunity	45379	134/18723	0.00103015	0.0264076	0.0180449	RSAD2/KLRD1/DHX36	3	TNBC
TNBC.GO:0006026	GO:0006026	aminoglycan catabolic process	45350	32/18723	0.00104045	0.0264076	0.0180449	IDS/CD44	2	TNBC
TNBC.GO:0003158	GO:0003158	endothelium development	45379	136/18723	0.00107517	0.0266543	0.0182135	KDM6B/FOXP1/PDE4D	3	TNBC
TNBC.GO:0045648	GO:0045648	positive regulation of erythrocyte differentiation	45350	33/18723	0.00110655	0.0268087	0.018319	ISG15/HMGB2	2	TNBC
TNBC.GO:0033135	GO:0033135	regulation of peptidyl-serine phosphorylation	45379	144/18723	0.00126771	0.0300305	0.0205205	RACK1/CD44/PDE4D	3	TNBC
TNBC.GO:1903900	GO:1903900	regulation of viral life cycle	45379	148/18723	0.0013716	0.0317855	0.0217197	RSAD2/ISG15/OASL	3	TNBC
TNBC.GO:0002697	GO:0002697	regulation of immune effector process	45410	339/18723	0.00153336	0.0335977	0.022958	KLRC1/RSAD2/KLRD1/DHX36	4	TNBC
TNBC.GO:0001914	GO:0001914	regulation of T cell mediated cytotoxicity	45350	39/18723	0.00154436	0.0335977	0.022958	KLRC1/KLRD1	2	TNBC
TNBC.GO:0032728	GO:0032728	positive regulation of interferon-beta production	45350	39/18723	0.00154436	0.0335977	0.022958	ISG15/HMGB2	2	TNBC
TNBC.GO:0035051	GO:0035051	cardiocyte differentiation	45379	156/18723	0.00159517	0.0339577	0.023204	CITED2/KDM6B/DHX36	3	TNBC
TNBC.GO:0002262	GO:0002262	myeloid cell homeostasis	45379	157/18723	0.00162462	0.0339577	0.023204	CITED2/ISG15/HMGB2	3	TNBC
TNBC.GO:0002449	GO:0002449	lymphocyte mediated immunity	45410	350/18723	0.00172369	0.03445	0.0235404	KLRC1/FCER1G/RSAD2/KLRD1	4	TNBC
TNBC.GO:0042742	GO:0042742	defense response to bacterium	45410	350/18723	0.00172369	0.03445	0.0235404	FCER1G/FOXP1/ISG15/HMGB2	4	TNBC
TNBC.GO:0002460	GO:0002460	adaptive immune response based on somatic recombination of immune receptors built from immunoglobulin superfamily domains	45410	356/18723	0.00183417	0.03445	0.0235404	KLRC1/FCER1G/RSAD2/KLRD1	4	TNBC
TNBC.GO:0050792	GO:0050792	regulation of viral process	45379	164/18723	0.00184038	0.03445	0.0235404	RSAD2/ISG15/OASL	3	TNBC
TNBC.GO:0042269	GO:0042269	regulation of natural killer cell mediated cytotoxicity	45350	44/18723	0.00196253	0.03445	0.0235404	KLRC1/KLRD1	2	TNBC
TNBC.GO:0062208	GO:0062208	positive regulation of pattern recognition receptor signaling pathway	45350	44/18723	0.00196253	0.03445	0.0235404	RSAD2/OASL	2	TNBC
TNBC.GO:0002706	GO:0002706	regulation of lymphocyte mediated immunity	45379	168/18723	0.00197134	0.03445	0.0235404	KLRC1/RSAD2/KLRD1	3	TNBC
TNBC.GO:0002822	GO:0002822	regulation of adaptive immune response based on somatic recombination of immune receptors built from immunoglobulin superfamily domains	45379	168/18723	0.00197134	0.03445	0.0235404	KLRC1/RSAD2/KLRD1	3	TNBC
TNBC.GO:0002833	GO:0002833	positive regulation of response to biotic stimulus	45379	168/18723	0.00197134	0.03445	0.0235404	KLRD1/OASL/HMGB2	3	TNBC
TNBC.GO:0099173	GO:0099173	postsynapse organization	45379	168/18723	0.00197134	0.03445	0.0235404	SRGN/ABHD17A/DHX36	3	TNBC
TNBC.GO:0009615	GO:0009615	response to virus	45410	367/18723	0.00204939	0.0352363	0.0240777	RSAD2/ISG15/DHX36/OASL	4	TNBC
TNBC.GO:1901136	GO:1901136	carbohydrate derivative catabolic process	45379	172/18723	0.00210799	0.0356685	0.0243731	IDS/CD44/PDE4D	3	TNBC
TNBC.GO:0030098	GO:0030098	lymphocyte differentiation	45410	374/18723	0.00219514	0.0365628	0.0249842	KLRC1/FCER1G/RSAD2/FOXP1	4	TNBC
TNBC.GO:0045646	GO:0045646	regulation of erythrocyte differentiation	45350	47/18723	0.00223639	0.0366768	0.025062	ISG15/HMGB2	2	TNBC
TNBC.GO:0002715	GO:0002715	regulation of natural killer cell mediated immunity	45350	48/18723	0.00233147	0.0373567	0.0255267	KLRC1/KLRD1	2	TNBC
TNBC.GO:0030099	GO:0030099	myeloid cell differentiation	45410	381/18723	0.00234794	0.0373567	0.0255267	CITED2/FOXP1/ISG15/HMGB2	4	TNBC
TNBC.GO:0001913	GO:0001913	T cell mediated cytotoxicity	45350	49/18723	0.00242844	0.0380693	0.0260136	KLRC1/KLRD1	2	TNBC
TNBC.GO:0002819	GO:0002819	regulation of adaptive immune response	45379	183/18723	0.0025138	0.0388364	0.0265377	KLRC1/RSAD2/KLRD1	3	TNBC
Others.GO:0060828	GO:0060828	regulation of canonical Wnt signaling pathway	45328	253/18723	0.00263217	0.0380688	0.017679	G3BP1/CSNK1D	2	Others
Others.GO:0030217	GO:0030217	T cell differentiation	45328	257/18723	0.00271466	0.0380688	0.017679	CD3G/CD3D	2	Others
TNBC.GO:0002707	GO:0002707	negative regulation of lymphocyte mediated immunity	45350	53/18723	0.00283508	0.0431743	0.0295019	KLRC1/KLRD1	2	TNBC
TNBC.GO:0002823	GO:0002823	negative regulation of adaptive immune response based on somatic recombination of immune receptors built from immunoglobulin superfamily domains	45350	54/18723	0.00294141	0.0438986	0.0299969	KLRC1/KLRD1	2	TNBC
TNBC.GO:0050777	GO:0050777	negative regulation of immune response	45379	194/18723	0.00296501	0.0438986	0.0299969	KLRC1/ISG15/KLRD1	3	TNBC
TNBC.GO:0032608	GO:0032608	interferon-beta production	45350	56/18723	0.00315962	0.0455157	0.0311018	ISG15/HMGB2	2	TNBC
TNBC.GO:0032648	GO:0032648	regulation of interferon-beta production	45350	56/18723	0.00315962	0.0455157	0.0311018	ISG15/HMGB2	2	TNBC
Others.GO:1904338	GO:1904338	regulation of dopaminergic neuron differentiation	45297	10/18723	0.00320077	0.0380688	0.017679	CSNK1D	1	Others
TNBC.GO:0002820	GO:0002820	negative regulation of adaptive immune response	45350	59/18723	0.00350076	0.0492324	0.0336416	KLRC1/KLRD1	2	TNBC
TNBC.GO:1903131	GO:1903131	mononuclear cell differentiation	45410	426/18723	0.00351	0.0492324	0.0336416	KLRC1/FCER1G/RSAD2/FOXP1	4	TNBC
Others.GO:0046598	GO:0046598	positive regulation of viral entry into host cell	45297	11/18723	0.00352037	0.0380688	0.017679	LGALS1	1	Others
Others.GO:0075294	GO:0075294	positive regulation by symbiont of entry into host	45297	11/18723	0.00352037	0.0380688	0.017679	LGALS1	1	Others
TNBC.GO:0045637	GO:0045637	regulation of myeloid cell differentiation	45379	210/18723	0.00370568	0.051302	0.0350558	FOXP1/ISG15/HMGB2	3	TNBC
Others.GO:0060070	GO:0060070	canonical Wnt signaling pathway	45328	303/18723	0.00375085	0.0380688	0.017679	G3BP1/CSNK1D	2	Others
TNBC.GO:0050807	GO:0050807	regulation of synapse organization	45379	211/18723	0.00375538	0.0513236	0.0350705	SRGN/ABHD17A/DHX36	3	TNBC
Others.GO:1904953	GO:1904953	Wnt signaling pathway involved in midbrain dopaminergic neuron differentiation	45297	12/18723	0.00383989	0.0380688	0.017679	CSNK1D	1	Others
TNBC.GO:0002704	GO:0002704	negative regulation of leukocyte mediated immunity	45350	63/18723	0.00398119	0.0537209	0.0367087	KLRC1/KLRD1	2	TNBC
TNBC.GO:0045995	GO:0045995	regulation of embryonic development	45350	64/18723	0.00410583	0.0541526	0.0370037	RACK1/DHX36	2	TNBC
TNBC.GO:0050803	GO:0050803	regulation of synapse structure or activity	45379	218/18723	0.00411479	0.0541526	0.0370037	SRGN/ABHD17A/DHX36	3	TNBC
Others.GO:0034112	GO:0034112	positive regulation of homotypic cell-cell adhesion	45297	13/18723	0.00415933	0.0380688	0.017679	LGALS1	1	Others
Others.GO:0048207	GO:0048207	vesicle targeting, rough ER to cis-Golgi	45297	13/18723	0.00415933	0.0380688	0.017679	CSNK1D	1	Others
Others.GO:0048208	GO:0048208	COPII vesicle coating	45297	13/18723	0.00415933	0.0380688	0.017679	CSNK1D	1	Others
TNBC.GO:0002720	GO:0002720	positive regulation of cytokine production involved in immune response	45350	65/18723	0.00423227	0.0543566	0.0371431	RSAD2/DHX36	2	TNBC
TNBC.GO:0043489	GO:0043489	RNA stabilization	45350	65/18723	0.00423227	0.0543566	0.0371431	FUS/DHX36	2	TNBC
Others.GO:0030111	GO:0030111	regulation of Wnt signaling pathway	45328	328/18723	0.00438071	0.0380688	0.017679	G3BP1/CSNK1D	2	Others
Others.GO:0006465	GO:0006465	signal peptide processing	45297	14/18723	0.00447868	0.0380688	0.017679	SEC11C	1	Others
TNBC.GO:0042267	GO:0042267	natural killer cell mediated cytotoxicity	45350	68/18723	0.00462235	0.0586598	0.0400835	KLRC1/KLRD1	2	TNBC
Others.GO:2000052	GO:2000052	positive regulation of non-canonical Wnt signaling pathway	45297	15/18723	0.00479794	0.0386435	0.0179459	CSNK1D	1	Others
TNBC.GO:0002228	GO:0002228	natural killer cell mediated immunity	45350	71/18723	0.00502846	0.0614522	0.0419916	KLRC1/KLRD1	2	TNBC
TNBC.GO:0061515	GO:0061515	myeloid cell development	45350	71/18723	0.00502846	0.0614522	0.0419916	CITED2/FOXP1	2	TNBC
TNBC.GO:0019221	GO:0019221	cytokine-mediated signaling pathway	45410	472/18723	0.00505303	0.0614522	0.0419916	FCER1G/CD44/ISG15/OASL	4	TNBC
TNBC.GO:0002699	GO:0002699	positive regulation of immune effector process	45379	235/18723	0.00507298	0.0614522	0.0419916	RSAD2/KLRD1/DHX36	3	TNBC
Others.GO:1904948	GO:1904948	midbrain dopaminergic neuron differentiation	45297	16/18723	0.00511712	0.0386435	0.0179459	CSNK1D	1	Others
TNBC.GO:0050851	GO:0050851	antigen receptor-mediated signaling pathway	45379	240/18723	0.00537833	0.0644191	0.044019	BTN3A1/FOXP1/PDE4D	3	TNBC
Others.GO:0006901	GO:0006901	vesicle coating	45297	17/18723	0.00543622	0.0386435	0.0179459	CSNK1D	1	Others
TNBC.GO:0002437	GO:0002437	inflammatory response to antigenic stimulus	45350	74/18723	0.00545046	0.0645576	0.0441136	KDM6B/HMGB2	2	TNBC
Others.GO:0140694	GO:0140694	non-membrane-bounded organelle assembly	45328	367/18723	0.00545555	0.0386435	0.0179459	G3BP1/CSNK1D	2	Others
TNBC.GO:0002292	GO:0002292	T cell differentiation involved in immune response	45350	75/18723	0.00559463	0.0648247	0.0442961	FCER1G/FOXP1	2	TNBC
TNBC.GO:1902369	GO:1902369	negative regulation of RNA catabolic process	45350	75/18723	0.00559463	0.0648247	0.0442961	FUS/DHX36	2	TNBC
TNBC.GO:0030500	GO:0030500	regulation of bone mineralization	45350	78/18723	0.00603759	0.0692051	0.0472893	SRGN/ISG15	2	TNBC
TNBC.GO:0006338	GO:0006338	chromatin remodeling	45379	255/18723	0.0063602	0.0721274	0.0492862	ANP32E/KDM6B/HMGB2	3	TNBC
TNBC.GO:0031348	GO:0031348	negative regulation of defense response	45379	258/18723	0.0065686	0.0737066	0.0503653	KLRC1/ISG15/KLRD1	3	TNBC
TNBC.GO:0001910	GO:0001910	regulation of leukocyte mediated cytotoxicity	45350	82/18723	0.00665239	0.0738692	0.0504765	KLRC1/KLRD1	2	TNBC
Others.GO:0048199	GO:0048199	vesicle targeting, to, from or within Golgi	45297	21/18723	0.00671174	0.0456398	0.021195	CSNK1D	1	Others
TNBC.GO:0043367	GO:0043367	CD4-positive, alpha-beta T cell differentiation	45350	83/18723	0.00681037	0.0748439	0.0511425	RSAD2/FOXP1	2	TNBC
TNBC.GO:0030522	GO:0030522	intracellular receptor signaling pathway	45379	265/18723	0.00707067	0.0769116	0.0525554	CITED2/FOXP1/OASL	3	TNBC
TNBC.GO:0048872	GO:0048872	homeostasis of number of cells	45379	272/18723	0.00759509	0.0817814	0.055883	CITED2/ISG15/HMGB2	3	TNBC
Others.GO:0016055	GO:0016055	Wnt signaling pathway	45328	444/18723	0.00790081	0.0476963	0.02215	G3BP1/CSNK1D	2	Others
TNBC.GO:0032392	GO:0032392	DNA geometric change	45350	90/18723	0.00796368	0.0848928	0.0580091	DHX36/HMGB2	2	TNBC
Others.GO:0198738	GO:0198738	cell-cell signaling by wnt	45328	446/18723	0.00796994	0.0476963	0.02215	G3BP1/CSNK1D	2	Others
Others.GO:0034063	GO:0034063	stress granule assembly	45297	26/18723	0.00830423	0.0476963	0.02215	G3BP1	1	Others
Others.GO:2000050	GO:2000050	regulation of non-canonical Wnt signaling pathway	45297	26/18723	0.00830423	0.0476963	0.02215	CSNK1D	1	Others
TNBC.GO:0050764	GO:0050764	regulation of phagocytosis	45350	95/18723	0.00883762	0.0932763	0.0637377	RACK1/FCER1G	2	TNBC
Others.GO:0002313	GO:0002313	mature B cell differentiation involved in immune response	45297	28/18723	0.00894063	0.0476963	0.02215	LGALS1	1	Others
TNBC.GO:0002718	GO:0002718	regulation of cytokine production involved in immune response	45350	96/18723	0.00901736	0.0942402	0.0643964	RSAD2/DHX36	2	TNBC
TNBC.GO:0070167	GO:0070167	regulation of biomineral tissue development	45350	97/18723	0.00919873	0.0952024	0.0650539	SRGN/ISG15	2	TNBC
Others.GO:0034067	GO:0034067	protein localization to Golgi apparatus	45297	29/18723	0.0092587	0.0476963	0.02215	CSNK1D	1	Others
Others.GO:0090114	GO:0090114	COPII-coated vesicle budding	45297	29/18723	0.0092587	0.0476963	0.02215	CSNK1D	1	Others
Others.GO:1903902	GO:1903902	positive regulation of viral life cycle	45297	29/18723	0.0092587	0.0476963	0.02215	LGALS1	1	Others
TNBC.GO:0002367	GO:0002367	cytokine production involved in immune response	45350	98/18723	0.00938174	0.095247	0.0650844	RSAD2/DHX36	2	TNBC
TNBC.GO:0070301	GO:0070301	cellular response to hydrogen peroxide	45350	98/18723	0.00938174	0.095247	0.0650844	RACK1/KDM6B	2	TNBC
TNBC.GO:0031341	GO:0031341	regulation of cell killing	45350	99/18723	0.00956638	0.0953062	0.0651248	KLRC1/KLRD1	2	TNBC
TNBC.GO:0110149	GO:0110149	regulation of biomineralization	45350	99/18723	0.00956638	0.0953062	0.0651248	SRGN/ISG15	2	TNBC
TNBC.GO:0035710	GO:0035710	CD4-positive, alpha-beta T cell activation	45350	102/18723	0.01013	0.0999871	0.0683233	RSAD2/FOXP1	2	TNBC
TNBC.GO:0045639	GO:0045639	positive regulation of myeloid cell differentiation	45350	103/18723	0.0103211	0.100939	0.0689736	ISG15/HMGB2	2	TNBC
Others.GO:0002335	GO:0002335	mature B cell differentiation	45297	33/18723	0.0105301	0.0497257	0.0230924	LGALS1	1	Others
Others.GO:0034110	GO:0034110	regulation of homotypic cell-cell adhesion	45297	33/18723	0.0105301	0.0497257	0.0230924	LGALS1	1	Others
Others.GO:0071539	GO:0071539	protein localization to centrosome	45297	33/18723	0.0105301	0.0497257	0.0230924	CSNK1D	1	Others
TNBC.GO:0062207	GO:0062207	regulation of pattern recognition receptor signaling pathway	45350	105/18723	0.0107081	0.103772	0.0709094	RSAD2/OASL	2	TNBC
Others.GO:0007020	GO:0007020	microtubule nucleation	45297	35/18723	0.0111653	0.0499502	0.0231967	CSNK1D	1	Others
Others.GO:1905508	GO:1905508	protein localization to microtubule organizing center	45297	35/18723	0.0111653	0.0499502	0.0231967	CSNK1D	1	Others
TNBC.GO:0018105	GO:0018105	peptidyl-serine phosphorylation	45379	315/18723	0.0113202	0.108714	0.0742869	RACK1/CD44/PDE4D	3	TNBC
TNBC.GO:0019058	GO:0019058	viral life cycle	45379	317/18723	0.011515	0.109598	0.0748905	RSAD2/ISG15/OASL	3	TNBC
TNBC.GO:0002698	GO:0002698	negative regulation of immune effector process	45350	110/18723	0.0117035	0.110406	0.0754431	KLRC1/KLRD1	2	TNBC
Others.GO:0071542	GO:0071542	dopaminergic neuron differentiation	45297	37/18723	0.0118002	0.0514368	0.0238871	CSNK1D	1	Others
TNBC.GO:0046632	GO:0046632	alpha-beta T cell differentiation	45350	112/18723	0.0121127	0.113264	0.0773958	RSAD2/FOXP1	2	TNBC
TNBC.GO:0002708	GO:0002708	positive regulation of lymphocyte mediated immunity	45350	113/18723	0.0123196	0.114145	0.0779976	RSAD2/KLRD1	2	TNBC
TNBC.GO:0002244	GO:0002244	hematopoietic progenitor cell differentiation	45350	114/18723	0.0125281	0.114145	0.0779976	CITED2/DHX36	2	TNBC
TNBC.GO:0002286	GO:0002286	T cell activation involved in immune response	45350	114/18723	0.0125281	0.114145	0.0779976	FCER1G/FOXP1	2	TNBC
TNBC.GO:0030278	GO:0030278	regulation of ossification	45350	115/18723	0.0127381	0.115075	0.0786331	SRGN/ISG15	2	TNBC
TNBC.GO:0002702	GO:0002702	positive regulation of production of molecular mediator of immune response	45350	117/18723	0.0131628	0.117854	0.0805325	RSAD2/DHX36	2	TNBC
TNBC.GO:0030203	GO:0030203	glycosaminoglycan metabolic process	45350	118/18723	0.0133775	0.117854	0.0805325	IDS/CD44	2	TNBC
TNBC.GO:0045446	GO:0045446	endothelial cell differentiation	45350	118/18723	0.0133775	0.117854	0.0805325	KDM6B/PDE4D	2	TNBC
Others.GO:0046596	GO:0046596	regulation of viral entry into host cell	45297	42/18723	0.0133859	0.0568901	0.0264195	LGALS1	1	Others
TNBC.GO:0030282	GO:0030282	bone mineralization	45350	119/18723	0.0135937	0.1182	0.0807687	SRGN/ISG15	2	TNBC
TNBC.GO:0018209	GO:0018209	peptidyl-serine modification	45379	338/18723	0.0136784	0.1182	0.0807687	RACK1/CD44/PDE4D	3	TNBC
Others.GO:0031295	GO:0031295	T cell costimulation	45297	44/18723	0.0140196	0.0579302	0.0269026	LGALS1	1	Others
Others.GO:0006903	GO:0006903	vesicle targeting	45297	45/18723	0.0143363	0.0579302	0.0269026	CSNK1D	1	Others
TNBC.GO:0050852	GO:0050852	T cell receptor signaling pathway	45350	123/18723	0.0144737	0.1182	0.0807687	BTN3A1/PDE4D	2	TNBC
Others.GO:0031294	GO:0031294	lymphocyte costimulation	45297	46/18723	0.0146529	0.0579302	0.0269026	LGALS1	1	Others
TNBC.GO:0001909	GO:0001909	leukocyte mediated cytotoxicity	45350	124/18723	0.0146974	0.1182	0.0807687	KLRC1/KLRD1	2	TNBC
TNBC.GO:0002084	GO:0002084	protein depalmitoylation	45319	10/18723	0.0148582	0.1182	0.0807687	ABHD17A	1	TNBC
TNBC.GO:0002765	GO:0002765	immune response-inhibiting signal transduction	45319	10/18723	0.0148582	0.1182	0.0807687	KLRC1	1	TNBC
TNBC.GO:0030214	GO:0030214	hyaluronan catabolic process	45319	10/18723	0.0148582	0.1182	0.0807687	CD44	1	TNBC
TNBC.GO:0042996	GO:0042996	regulation of Golgi to plasma membrane protein transport	45319	10/18723	0.0148582	0.1182	0.0807687	RACK1	1	TNBC
TNBC.GO:0050861	GO:0050861	positive regulation of B cell receptor signaling pathway	45319	10/18723	0.0148582	0.1182	0.0807687	FOXP1	1	TNBC
TNBC.GO:0051342	GO:0051342	regulation of cyclic-nucleotide phosphodiesterase activity	45319	10/18723	0.0148582	0.1182	0.0807687	RACK1	1	TNBC
TNBC.GO:1900246	GO:1900246	positive regulation of RIG-I signaling pathway	45319	10/18723	0.0148582	0.1182	0.0807687	OASL	1	TNBC
TNBC.GO:1905941	GO:1905941	positive regulation of gonad development	45319	10/18723	0.0148582	0.1182	0.0807687	CITED2	1	TNBC
TNBC.GO:2000018	GO:2000018	regulation of male gonad development	45319	10/18723	0.0148582	0.1182	0.0807687	CITED2	1	TNBC
Others.GO:0052372	GO:0052372	modulation by symbiont of entry into host	45297	49/18723	0.0156023	0.0602816	0.0279946	LGALS1	1	Others
TNBC.GO:2001233	GO:2001233	regulation of apoptotic signaling pathway	45379	356/18723	0.0157063	0.119248	0.0814845	RACK1/CD44/HMGB2	3	TNBC
TNBC.GO:0006022	GO:0006022	aminoglycan metabolic process	45350	129/18723	0.0158388	0.119248	0.0814845	IDS/CD44	2	TNBC
TNBC.GO:0007498	GO:0007498	mesoderm development	45350	129/18723	0.0158388	0.119248	0.0814845	CITED2/KDM6B	2	TNBC
TNBC.GO:0045089	GO:0045089	positive regulation of innate immune response	45350	131/18723	0.0163058	0.119248	0.0814845	KLRD1/HMGB2	2	TNBC
TNBC.GO:0002732	GO:0002732	positive regulation of dendritic cell cytokine production	45319	11/18723	0.0163322	0.119248	0.0814845	DHX36	1	TNBC
TNBC.GO:0031442	GO:0031442	positive regulation of mRNA 3'-end processing	45319	11/18723	0.0163322	0.119248	0.0814845	DHX36	1	TNBC
TNBC.GO:0034163	GO:0034163	regulation of toll-like receptor 9 signaling pathway	45319	11/18723	0.0163322	0.119248	0.0814845	RSAD2	1	TNBC
TNBC.GO:0045654	GO:0045654	positive regulation of megakaryocyte differentiation	45319	11/18723	0.0163322	0.119248	0.0814845	HMGB2	1	TNBC
TNBC.GO:1901844	GO:1901844	regulation of cell communication by electrical coupling involved in cardiac conduction	45319	11/18723	0.0163322	0.119248	0.0814845	PDE4D	1	TNBC
TNBC.GO:1904181	GO:1904181	positive regulation of membrane depolarization	45319	11/18723	0.0163322	0.119248	0.0814845	RACK1	1	TNBC
TNBC.GO:1905668	GO:1905668	positive regulation of protein localization to endosome	45319	11/18723	0.0163322	0.119248	0.0814845	ABHD17A	1	TNBC
TNBC.GO:2000392	GO:2000392	regulation of lamellipodium morphogenesis	45319	11/18723	0.0163322	0.119248	0.0814845	CD44	1	TNBC
Others.GO:1990090	GO:1990090	cellular response to nerve growth factor stimulus	45297	53/18723	0.0168669	0.0621509	0.0288627	CSNK1D	1	Others
TNBC.GO:1903706	GO:1903706	regulation of hemopoiesis	45379	367/18723	0.0170253	0.122447	0.0836705	FOXP1/ISG15/HMGB2	3	TNBC
Others.GO:0070228	GO:0070228	regulation of lymphocyte apoptotic process	45297	54/18723	0.0171829	0.0621509	0.0288627	CD3G	1	Others
Others.GO:0072698	GO:0072698	protein localization to microtubule cytoskeleton	45297	54/18723	0.0171829	0.0621509	0.0288627	CSNK1D	1	Others
TNBC.GO:0002903	GO:0002903	negative regulation of B cell apoptotic process	45319	12/18723	0.0178042	0.122447	0.0836705	FOXP1	1	TNBC
TNBC.GO:0034154	GO:0034154	toll-like receptor 7 signaling pathway	45319	12/18723	0.0178042	0.122447	0.0836705	RSAD2	1	TNBC
TNBC.GO:0042117	GO:0042117	monocyte activation	45319	12/18723	0.0178042	0.122447	0.0836705	FOXP1	1	TNBC
TNBC.GO:0042118	GO:0042118	endothelial cell activation	45319	12/18723	0.0178042	0.122447	0.0836705	FOXP1	1	TNBC
TNBC.GO:0061307	GO:0061307	cardiac neural crest cell differentiation involved in heart development	45319	12/18723	0.0178042	0.122447	0.0836705	CITED2	1	TNBC
TNBC.GO:0061308	GO:0061308	cardiac neural crest cell development involved in heart development	45319	12/18723	0.0178042	0.122447	0.0836705	CITED2	1	TNBC
TNBC.GO:0097201	GO:0097201	negative regulation of transcription from RNA polymerase II promoter in response to stress	45319	12/18723	0.0178042	0.122447	0.0836705	CITED2	1	TNBC
TNBC.GO:1905666	GO:1905666	regulation of protein localization to endosome	45319	12/18723	0.0178042	0.122447	0.0836705	ABHD17A	1	TNBC
Others.GO:1990089	GO:1990089	response to nerve growth factor	45297	56/18723	0.0178145	0.0627159	0.029125	CSNK1D	1	Others
Others.GO:0032481	GO:0032481	positive regulation of type I interferon production	45297	58/18723	0.0184459	0.0627159	0.029125	G3BP1	1	Others
Others.GO:0044380	GO:0044380	protein localization to cytoskeleton	45297	58/18723	0.0184459	0.0627159	0.029125	CSNK1D	1	Others
TNBC.GO:0008584	GO:0008584	male gonad development	45350	141/18723	0.0187281	0.125281	0.0856071	CITED2/HMGB2	2	TNBC
TNBC.GO:0046546	GO:0046546	development of primary male sexual characteristics	45350	142/18723	0.0189782	0.125281	0.0856071	CITED2/HMGB2	2	TNBC
TNBC.GO:0008298	GO:0008298	intracellular mRNA localization	45319	13/18723	0.019274	0.125281	0.0856071	DHX36	1	TNBC
TNBC.GO:0035745	GO:0035745	T-helper 2 cell cytokine production	45319	13/18723	0.019274	0.125281	0.0856071	RSAD2	1	TNBC
TNBC.GO:0042492	GO:0042492	gamma-delta T cell differentiation	45319	13/18723	0.019274	0.125281	0.0856071	KLRC1	1	TNBC
TNBC.GO:0061418	GO:0061418	regulation of transcription from RNA polymerase II promoter in response to hypoxia	45319	13/18723	0.019274	0.125281	0.0856071	CITED2	1	TNBC
TNBC.GO:0070486	GO:0070486	leukocyte aggregation	45319	13/18723	0.019274	0.125281	0.0856071	CD44	1	TNBC
TNBC.GO:1905939	GO:1905939	regulation of gonad development	45319	13/18723	0.019274	0.125281	0.0856071	CITED2	1	TNBC
TNBC.GO:2000551	GO:2000551	regulation of T-helper 2 cell cytokine production	45319	13/18723	0.019274	0.125281	0.0856071	RSAD2	1	TNBC
Others.GO:0006900	GO:0006900	vesicle budding from membrane	45297	61/18723	0.0193922	0.0633975	0.0294416	CSNK1D	1	Others
Others.GO:1905515	GO:1905515	non-motile cilium assembly	45297	61/18723	0.0193922	0.0633975	0.0294416	CSNK1D	1	Others
TNBC.GO:0042542	GO:0042542	response to hydrogen peroxide	45350	146/18723	0.019993	0.127113	0.0868592	RACK1/KDM6B	2	TNBC
Others.GO:0048524	GO:0048524	positive regulation of viral process	45297	65/18723	0.0206528	0.0644131	0.0299132	LGALS1	1	Others
Others.GO:0061512	GO:0061512	protein localization to cilium	45297	65/18723	0.0206528	0.0644131	0.0299132	CSNK1D	1	Others
TNBC.GO:0009214	GO:0009214	cyclic nucleotide catabolic process	45319	14/18723	0.0207416	0.127113	0.0868592	PDE4D	1	TNBC
TNBC.GO:0043951	GO:0043951	negative regulation of cAMP-mediated signaling	45319	14/18723	0.0207416	0.127113	0.0868592	PDE4D	1	TNBC
TNBC.GO:0048368	GO:0048368	lateral mesoderm development	45319	14/18723	0.0207416	0.127113	0.0868592	CITED2	1	TNBC
TNBC.GO:0070986	GO:0070986	left/right axis specification	45319	14/18723	0.0207416	0.127113	0.0868592	CITED2	1	TNBC
TNBC.GO:0086103	GO:0086103	G protein-coupled receptor signaling pathway involved in heart process	45319	14/18723	0.0207416	0.127113	0.0868592	PDE4D	1	TNBC
TNBC.GO:0098734	GO:0098734	macromolecule depalmitoylation	45319	14/18723	0.0207416	0.127113	0.0868592	ABHD17A	1	TNBC
TNBC.GO:1901077	GO:1901077	regulation of relaxation of muscle	45319	14/18723	0.0207416	0.127113	0.0868592	PDE4D	1	TNBC
TNBC.GO:1902166	GO:1902166	negative regulation of intrinsic apoptotic signaling pathway in response to DNA damage by p53 class mediator	45319	14/18723	0.0207416	0.127113	0.0868592	CD44	1	TNBC
Others.GO:1902117	GO:1902117	positive regulation of organelle assembly	45297	67/18723	0.0212826	0.0644131	0.0299132	G3BP1	1	Others
Others.GO:0010812	GO:0010812	negative regulation of cell-substrate adhesion	45297	68/18723	0.0215973	0.0644131	0.0299132	LGALS1	1	Others
Others.GO:0032922	GO:0032922	circadian regulation of gene expression	45297	68/18723	0.0215973	0.0644131	0.0299132	CSNK1D	1	Others
TNBC.GO:0002730	GO:0002730	regulation of dendritic cell cytokine production	45319	15/18723	0.0222072	0.127113	0.0868592	DHX36	1	TNBC
TNBC.GO:0035358	GO:0035358	regulation of peroxisome proliferator activated receptor signaling pathway	45319	15/18723	0.0222072	0.127113	0.0868592	CITED2	1	TNBC
TNBC.GO:0042159	GO:0042159	lipoprotein catabolic process	45319	15/18723	0.0222072	0.127113	0.0868592	ABHD17A	1	TNBC
TNBC.GO:0043518	GO:0043518	negative regulation of DNA damage response, signal transduction by p53 class mediator	45319	15/18723	0.0222072	0.127113	0.0868592	CD44	1	TNBC
TNBC.GO:0060766	GO:0060766	negative regulation of androgen receptor signaling pathway	45319	15/18723	0.0222072	0.127113	0.0868592	FOXP1	1	TNBC
TNBC.GO:1900102	GO:1900102	negative regulation of endoplasmic reticulum unfolded protein response	45319	15/18723	0.0222072	0.127113	0.0868592	RACK1	1	TNBC
TNBC.GO:1900153	GO:1900153	positive regulation of nuclear-transcribed mRNA catabolic process, deadenylation-dependent decay	45319	15/18723	0.0222072	0.127113	0.0868592	DHX36	1	TNBC
TNBC.GO:1905168	GO:1905168	positive regulation of double-strand break repair via homologous recombination	45319	15/18723	0.0222072	0.127113	0.0868592	FUS	1	TNBC
TNBC.GO:0034655	GO:0034655	nucleobase-containing compound catabolic process	45379	407/18723	0.0223366	0.127113	0.0868592	FUS/PDE4D/DHX36	3	TNBC
TNBC.GO:0034614	GO:0034614	cellular response to reactive oxygen species	45350	155/18723	0.0223579	0.127113	0.0868592	RACK1/KDM6B	2	TNBC
TNBC.GO:0001503	GO:0001503	ossification	45379	408/18723	0.0224798	0.127113	0.0868592	SRGN/ISG15/DHX36	3	TNBC
TNBC.GO:0006325	GO:0006325	chromatin organization	45379	409/18723	0.0226235	0.127113	0.0868592	ANP32E/KDM6B/HMGB2	3	TNBC
TNBC.GO:0046631	GO:0046631	alpha-beta T cell activation	45350	156/18723	0.0226275	0.127113	0.0868592	RSAD2/FOXP1	2	TNBC
Others.GO:0035567	GO:0035567	non-canonical Wnt signaling pathway	45297	72/18723	0.0228556	0.0647574	0.0300731	CSNK1D	1	Others
Others.GO:0043903	GO:0043903	regulation of biological process involved in symbiotic interaction	45297	72/18723	0.0228556	0.0647574	0.0300731	LGALS1	1	Others
Others.GO:0070227	GO:0070227	lymphocyte apoptotic process	45297	72/18723	0.0228556	0.0647574	0.0300731	CD3G	1	Others
TNBC.GO:0043488	GO:0043488	regulation of mRNA stability	45350	158/18723	0.0231709	0.127113	0.0868592	FUS/DHX36	2	TNBC
TNBC.GO:0016032	GO:0016032	viral process	45379	415/18723	0.0234964	0.127113	0.0868592	RSAD2/ISG15/OASL	3	TNBC
TNBC.GO:0002371	GO:0002371	dendritic cell cytokine production	45319	16/18723	0.0236707	0.127113	0.0868592	DHX36	1	TNBC
TNBC.GO:0002830	GO:0002830	positive regulation of type 2 immune response	45319	16/18723	0.0236707	0.127113	0.0868592	RSAD2	1	TNBC
TNBC.GO:0010649	GO:0010649	regulation of cell communication by electrical coupling	45319	16/18723	0.0236707	0.127113	0.0868592	PDE4D	1	TNBC
TNBC.GO:0034116	GO:0034116	positive regulation of heterotypic cell-cell adhesion	45319	16/18723	0.0236707	0.127113	0.0868592	CD44	1	TNBC
TNBC.GO:1902165	GO:1902165	regulation of intrinsic apoptotic signaling pathway in response to DNA damage by p53 class mediator	45319	16/18723	0.0236707	0.127113	0.0868592	CD44	1	TNBC
TNBC.GO:2000765	GO:2000765	regulation of cytoplasmic translation	45319	16/18723	0.0236707	0.127113	0.0868592	DHX36	1	TNBC
TNBC.GO:0032102	GO:0032102	negative regulation of response to external stimulus	45379	420/18723	0.0242378	0.127113	0.0868592	KLRC1/ISG15/KLRD1	3	TNBC
TNBC.GO:0002700	GO:0002700	regulation of production of molecular mediator of immune response	45350	164/18723	0.0248333	0.127113	0.0868592	RSAD2/DHX36	2	TNBC
TNBC.GO:2001242	GO:2001242	regulation of intrinsic apoptotic signaling pathway	45350	164/18723	0.0248333	0.127113	0.0868592	RACK1/CD44	2	TNBC
TNBC.GO:0046661	GO:0046661	male sex differentiation	45350	165/18723	0.025115	0.127113	0.0868592	CITED2/HMGB2	2	TNBC
TNBC.GO:0001829	GO:0001829	trophectodermal cell differentiation	45319	17/18723	0.025132	0.127113	0.0868592	CITED2	1	TNBC
TNBC.GO:0010470	GO:0010470	regulation of gastrulation	45319	17/18723	0.025132	0.127113	0.0868592	RACK1	1	TNBC
TNBC.GO:0033151	GO:0033151	V(D)J recombination	45319	17/18723	0.025132	0.127113	0.0868592	HMGB2	1	TNBC
TNBC.GO:0036035	GO:0036035	osteoclast development	45319	17/18723	0.025132	0.127113	0.0868592	FOXP1	1	TNBC
TNBC.GO:0055119	GO:0055119	relaxation of cardiac muscle	45319	17/18723	0.025132	0.127113	0.0868592	PDE4D	1	TNBC
TNBC.GO:0061158	GO:0061158	3'-UTR-mediated mRNA destabilization	45319	17/18723	0.025132	0.127113	0.0868592	DHX36	1	TNBC
TNBC.GO:0072673	GO:0072673	lamellipodium morphogenesis	45319	17/18723	0.025132	0.127113	0.0868592	CD44	1	TNBC
TNBC.GO:0050808	GO:0050808	synapse organization	45379	426/18723	0.0251442	0.127113	0.0868592	SRGN/ABHD17A/DHX36	3	TNBC
TNBC.GO:0032103	GO:0032103	positive regulation of response to external stimulus	45379	427/18723	0.0252971	0.127113	0.0868592	KLRD1/OASL/HMGB2	3	TNBC
TNBC.GO:0061013	GO:0061013	regulation of mRNA catabolic process	45350	166/18723	0.025398	0.127113	0.0868592	FUS/DHX36	2	TNBC
Others.GO:2000106	GO:2000106	regulation of leukocyte apoptotic process	45297	81/18723	0.0256816	0.0685722	0.0318447	CD3G	1	Others
TNBC.GO:0034728	GO:0034728	nucleosome organization	45350	167/18723	0.0256824	0.127113	0.0868592	ANP32E/HMGB2	2	TNBC
Others.GO:0002312	GO:0002312	B cell activation involved in immune response	45297	82/18723	0.0259952	0.0685722	0.0318447	LGALS1	1	Others
TNBC.GO:0031214	GO:0031214	biomineral tissue development	45350	169/18723	0.0262551	0.127113	0.0868592	SRGN/ISG15	2	TNBC
Others.GO:0046785	GO:0046785	microtubule polymerization	45297	83/18723	0.0263087	0.0685722	0.0318447	CSNK1D	1	Others
Others.GO:0048678	GO:0048678	response to axon injury	45297	83/18723	0.0263087	0.0685722	0.0318447	LGALS1	1	Others
TNBC.GO:0002683	GO:0002683	negative regulation of immune system process	45379	434/18723	0.0263814	0.127113	0.0868592	KLRC1/ISG15/KLRD1	3	TNBC
TNBC.GO:0043487	GO:0043487	regulation of RNA stability	45350	170/18723	0.0265433	0.127113	0.0868592	FUS/DHX36	2	TNBC
TNBC.GO:0002223	GO:0002223	stimulatory C-type lectin receptor signaling pathway	45319	18/18723	0.0265912	0.127113	0.0868592	KLRD1	1	TNBC
TNBC.GO:0002283	GO:0002283	neutrophil activation involved in immune response	45319	18/18723	0.0265912	0.127113	0.0868592	FCER1G	1	TNBC
TNBC.GO:0032634	GO:0032634	interleukin-5 production	45319	18/18723	0.0265912	0.127113	0.0868592	PDE4D	1	TNBC
TNBC.GO:0032674	GO:0032674	regulation of interleukin-5 production	45319	18/18723	0.0265912	0.127113	0.0868592	PDE4D	1	TNBC
TNBC.GO:0034162	GO:0034162	toll-like receptor 9 signaling pathway	45319	18/18723	0.0265912	0.127113	0.0868592	RSAD2	1	TNBC
TNBC.GO:0035372	GO:0035372	protein localization to microtubule	45319	18/18723	0.0265912	0.127113	0.0868592	ABHD17A	1	TNBC
TNBC.GO:0035743	GO:0035743	CD4-positive, alpha-beta T cell cytokine production	45319	18/18723	0.0265912	0.127113	0.0868592	RSAD2	1	TNBC
TNBC.GO:1900151	GO:1900151	regulation of nuclear-transcribed mRNA catabolic process, deadenylation-dependent decay	45319	18/18723	0.0265912	0.127113	0.0868592	DHX36	1	TNBC
TNBC.GO:1900424	GO:1900424	regulation of defense response to bacterium	45319	18/18723	0.0265912	0.127113	0.0868592	FOXP1	1	TNBC
TNBC.GO:1990840	GO:1990840	response to lectin	45319	18/18723	0.0265912	0.127113	0.0868592	KLRD1	1	TNBC
TNBC.GO:1990858	GO:1990858	cellular response to lectin	45319	18/18723	0.0265912	0.127113	0.0868592	KLRD1	1	TNBC
Others.GO:0032508	GO:0032508	DNA duplex unwinding	45297	84/18723	0.0266222	0.0685722	0.0318447	G3BP1	1	Others
Others.GO:0045445	GO:0045445	myoblast differentiation	45297	84/18723	0.0266222	0.0685722	0.0318447	LGALS1	1	Others
TNBC.GO:0110148	GO:0110148	biomineralization	45350	171/18723	0.0268329	0.127696	0.0872575	SRGN/ISG15	2	TNBC
TNBC.GO:0002221	GO:0002221	pattern recognition receptor signaling pathway	45350	172/18723	0.0271238	0.127848	0.0873612	RSAD2/OASL	2	TNBC
TNBC.GO:0002888	GO:0002888	positive regulation of myeloid leukocyte mediated immunity	45319	19/18723	0.0280483	0.127848	0.0873612	DHX36	1	TNBC
TNBC.GO:0002902	GO:0002902	regulation of B cell apoptotic process	45319	19/18723	0.0280483	0.127848	0.0873612	FOXP1	1	TNBC
TNBC.GO:0007530	GO:0007530	sex determination	45319	19/18723	0.0280483	0.127848	0.0873612	CITED2	1	TNBC
TNBC.GO:0010002	GO:0010002	cardioblast differentiation	45319	19/18723	0.0280483	0.127848	0.0873612	DHX36	1	TNBC
TNBC.GO:0038092	GO:0038092	nodal signaling pathway	45319	19/18723	0.0280483	0.127848	0.0873612	CITED2	1	TNBC
TNBC.GO:1903204	GO:1903204	negative regulation of oxidative stress-induced neuron death	45319	19/18723	0.0280483	0.127848	0.0873612	RACK1	1	TNBC
TNBC.GO:2000738	GO:2000738	positive regulation of stem cell differentiation	45319	19/18723	0.0280483	0.127848	0.0873612	DHX36	1	TNBC
TNBC.GO:0046700	GO:0046700	heterocycle catabolic process	45379	445/18723	0.0281357	0.127848	0.0873612	FUS/PDE4D/DHX36	3	TNBC
Others.GO:0030901	GO:0030901	midbrain development	45297	90/18723	0.0285009	0.0692165	0.0321439	CSNK1D	1	Others
Others.GO:0032392	GO:0032392	DNA geometric change	45297	90/18723	0.0285009	0.0692165	0.0321439	G3BP1	1	Others
Others.GO:0032436	GO:0032436	positive regulation of proteasomal ubiquitin-dependent protein catabolic process	45297	90/18723	0.0285009	0.0692165	0.0321439	CSNK1D	1	Others
Others.GO:0034109	GO:0034109	homotypic cell-cell adhesion	45297	90/18723	0.0285009	0.0692165	0.0321439	LGALS1	1	Others
TNBC.GO:0044270	GO:0044270	cellular nitrogen compound catabolic process	45379	451/18723	0.0291186	0.127848	0.0873612	FUS/PDE4D/DHX36	3	TNBC
TNBC.GO:0003159	GO:0003159	morphogenesis of an endothelium	45319	20/18723	0.0295034	0.127848	0.0873612	FOXP1	1	TNBC
TNBC.GO:0039535	GO:0039535	regulation of RIG-I signaling pathway	45319	20/18723	0.0295034	0.127848	0.0873612	OASL	1	TNBC
TNBC.GO:0046629	GO:0046629	gamma-delta T cell activation	45319	20/18723	0.0295034	0.127848	0.0873612	KLRC1	1	TNBC
TNBC.GO:0051900	GO:0051900	regulation of mitochondrial depolarization	45319	20/18723	0.0295034	0.127848	0.0873612	RACK1	1	TNBC
TNBC.GO:0060044	GO:0060044	negative regulation of cardiac muscle cell proliferation	45319	20/18723	0.0295034	0.127848	0.0873612	CITED2	1	TNBC
TNBC.GO:0060339	GO:0060339	negative regulation of type I interferon-mediated signaling pathway	45319	20/18723	0.0295034	0.127848	0.0873612	ISG15	1	TNBC
TNBC.GO:0061003	GO:0061003	positive regulation of dendritic spine morphogenesis	45319	20/18723	0.0295034	0.127848	0.0873612	DHX36	1	TNBC
TNBC.GO:0061154	GO:0061154	endothelial tube morphogenesis	45319	20/18723	0.0295034	0.127848	0.0873612	FOXP1	1	TNBC
TNBC.GO:0071243	GO:0071243	cellular response to arsenic-containing substance	45319	20/18723	0.0295034	0.127848	0.0873612	DHX36	1	TNBC
TNBC.GO:0072567	GO:0072567	chemokine (C-X-C motif) ligand 2 production	45319	20/18723	0.0295034	0.127848	0.0873612	FOXP1	1	TNBC
TNBC.GO:1903206	GO:1903206	negative regulation of hydrogen peroxide-induced cell death	45319	20/18723	0.0295034	0.127848	0.0873612	RACK1	1	TNBC
TNBC.GO:2000341	GO:2000341	regulation of chemokine (C-X-C motif) ligand 2 production	45319	20/18723	0.0295034	0.127848	0.0873612	FOXP1	1	TNBC
Others.GO:0032479	GO:0032479	regulation of type I interferon production	45297	95/18723	0.0300642	0.0700126	0.0325136	G3BP1	1	Others
Others.GO:0032606	GO:0032606	type I interferon production	45297	95/18723	0.0300642	0.0700126	0.0325136	G3BP1	1	Others
Others.GO:0045666	GO:0045666	positive regulation of neuron differentiation	45297	95/18723	0.0300642	0.0700126	0.0325136	CSNK1D	1	Others
TNBC.GO:0007289	GO:0007289	spermatid nucleus differentiation	45319	21/18723	0.0309563	0.129872	0.0887444	HMGB2	1	TNBC
TNBC.GO:0030502	GO:0030502	negative regulation of bone mineralization	45319	21/18723	0.0309563	0.129872	0.0887444	SRGN	1	TNBC
TNBC.GO:0045655	GO:0045655	regulation of monocyte differentiation	45319	21/18723	0.0309563	0.129872	0.0887444	FOXP1	1	TNBC
TNBC.GO:0060972	GO:0060972	left/right pattern formation	45319	21/18723	0.0309563	0.129872	0.0887444	CITED2	1	TNBC
TNBC.GO:0061081	GO:0061081	positive regulation of myeloid leukocyte cytokine production involved in immune response	45319	21/18723	0.0309563	0.129872	0.0887444	DHX36	1	TNBC
TNBC.GO:1902254	GO:1902254	negative regulation of intrinsic apoptotic signaling pathway by p53 class mediator	45319	21/18723	0.0309563	0.129872	0.0887444	CD44	1	TNBC
TNBC.GO:1905209	GO:1905209	positive regulation of cardiocyte differentiation	45319	21/18723	0.0309563	0.129872	0.0887444	DHX36	1	TNBC
TNBC.GO:0007369	GO:0007369	gastrulation	45350	185/18723	0.0310212	0.129872	0.0887444	RACK1/KDM6B	2	TNBC
TNBC.GO:0019439	GO:0019439	aromatic compound catabolic process	45379	467/18723	0.031829	0.129872	0.0887444	FUS/PDE4D/DHX36	3	TNBC
TNBC.GO:0001906	GO:0001906	cell killing	45350	188/18723	0.0319507	0.129872	0.0887444	KLRC1/KLRD1	2	TNBC
TNBC.GO:0002089	GO:0002089	lens morphogenesis in camera-type eye	45319	22/18723	0.0324071	0.129872	0.0887444	CITED2	1	TNBC
TNBC.GO:0002220	GO:0002220	innate immune response activating cell surface receptor signaling pathway	45319	22/18723	0.0324071	0.129872	0.0887444	KLRD1	1	TNBC
TNBC.GO:0006359	GO:0006359	regulation of transcription by RNA polymerase III	45319	22/18723	0.0324071	0.129872	0.0887444	DHX36	1	TNBC
TNBC.GO:0032727	GO:0032727	positive regulation of interferon-alpha production	45319	22/18723	0.0324071	0.129872	0.0887444	DHX36	1	TNBC
TNBC.GO:0035357	GO:0035357	peroxisome proliferator activated receptor signaling pathway	45319	22/18723	0.0324071	0.129872	0.0887444	CITED2	1	TNBC
TNBC.GO:0043486	GO:0043486	histone exchange	45319	22/18723	0.0324071	0.129872	0.0887444	ANP32E	1	TNBC
TNBC.GO:0046058	GO:0046058	cAMP metabolic process	45319	22/18723	0.0324071	0.129872	0.0887444	PDE4D	1	TNBC
TNBC.GO:0071404	GO:0071404	cellular response to low-density lipoprotein particle stimulus	45319	22/18723	0.0324071	0.129872	0.0887444	FCER1G	1	TNBC
TNBC.GO:1901032	GO:1901032	negative regulation of response to reactive oxygen species	45319	22/18723	0.0324071	0.129872	0.0887444	RACK1	1	TNBC
TNBC.GO:2000114	GO:2000114	regulation of establishment of cell polarity	45319	22/18723	0.0324071	0.129872	0.0887444	RACK1	1	TNBC
Others.GO:0071887	GO:0071887	leukocyte apoptotic process	45297	106/18723	0.0334962	0.0756224	0.0351187	CD3G	1	Others
Others.GO:0090263	GO:0090263	positive regulation of canonical Wnt signaling pathway	45297	106/18723	0.0334962	0.0756224	0.0351187	CSNK1D	1	Others
Others.GO:2000060	GO:2000060	positive regulation of ubiquitin-dependent protein catabolic process	45297	107/18723	0.0338076	0.0756224	0.0351187	CSNK1D	1	Others
TNBC.GO:0002285	GO:0002285	lymphocyte activation involved in immune response	45350	194/18723	0.0338425	0.132685	0.0906665	FCER1G/FOXP1	2	TNBC
TNBC.GO:0002758	GO:0002758	innate immune response-activating signal transduction	45319	23/18723	0.0338558	0.132685	0.0906665	KLRD1	1	TNBC
TNBC.GO:0030325	GO:0030325	adrenal gland development	45319	23/18723	0.0338558	0.132685	0.0906665	CITED2	1	TNBC
TNBC.GO:0040019	GO:0040019	positive regulation of embryonic development	45319	23/18723	0.0338558	0.132685	0.0906665	RACK1	1	TNBC
TNBC.GO:0050765	GO:0050765	negative regulation of phagocytosis	45319	23/18723	0.0338558	0.132685	0.0906665	RACK1	1	TNBC
TNBC.GO:0051882	GO:0051882	mitochondrial depolarization	45319	23/18723	0.0338558	0.132685	0.0906665	RACK1	1	TNBC
TNBC.GO:0001783	GO:0001783	B cell apoptotic process	45319	24/18723	0.0353024	0.135368	0.0925002	FOXP1	1	TNBC
TNBC.GO:0002726	GO:0002726	positive regulation of T cell cytokine production	45319	24/18723	0.0353024	0.135368	0.0925002	RSAD2	1	TNBC
TNBC.GO:0036010	GO:0036010	protein localization to endosome	45319	24/18723	0.0353024	0.135368	0.0925002	ABHD17A	1	TNBC
TNBC.GO:0038095	GO:0038095	Fc-epsilon receptor signaling pathway	45319	24/18723	0.0353024	0.135368	0.0925002	FCER1G	1	TNBC
TNBC.GO:0039531	GO:0039531	regulation of viral-induced cytoplasmic pattern recognition receptor signaling pathway	45319	24/18723	0.0353024	0.135368	0.0925002	OASL	1	TNBC
TNBC.GO:0050855	GO:0050855	regulation of B cell receptor signaling pathway	45319	24/18723	0.0353024	0.135368	0.0925002	FOXP1	1	TNBC
Others.GO:1901800	GO:1901800	positive regulation of proteasomal protein catabolic process	45297	114/18723	0.0359857	0.079449	0.0368958	CSNK1D	1	Others
TNBC.GO:0051054	GO:0051054	positive regulation of DNA metabolic process	45350	201/18723	0.0361041	0.137447	0.0939203	FUS/DHX36	2	TNBC
TNBC.GO:0032753	GO:0032753	positive regulation of interleukin-4 production	45319	25/18723	0.036747	0.137447	0.0939203	FCER1G	1	TNBC
TNBC.GO:0032878	GO:0032878	regulation of establishment or maintenance of cell polarity	45319	25/18723	0.036747	0.137447	0.0939203	RACK1	1	TNBC
TNBC.GO:0045822	GO:0045822	negative regulation of heart contraction	45319	25/18723	0.036747	0.137447	0.0939203	PDE4D	1	TNBC
TNBC.GO:0048596	GO:0048596	embryonic camera-type eye morphogenesis	45319	25/18723	0.036747	0.137447	0.0939203	CITED2	1	TNBC
TNBC.GO:0060261	GO:0060261	positive regulation of transcription initiation from RNA polymerase II promoter	45319	25/18723	0.036747	0.137447	0.0939203	DHX36	1	TNBC
TNBC.GO:0086064	GO:0086064	cell communication by electrical coupling involved in cardiac conduction	45319	25/18723	0.036747	0.137447	0.0939203	PDE4D	1	TNBC
TNBC.GO:1901361	GO:1901361	organic cyclic compound catabolic process	45379	495/18723	0.036884	0.137477	0.0939409	FUS/PDE4D/DHX36	3	TNBC
Others.GO:0051225	GO:0051225	spindle assembly	45297	117/18723	0.036918	0.0804622	0.0373663	CSNK1D	1	Others
TNBC.GO:0060348	GO:0060348	bone development	45350	205/18723	0.0374224	0.138	0.0942983	CITED2/FOXP1	2	TNBC
TNBC.GO:0048863	GO:0048863	stem cell differentiation	45350	206/18723	0.0377548	0.138	0.0942983	CITED2/DHX36	2	TNBC
Others.GO:0042752	GO:0042752	regulation of circadian rhythm	45297	121/18723	0.0381597	0.0817487	0.0379638	CSNK1D	1	Others
TNBC.GO:0034114	GO:0034114	regulation of heterotypic cell-cell adhesion	45319	26/18723	0.0381895	0.138	0.0942983	CD44	1	TNBC
TNBC.GO:0045954	GO:0045954	positive regulation of natural killer cell mediated cytotoxicity	45319	26/18723	0.0381895	0.138	0.0942983	KLRD1	1	TNBC
TNBC.GO:0046697	GO:0046697	decidualization	45319	26/18723	0.0381895	0.138	0.0942983	CITED2	1	TNBC
TNBC.GO:0050857	GO:0050857	positive regulation of antigen receptor-mediated signaling pathway	45319	26/18723	0.0381895	0.138	0.0942983	FOXP1	1	TNBC
TNBC.GO:0060314	GO:0060314	regulation of ryanodine-sensitive calcium-release channel activity	45319	26/18723	0.0381895	0.138	0.0942983	PDE4D	1	TNBC
TNBC.GO:0071880	GO:0071880	adenylate cyclase-activating adrenergic receptor signaling pathway	45319	26/18723	0.0381895	0.138	0.0942983	PDE4D	1	TNBC
TNBC.GO:1903523	GO:1903523	negative regulation of blood circulation	45319	26/18723	0.0381895	0.138	0.0942983	PDE4D	1	TNBC
TNBC.GO:0002573	GO:0002573	myeloid leukocyte differentiation	45350	208/18723	0.0384232	0.138375	0.094555	CITED2/FOXP1	2	TNBC
Others.GO:0031109	GO:0031109	microtubule polymerization or depolymerization	45297	122/18723	0.03847	0.0817487	0.0379638	CSNK1D	1	Others
TNBC.GO:0043281	GO:0043281	regulation of cysteine-type endopeptidase activity involved in apoptotic process	45350	209/18723	0.0387591	0.139115	0.0950605	RACK1/CD44	2	TNBC
TNBC.GO:0039529	GO:0039529	RIG-I signaling pathway	45319	27/18723	0.0396298	0.139868	0.0955747	OASL	1	TNBC
TNBC.GO:1902883	GO:1902883	negative regulation of response to oxidative stress	45319	27/18723	0.0396298	0.139868	0.0955747	RACK1	1	TNBC
TNBC.GO:1903203	GO:1903203	regulation of oxidative stress-induced neuron death	45319	27/18723	0.0396298	0.139868	0.0955747	RACK1	1	TNBC
TNBC.GO:1903205	GO:1903205	regulation of hydrogen peroxide-induced cell death	45319	27/18723	0.0396298	0.139868	0.0955747	RACK1	1	TNBC
TNBC.GO:0051651	GO:0051651	maintenance of location in cell	45350	214/18723	0.0404557	0.139868	0.0955747	SRGN/PDE4D	2	TNBC
Others.GO:0006888	GO:0006888	endoplasmic reticulum to Golgi vesicle-mediated transport	45297	130/18723	0.0409489	0.0859421	0.0399112	CSNK1D	1	Others
TNBC.GO:0002474	GO:0002474	antigen processing and presentation of peptide antigen via MHC class I	45319	28/18723	0.0410681	0.139868	0.0955747	FCER1G	1	TNBC
TNBC.GO:0003156	GO:0003156	regulation of animal organ formation	45319	28/18723	0.0410681	0.139868	0.0955747	CITED2	1	TNBC
TNBC.GO:0010460	GO:0010460	positive regulation of heart rate	45319	28/18723	0.0410681	0.139868	0.0955747	PDE4D	1	TNBC
TNBC.GO:0031440	GO:0031440	regulation of mRNA 3'-end processing	45319	28/18723	0.0410681	0.139868	0.0955747	DHX36	1	TNBC
TNBC.GO:0032607	GO:0032607	interferon-alpha production	45319	28/18723	0.0410681	0.139868	0.0955747	DHX36	1	TNBC
TNBC.GO:0032647	GO:0032647	regulation of interferon-alpha production	45319	28/18723	0.0410681	0.139868	0.0955747	DHX36	1	TNBC
TNBC.GO:0034123	GO:0034123	positive regulation of toll-like receptor signaling pathway	45319	28/18723	0.0410681	0.139868	0.0955747	RSAD2	1	TNBC
TNBC.GO:0038094	GO:0038094	Fc-gamma receptor signaling pathway	45319	28/18723	0.0410681	0.139868	0.0955747	FCER1G	1	TNBC
TNBC.GO:0060765	GO:0060765	regulation of androgen receptor signaling pathway	45319	28/18723	0.0410681	0.139868	0.0955747	FOXP1	1	TNBC
TNBC.GO:0061082	GO:0061082	myeloid leukocyte cytokine production	45319	28/18723	0.0410681	0.139868	0.0955747	DHX36	1	TNBC
TNBC.GO:0070076	GO:0070076	histone lysine demethylation	45319	28/18723	0.0410681	0.139868	0.0955747	KDM6B	1	TNBC
Others.GO:1903052	GO:1903052	positive regulation of proteolysis involved in cellular protein catabolic process	45297	133/18723	0.0418771	0.0862271	0.0400435	CSNK1D	1	Others
TNBC.GO:2001020	GO:2001020	regulation of response to DNA damage stimulus	45350	219/18723	0.0421803	0.141528	0.0967093	FUS/CD44	2	TNBC
Others.GO:0032434	GO:0032434	regulation of proteasomal ubiquitin-dependent protein catabolic process	45297	134/18723	0.0421863	0.0862271	0.0400435	CSNK1D	1	Others
TNBC.GO:0021602	GO:0021602	cranial nerve morphogenesis	45319	29/18723	0.0425043	0.141528	0.0967093	CITED2	1	TNBC
TNBC.GO:1902230	GO:1902230	negative regulation of intrinsic apoptotic signaling pathway in response to DNA damage	45319	29/18723	0.0425043	0.141528	0.0967093	CD44	1	TNBC
TNBC.GO:1902253	GO:1902253	regulation of intrinsic apoptotic signaling pathway by p53 class mediator	45319	29/18723	0.0425043	0.141528	0.0967093	CD44	1	TNBC
TNBC.GO:0008406	GO:0008406	gonad development	45350	221/18723	0.0428779	0.141528	0.0967093	CITED2/HMGB2	2	TNBC
Others.GO:0010977	GO:0010977	negative regulation of neuron projection development	45297	137/18723	0.0431135	0.0862271	0.0400435	LGALS1	1	Others
Others.GO:0090090	GO:0090090	negative regulation of canonical Wnt signaling pathway	45297	137/18723	0.0431135	0.0862271	0.0400435	G3BP1	1	Others
TNBC.GO:0000302	GO:0000302	response to reactive oxygen species	45350	222/18723	0.0432284	0.141528	0.0967093	RACK1/KDM6B	2	TNBC
TNBC.GO:0002274	GO:0002274	myeloid leukocyte activation	45350	223/18723	0.0435799	0.141528	0.0967093	FCER1G/FOXP1	2	TNBC
TNBC.GO:2001234	GO:2001234	negative regulation of apoptotic signaling pathway	45350	224/18723	0.0439325	0.141528	0.0967093	CD44/HMGB2	2	TNBC
TNBC.GO:0010880	GO:0010880	regulation of release of sequestered calcium ion into cytosol by sarcoplasmic reticulum	45319	30/18723	0.0439385	0.141528	0.0967093	PDE4D	1	TNBC
TNBC.GO:0019886	GO:0019886	antigen processing and presentation of exogenous peptide antigen via MHC class II	45319	30/18723	0.0439385	0.141528	0.0967093	FCER1G	1	TNBC
TNBC.GO:0070168	GO:0070168	negative regulation of biomineral tissue development	45319	30/18723	0.0439385	0.141528	0.0967093	SRGN	1	TNBC
TNBC.GO:0070229	GO:0070229	negative regulation of lymphocyte apoptotic process	45319	30/18723	0.0439385	0.141528	0.0967093	FOXP1	1	TNBC
TNBC.GO:1900101	GO:1900101	regulation of endoplasmic reticulum unfolded protein response	45319	30/18723	0.0439385	0.141528	0.0967093	RACK1	1	TNBC
Others.GO:0030177	GO:0030177	positive regulation of Wnt signaling pathway	45297	140/18723	0.04404	0.0866583	0.0402438	CSNK1D	1	Others
Others.GO:0030183	GO:0030183	B cell differentiation	45297	141/18723	0.0443487	0.0866583	0.0402438	LGALS1	1	Others
TNBC.GO:0045137	GO:0045137	development of primary sexual characteristics	45350	227/18723	0.0449969	0.141528	0.0967093	CITED2/HMGB2	2	TNBC
Others.GO:0046718	GO:0046718	viral entry into host cell	45297	144/18723	0.0452741	0.0874614	0.0406168	LGALS1	1	Others
TNBC.GO:0002717	GO:0002717	positive regulation of natural killer cell mediated immunity	45319	31/18723	0.0453706	0.141528	0.0967093	KLRD1	1	TNBC
TNBC.GO:0002828	GO:0002828	regulation of type 2 immune response	45319	31/18723	0.0453706	0.141528	0.0967093	RSAD2	1	TNBC
TNBC.GO:0016577	GO:0016577	histone demethylation	45319	31/18723	0.0453706	0.141528	0.0967093	KDM6B	1	TNBC
TNBC.GO:0030212	GO:0030212	hyaluronan metabolic process	45319	31/18723	0.0453706	0.141528	0.0967093	CD44	1	TNBC
TNBC.GO:0036474	GO:0036474	cell death in response to hydrogen peroxide	45319	31/18723	0.0453706	0.141528	0.0967093	RACK1	1	TNBC
TNBC.GO:0036475	GO:0036475	neuron death in response to oxidative stress	45319	31/18723	0.0453706	0.141528	0.0967093	RACK1	1	TNBC
TNBC.GO:0055022	GO:0055022	negative regulation of cardiac muscle tissue growth	45319	31/18723	0.0453706	0.141528	0.0967093	CITED2	1	TNBC
TNBC.GO:0061099	GO:0061099	negative regulation of protein tyrosine kinase activity	45319	31/18723	0.0453706	0.141528	0.0967093	RACK1	1	TNBC
TNBC.GO:0061117	GO:0061117	negative regulation of heart growth	45319	31/18723	0.0453706	0.141528	0.0967093	CITED2	1	TNBC
TNBC.GO:0110150	GO:0110150	negative regulation of biomineralization	45319	31/18723	0.0453706	0.141528	0.0967093	SRGN	1	TNBC
TNBC.GO:1901797	GO:1901797	negative regulation of signal transduction by p53 class mediator	45319	31/18723	0.0453706	0.141528	0.0967093	CD44	1	TNBC
TNBC.GO:1902042	GO:1902042	negative regulation of extrinsic apoptotic signaling pathway via death domain receptors	45319	31/18723	0.0453706	0.141528	0.0967093	HMGB2	1	TNBC
TNBC.GO:2000144	GO:2000144	positive regulation of DNA-templated transcription, initiation	45319	31/18723	0.0453706	0.141528	0.0967093	DHX36	1	TNBC
Others.GO:1903900	GO:1903900	regulation of viral life cycle	45297	148/18723	0.0465069	0.0880042	0.0408688	LGALS1	1	Others
TNBC.GO:0006402	GO:0006402	mRNA catabolic process	45350	232/18723	0.0467922	0.141528	0.0967093	FUS/DHX36	2	TNBC
TNBC.GO:0010644	GO:0010644	cell communication by electrical coupling	45319	32/18723	0.0468006	0.141528	0.0967093	PDE4D	1	TNBC
TNBC.GO:0030511	GO:0030511	positive regulation of transforming growth factor beta receptor signaling pathway	45319	32/18723	0.0468006	0.141528	0.0967093	CITED2	1	TNBC
TNBC.GO:0045879	GO:0045879	negative regulation of smoothened signaling pathway	45319	32/18723	0.0468006	0.141528	0.0967093	RACK1	1	TNBC
TNBC.GO:0050685	GO:0050685	positive regulation of mRNA processing	45319	32/18723	0.0468006	0.141528	0.0967093	DHX36	1	TNBC
TNBC.GO:0071875	GO:0071875	adrenergic receptor signaling pathway	45319	32/18723	0.0468006	0.141528	0.0967093	PDE4D	1	TNBC
TNBC.GO:1901532	GO:1901532	regulation of hematopoietic progenitor cell differentiation	45319	32/18723	0.0468006	0.141528	0.0967093	DHX36	1	TNBC
TNBC.GO:1903846	GO:1903846	positive regulation of cellular response to transforming growth factor beta stimulus	45319	32/18723	0.0468006	0.141528	0.0967093	CITED2	1	TNBC
Others.GO:0044409	GO:0044409	entry into host	45297	151/18723	0.0474307	0.0880042	0.0408688	LGALS1	1	Others
Others.GO:0071333	GO:0071333	cellular response to glucose stimulus	45297	151/18723	0.0474307	0.0880042	0.0408688	LGALS1	1	Others
TNBC.GO:2000116	GO:2000116	regulation of cysteine-type endopeptidase activity	45350	235/18723	0.0478821	0.141528	0.0967093	RACK1/CD44	2	TNBC
Others.GO:0071331	GO:0071331	cellular response to hexose stimulus	45297	153/18723	0.0480461	0.0880042	0.0408688	LGALS1	1	Others
TNBC.GO:0002431	GO:0002431	Fc receptor mediated stimulatory signaling pathway	45319	33/18723	0.0482285	0.141528	0.0967093	FCER1G	1	TNBC
TNBC.GO:0006482	GO:0006482	protein demethylation	45319	33/18723	0.0482285	0.141528	0.0967093	KDM6B	1	TNBC
TNBC.GO:0008214	GO:0008214	protein dealkylation	45319	33/18723	0.0482285	0.141528	0.0967093	KDM6B	1	TNBC
TNBC.GO:0032633	GO:0032633	interleukin-4 production	45319	33/18723	0.0482285	0.141528	0.0967093	FCER1G	1	TNBC
TNBC.GO:0032673	GO:0032673	regulation of interleukin-4 production	45319	33/18723	0.0482285	0.141528	0.0967093	FCER1G	1	TNBC
TNBC.GO:0046685	GO:0046685	response to arsenic-containing substance	45319	33/18723	0.0482285	0.141528	0.0967093	DHX36	1	TNBC
TNBC.GO:0048048	GO:0048048	embryonic eye morphogenesis	45319	33/18723	0.0482285	0.141528	0.0967093	CITED2	1	TNBC
TNBC.GO:0048333	GO:0048333	mesodermal cell differentiation	45319	33/18723	0.0482285	0.141528	0.0967093	KDM6B	1	TNBC
TNBC.GO:0060260	GO:0060260	regulation of transcription initiation from RNA polymerase II promoter	45319	33/18723	0.0482285	0.141528	0.0967093	DHX36	1	TNBC
TNBC.GO:0048738	GO:0048738	cardiac muscle tissue development	45350	236/18723	0.0482474	0.141528	0.0967093	CITED2/KDM6B	2	TNBC
Others.GO:0071326	GO:0071326	cellular response to monosaccharide stimulus	45297	154/18723	0.0483536	0.0880042	0.0408688	LGALS1	1	Others
TNBC.GO:0031334	GO:0031334	positive regulation of protein-containing complex assembly	45350	237/18723	0.0486138	0.141528	0.0967093	RACK1/ISG15	2	TNBC
Others.GO:1903364	GO:1903364	positive regulation of cellular protein catabolic process	45297	155/18723	0.0486611	0.0880042	0.0408688	CSNK1D	1	Others
TNBC.GO:0051259	GO:0051259	protein complex oligomerization	45350	238/18723	0.0489813	0.141528	0.0967093	FUS/ISG15	2	TNBC
Others.GO:0007030	GO:0007030	Golgi organization	45297	157/18723	0.0492759	0.0881779	0.0409495	CSNK1D	1	Others
TNBC.GO:0002495	GO:0002495	antigen processing and presentation of peptide antigen via MHC class II	45319	34/18723	0.0496544	0.141528	0.0967093	FCER1G	1	TNBC
TNBC.GO:0014808	GO:0014808	release of sequestered calcium ion into cytosol by sarcoplasmic reticulum	45319	34/18723	0.0496544	0.141528	0.0967093	PDE4D	1	TNBC
TNBC.GO:0030851	GO:0030851	granulocyte differentiation	45319	34/18723	0.0496544	0.141528	0.0967093	CITED2	1	TNBC
TNBC.GO:0032743	GO:0032743	positive regulation of interleukin-2 production	45319	34/18723	0.0496544	0.141528	0.0967093	PDE4D	1	TNBC
TNBC.GO:0039528	GO:0039528	cytoplasmic pattern recognition receptor signaling pathway in response to virus	45319	34/18723	0.0496544	0.141528	0.0967093	OASL	1	TNBC
TNBC.GO:0043516	GO:0043516	regulation of DNA damage response, signal transduction by p53 class mediator	45319	34/18723	0.0496544	0.141528	0.0967093	CD44	1	TNBC
TNBC.GO:0044319	GO:0044319	wound healing, spreading of cells	45319	34/18723	0.0496544	0.141528	0.0967093	CD44	1	TNBC
TNBC.GO:0048536	GO:0048536	spleen development	45319	34/18723	0.0496544	0.141528	0.0967093	CITED2	1	TNBC
TNBC.GO:0055094	GO:0055094	response to lipoprotein particle	45319	34/18723	0.0496544	0.141528	0.0967093	FCER1G	1	TNBC
TNBC.GO:0086004	GO:0086004	regulation of cardiac muscle cell contraction	45319	34/18723	0.0496544	0.141528	0.0967093	PDE4D	1	TNBC
TNBC.GO:0090075	GO:0090075	relaxation of muscle	45319	34/18723	0.0496544	0.141528	0.0967093	PDE4D	1	TNBC
TNBC.GO:0090505	GO:0090505	epiboly involved in wound healing	45319	34/18723	0.0496544	0.141528	0.0967093	CD44	1	TNBC
TNBC.GO:0098751	GO:0098751	bone cell development	45319	34/18723	0.0496544	0.141528	0.0967093	FOXP1	1	TNBC
TNBC.GO:0071824	GO:0071824	protein-DNA complex subunit organization	45350	241/18723	0.0500898	0.142389	0.0972973	ANP32E/HMGB2	2	TNBC
Others.GO:0051650	GO:0051650	establishment of vesicle localization	45297	161/18723	0.0505044	0.0883053	0.0410087	CSNK1D	1	Others
TNBC.GO:0001893	GO:0001893	maternal placenta development	45319	35/18723	0.0510782	0.142538	0.097399	CITED2	1	TNBC
TNBC.GO:0031076	GO:0031076	embryonic camera-type eye development	45319	35/18723	0.0510782	0.142538	0.097399	CITED2	1	TNBC
TNBC.GO:0034405	GO:0034405	response to fluid shear stress	45319	35/18723	0.0510782	0.142538	0.097399	CITED2	1	TNBC
TNBC.GO:0048821	GO:0048821	erythrocyte development	45319	35/18723	0.0510782	0.142538	0.097399	CITED2	1	TNBC
TNBC.GO:0090504	GO:0090504	epiboly	45319	35/18723	0.0510782	0.142538	0.097399	CD44	1	TNBC
TNBC.GO:1903514	GO:1903514	release of sequestered calcium ion into cytosol by endoplasmic reticulum	45319	35/18723	0.0510782	0.142538	0.097399	PDE4D	1	TNBC
TNBC.GO:1905207	GO:1905207	regulation of cardiocyte differentiation	45319	35/18723	0.0510782	0.142538	0.097399	DHX36	1	TNBC
Others.GO:0071322	GO:0071322	cellular response to carbohydrate stimulus	45297	163/18723	0.0511181	0.0883053	0.0410087	LGALS1	1	Others
Others.GO:0050792	GO:0050792	regulation of viral process	45297	164/18723	0.0514249	0.0883053	0.0410087	LGALS1	1	Others
Others.GO:2000058	GO:2000058	regulation of ubiquitin-dependent protein catabolic process	45297	164/18723	0.0514249	0.0883053	0.0410087	CSNK1D	1	Others
TNBC.GO:0017148	GO:0017148	negative regulation of translation	45350	245/18723	0.0515821	0.142768	0.0975563	RACK1/DHX36	2	TNBC
TNBC.GO:0002504	GO:0002504	antigen processing and presentation of peptide or polysaccharide antigen via MHC class II	45319	36/18723	0.0524999	0.142768	0.0975563	FCER1G	1	TNBC
TNBC.GO:0030224	GO:0030224	monocyte differentiation	45319	36/18723	0.0524999	0.142768	0.0975563	FOXP1	1	TNBC
TNBC.GO:0042092	GO:0042092	type 2 immune response	45319	36/18723	0.0524999	0.142768	0.0975563	RSAD2	1	TNBC
TNBC.GO:0042119	GO:0042119	neutrophil activation	45319	36/18723	0.0524999	0.142768	0.0975563	FCER1G	1	TNBC
TNBC.GO:0043949	GO:0043949	regulation of cAMP-mediated signaling	45319	36/18723	0.0524999	0.142768	0.0975563	PDE4D	1	TNBC
TNBC.GO:0045652	GO:0045652	regulation of megakaryocyte differentiation	45319	36/18723	0.0524999	0.142768	0.0975563	HMGB2	1	TNBC
TNBC.GO:0060338	GO:0060338	regulation of type I interferon-mediated signaling pathway	45319	36/18723	0.0524999	0.142768	0.0975563	ISG15	1	TNBC
TNBC.GO:0071402	GO:0071402	cellular response to lipoprotein particle stimulus	45319	36/18723	0.0524999	0.142768	0.0975563	FCER1G	1	TNBC
TNBC.GO:1902229	GO:1902229	regulation of intrinsic apoptotic signaling pathway in response to DNA damage	45319	36/18723	0.0524999	0.142768	0.0975563	CD44	1	TNBC
TNBC.GO:0033002	GO:0033002	muscle cell proliferation	45350	248/18723	0.0527119	0.142979	0.0977009	CITED2/FOXP1	2	TNBC
TNBC.GO:0045926	GO:0045926	negative regulation of growth	45350	249/18723	0.0530905	0.143641	0.0981529	RACK1/CITED2	2	TNBC
Others.GO:0030178	GO:0030178	negative regulation of Wnt signaling pathway	45297	170/18723	0.0532636	0.0905482	0.0420502	G3BP1	1	Others
TNBC.GO:0006302	GO:0006302	double-strand break repair	45350	251/18723	0.0538507	0.143696	0.0981905	FUS/HMGB2	2	TNBC
Others.GO:0001678	GO:0001678	cellular glucose homeostasis	45297	172/18723	0.0538759	0.0906822	0.0421125	LGALS1	1	Others
TNBC.GO:0002369	GO:0002369	T cell cytokine production	45319	37/18723	0.0539196	0.143696	0.0981905	RSAD2	1	TNBC
TNBC.GO:0002724	GO:0002724	regulation of T cell cytokine production	45319	37/18723	0.0539196	0.143696	0.0981905	RSAD2	1	TNBC
TNBC.GO:0033363	GO:0033363	secretory granule organization	45319	37/18723	0.0539196	0.143696	0.0981905	SRGN	1	TNBC
TNBC.GO:0050775	GO:0050775	positive regulation of dendrite morphogenesis	45319	37/18723	0.0539196	0.143696	0.0981905	DHX36	1	TNBC
TNBC.GO:1904358	GO:1904358	positive regulation of telomere maintenance via telomere lengthening	45319	37/18723	0.0539196	0.143696	0.0981905	DHX36	1	TNBC
Others.GO:0052126	GO:0052126	movement in host environment	45297	175/18723	0.0547937	0.0913228	0.04241	LGALS1	1	Others
TNBC.GO:0001825	GO:0001825	blastocyst formation	45319	38/18723	0.0553373	0.145653	0.099528	CITED2	1	TNBC
TNBC.GO:0002478	GO:0002478	antigen processing and presentation of exogenous peptide antigen	45319	38/18723	0.0553373	0.145653	0.099528	FCER1G	1	TNBC
TNBC.GO:0030279	GO:0030279	negative regulation of ossification	45319	38/18723	0.0553373	0.145653	0.099528	SRGN	1	TNBC
TNBC.GO:0033144	GO:0033144	negative regulation of intracellular steroid hormone receptor signaling pathway	45319	38/18723	0.0553373	0.145653	0.099528	FOXP1	1	TNBC
TNBC.GO:1901031	GO:1901031	regulation of response to reactive oxygen species	45319	38/18723	0.0553373	0.145653	0.099528	RACK1	1	TNBC
Others.GO:0051648	GO:0051648	vesicle localization	45297	177/18723	0.0554051	0.0914453	0.0424669	CSNK1D	1	Others
TNBC.GO:0045823	GO:0045823	positive regulation of heart contraction	45319	39/18723	0.0567529	0.148281	0.101324	PDE4D	1	TNBC
TNBC.GO:0046621	GO:0046621	negative regulation of organ growth	45319	39/18723	0.0567529	0.148281	0.101324	CITED2	1	TNBC
TNBC.GO:1903115	GO:1903115	regulation of actin filament-based movement	45319	39/18723	0.0567529	0.148281	0.101324	PDE4D	1	TNBC
Others.GO:0007051	GO:0007051	spindle organization	45297	184/18723	0.0575426	0.0920162	0.042732	CSNK1D	1	Others
TNBC.GO:0031330	GO:0031330	negative regulation of cellular catabolic process	45350	262/18723	0.0581012	0.148694	0.101606	FUS/DHX36	2	TNBC
Others.GO:0031345	GO:0031345	negative regulation of cell projection organization	45297	186/18723	0.0581525	0.0920162	0.042732	LGALS1	1	Others
Others.GO:0043123	GO:0043123	positive regulation of I-kappaB kinase/NF-kappaB signaling	45297	186/18723	0.0581525	0.0920162	0.042732	LGALS1	1	Others
Others.GO:1902115	GO:1902115	regulation of organelle assembly	45297	186/18723	0.0581525	0.0920162	0.042732	G3BP1	1	Others
TNBC.GO:0009187	GO:0009187	cyclic nucleotide metabolic process	45319	40/18723	0.0581665	0.148694	0.101606	PDE4D	1	TNBC
TNBC.GO:0010543	GO:0010543	regulation of platelet activation	45319	40/18723	0.0581665	0.148694	0.101606	FCER1G	1	TNBC
TNBC.GO:0030501	GO:0030501	positive regulation of bone mineralization	45319	40/18723	0.0581665	0.148694	0.101606	ISG15	1	TNBC
TNBC.GO:0043001	GO:0043001	Golgi to plasma membrane protein transport	45319	40/18723	0.0581665	0.148694	0.101606	RACK1	1	TNBC
TNBC.GO:0045777	GO:0045777	positive regulation of blood pressure	45319	40/18723	0.0581665	0.148694	0.101606	PDE4D	1	TNBC
TNBC.GO:0060412	GO:0060412	ventricular septum morphogenesis	45319	40/18723	0.0581665	0.148694	0.101606	CITED2	1	TNBC
TNBC.GO:2000142	GO:2000142	regulation of DNA-templated transcription, initiation	45319	40/18723	0.0581665	0.148694	0.101606	DHX36	1	TNBC
TNBC.GO:2000781	GO:2000781	positive regulation of double-strand break repair	45319	40/18723	0.0581665	0.148694	0.101606	FUS	1	TNBC
Others.GO:0061136	GO:0061136	regulation of proteasomal protein catabolic process	45297	187/18723	0.0584574	0.0920162	0.042732	CSNK1D	1	Others
TNBC.GO:0050730	GO:0050730	regulation of peptidyl-tyrosine phosphorylation	45350	264/18723	0.0588864	0.150174	0.102617	RACK1/CD44	2	TNBC
TNBC.GO:0032733	GO:0032733	positive regulation of interleukin-10 production	45319	41/18723	0.059578	0.150855	0.103083	ISG15	1	TNBC
TNBC.GO:0070296	GO:0070296	sarcoplasmic reticulum calcium ion transport	45319	41/18723	0.059578	0.150855	0.103083	PDE4D	1	TNBC
TNBC.GO:1903524	GO:1903524	positive regulation of blood circulation	45319	41/18723	0.059578	0.150855	0.103083	PDE4D	1	TNBC
Others.GO:0002285	GO:0002285	lymphocyte activation involved in immune response	45297	194/18723	0.060589	0.0944967	0.0438839	LGALS1	1	Others
TNBC.GO:0009154	GO:0009154	purine ribonucleotide catabolic process	45319	42/18723	0.0609875	0.153694	0.105023	PDE4D	1	TNBC
TNBC.GO:0060999	GO:0060999	positive regulation of dendritic spine development	45319	42/18723	0.0609875	0.153694	0.105023	DHX36	1	TNBC
Others.GO:0045664	GO:0045664	regulation of neuron differentiation	45297	196/18723	0.0611974	0.0945777	0.0439215	CSNK1D	1	Others
TNBC.GO:0036230	GO:0036230	granulocyte activation	45319	43/18723	0.0623949	0.156312	0.106811	FCER1G	1	TNBC
TNBC.GO:0042771	GO:0042771	intrinsic apoptotic signaling pathway in response to DNA damage by p53 class mediator	45319	43/18723	0.0623949	0.156312	0.106811	CD44	1	TNBC
TNBC.GO:0034249	GO:0034249	negative regulation of cellular amide metabolic process	45350	273/18723	0.0624661	0.156312	0.106811	RACK1/DHX36	2	TNBC
TNBC.GO:0002366	GO:0002366	leukocyte activation involved in immune response	45350	275/18723	0.0632717	0.157798	0.107827	FCER1G/FOXP1	2	TNBC
Others.GO:0051701	GO:0051701	biological process involved in interaction with host	45297	203/18723	0.0633239	0.0969825	0.0450383	LGALS1	1	Others
TNBC.GO:0007548	GO:0007548	sex differentiation	45350	276/18723	0.0636758	0.157798	0.107827	CITED2/HMGB2	2	TNBC
TNBC.GO:1903829	GO:1903829	positive regulation of cellular protein localization	45350	276/18723	0.0636758	0.157798	0.107827	RACK1/ABHD17A	2	TNBC
TNBC.GO:0030521	GO:0030521	androgen receptor signaling pathway	45319	44/18723	0.0638003	0.157798	0.107827	FOXP1	1	TNBC
TNBC.GO:1903573	GO:1903573	negative regulation of response to endoplasmic reticulum stress	45319	44/18723	0.0638003	0.157798	0.107827	RACK1	1	TNBC
TNBC.GO:0006401	GO:0006401	RNA catabolic process	45350	278/18723	0.0644868	0.15876	0.108484	FUS/DHX36	2	TNBC
TNBC.GO:0031349	GO:0031349	positive regulation of defense response	45350	278/18723	0.0644868	0.15876	0.108484	KLRD1/HMGB2	2	TNBC
TNBC.GO:0002263	GO:0002263	cell activation involved in immune response	45350	279/18723	0.0648936	0.159055	0.108686	FCER1G/FOXP1	2	TNBC
TNBC.GO:0003197	GO:0003197	endocardial cushion development	45319	45/18723	0.0652037	0.159055	0.108686	CITED2	1	TNBC
TNBC.GO:0003254	GO:0003254	regulation of membrane depolarization	45319	45/18723	0.0652037	0.159055	0.108686	RACK1	1	TNBC
TNBC.GO:0048538	GO:0048538	thymus development	45319	45/18723	0.0652037	0.159055	0.108686	CITED2	1	TNBC
Others.GO:0007623	GO:0007623	circadian rhythm	45297	210/18723	0.0654464	0.0990806	0.0460127	CSNK1D	1	Others
Others.GO:0009749	GO:0009749	response to glucose	45297	212/18723	0.066052	0.0990806	0.0460127	LGALS1	1	Others
TNBC.GO:0006195	GO:0006195	purine nucleotide catabolic process	45319	46/18723	0.066605	0.160636	0.109766	PDE4D	1	TNBC
TNBC.GO:0006383	GO:0006383	transcription by RNA polymerase III	45319	46/18723	0.066605	0.160636	0.109766	DHX36	1	TNBC
TNBC.GO:0032924	GO:0032924	activin receptor signaling pathway	45319	46/18723	0.066605	0.160636	0.109766	CITED2	1	TNBC
TNBC.GO:0061028	GO:0061028	establishment of endothelial barrier	45319	46/18723	0.066605	0.160636	0.109766	PDE4D	1	TNBC
TNBC.GO:2000107	GO:2000107	negative regulation of leukocyte apoptotic process	45319	46/18723	0.066605	0.160636	0.109766	FOXP1	1	TNBC
TNBC.GO:0022409	GO:0022409	positive regulation of cell-cell adhesion	45350	284/18723	0.066941	0.160738	0.109835	CITED2/CD44	2	TNBC
Others.GO:0050870	GO:0050870	positive regulation of T cell activation	45297	216/18723	0.0672624	0.0990806	0.0460127	LGALS1	1	Others
Others.GO:0007163	GO:0007163	establishment or maintenance of cell polarity	45297	218/18723	0.0678672	0.0990806	0.0460127	CD3G	1	Others
TNBC.GO:0003044	GO:0003044	regulation of systemic arterial blood pressure mediated by a chemical signal	45319	47/18723	0.0680043	0.160738	0.109835	PDE4D	1	TNBC
TNBC.GO:0009261	GO:0009261	ribonucleotide catabolic process	45319	47/18723	0.0680043	0.160738	0.109835	PDE4D	1	TNBC
TNBC.GO:0019884	GO:0019884	antigen processing and presentation of exogenous antigen	45319	47/18723	0.0680043	0.160738	0.109835	FCER1G	1	TNBC
TNBC.GO:0043618	GO:0043618	regulation of transcription from RNA polymerase II promoter in response to stress	45319	47/18723	0.0680043	0.160738	0.109835	CITED2	1	TNBC
TNBC.GO:0045911	GO:0045911	positive regulation of DNA recombination	45319	47/18723	0.0680043	0.160738	0.109835	FUS	1	TNBC
TNBC.GO:0046677	GO:0046677	response to antibiotic	45319	47/18723	0.0680043	0.160738	0.109835	KDM6B	1	TNBC
TNBC.GO:0050798	GO:0050798	activated T cell proliferation	45319	47/18723	0.0680043	0.160738	0.109835	BTN3A1	1	TNBC
TNBC.GO:0061001	GO:0061001	regulation of dendritic spine morphogenesis	45319	47/18723	0.0680043	0.160738	0.109835	DHX36	1	TNBC
Others.GO:0009746	GO:0009746	response to hexose	45297	219/18723	0.0681694	0.0990806	0.0460127	LGALS1	1	Others
TNBC.GO:0034599	GO:0034599	cellular response to oxidative stress	45350	288/18723	0.0685946	0.161061	0.110057	RACK1/KDM6B	2	TNBC
TNBC.GO:0097193	GO:0097193	intrinsic apoptotic signaling pathway	45350	288/18723	0.0685946	0.161061	0.110057	RACK1/CD44	2	TNBC
TNBC.GO:1903311	GO:1903311	regulation of mRNA metabolic process	45350	288/18723	0.0685946	0.161061	0.110057	FUS/DHX36	2	TNBC
Others.GO:0010810	GO:0010810	regulation of cell-substrate adhesion	45297	221/18723	0.0687736	0.0990806	0.0460127	LGALS1	1	Others
Others.GO:1903050	GO:1903050	regulation of proteolysis involved in cellular protein catabolic process	45297	221/18723	0.0687736	0.0990806	0.0460127	CSNK1D	1	Others
TNBC.GO:0010569	GO:0010569	regulation of double-strand break repair via homologous recombination	45319	48/18723	0.0694016	0.1623	0.110903	FUS	1	TNBC
TNBC.GO:0071103	GO:0071103	DNA conformation change	45350	290/18723	0.0694265	0.1623	0.110903	DHX36/HMGB2	2	TNBC
Others.GO:0016485	GO:0016485	protein processing	45297	225/18723	0.0699811	0.0991398	0.0460402	SEC11C	1	Others
Others.GO:0034284	GO:0034284	response to monosaccharide	45297	225/18723	0.0699811	0.0991398	0.0460402	LGALS1	1	Others
TNBC.GO:0043330	GO:0043330	response to exogenous dsRNA	45319	49/18723	0.0707969	0.163708	0.111865	DHX36	1	TNBC
TNBC.GO:0045778	GO:0045778	positive regulation of ossification	45319	49/18723	0.0707969	0.163708	0.111865	ISG15	1	TNBC
TNBC.GO:0070169	GO:0070169	positive regulation of biomineral tissue development	45319	49/18723	0.0707969	0.163708	0.111865	ISG15	1	TNBC
TNBC.GO:0072091	GO:0072091	regulation of stem cell proliferation	45319	49/18723	0.0707969	0.163708	0.111865	HMGB2	1	TNBC
TNBC.GO:1902041	GO:1902041	regulation of extrinsic apoptotic signaling pathway via death domain receptors	45319	49/18723	0.0707969	0.163708	0.111865	HMGB2	1	TNBC
Others.GO:0045732	GO:0045732	positive regulation of protein catabolic process	45297	231/18723	0.0717898	0.100862	0.0468398	CSNK1D	1	Others
TNBC.GO:0038093	GO:0038093	Fc receptor signaling pathway	45319	50/18723	0.0721902	0.165851	0.113329	FCER1G	1	TNBC
TNBC.GO:0060337	GO:0060337	type I interferon signaling pathway	45319	50/18723	0.0721902	0.165851	0.113329	ISG15	1	TNBC
TNBC.GO:0110151	GO:0110151	positive regulation of biomineralization	45319	50/18723	0.0721902	0.165851	0.113329	ISG15	1	TNBC
TNBC.GO:0060043	GO:0060043	regulation of cardiac muscle cell proliferation	45319	51/18723	0.0735814	0.168683	0.115265	CITED2	1	TNBC
Others.GO:1903039	GO:1903039	positive regulation of leukocyte cell-cell adhesion	45297	239/18723	0.0741969	0.103389	0.0480135	LGALS1	1	Others
TNBC.GO:0002218	GO:0002218	activation of innate immune response	45319	52/18723	0.0749706	0.17004	0.116192	KLRD1	1	TNBC
TNBC.GO:0021545	GO:0021545	cranial nerve development	45319	52/18723	0.0749706	0.17004	0.116192	CITED2	1	TNBC
TNBC.GO:0032206	GO:0032206	positive regulation of telomere maintenance	45319	52/18723	0.0749706	0.17004	0.116192	DHX36	1	TNBC
TNBC.GO:0071357	GO:0071357	cellular response to type I interferon	45319	52/18723	0.0749706	0.17004	0.116192	ISG15	1	TNBC
TNBC.GO:0072523	GO:0072523	purine-containing compound catabolic process	45319	52/18723	0.0749706	0.17004	0.116192	PDE4D	1	TNBC
TNBC.GO:0006310	GO:0006310	DNA recombination	45350	305/18723	0.075773	0.171495	0.117186	FUS/HMGB2	2	TNBC
TNBC.GO:0043620	GO:0043620	regulation of DNA-templated transcription in response to stress	45319	53/18723	0.0763579	0.172088	0.117591	CITED2	1	TNBC
TNBC.GO:1903202	GO:1903202	negative regulation of oxidative stress-induced cell death	45319	53/18723	0.0763579	0.172088	0.117591	RACK1	1	TNBC
TNBC.GO:0002440	GO:0002440	production of molecular mediator of immune response	45350	308/18723	0.0770643	0.172948	0.118179	RSAD2/DHX36	2	TNBC
TNBC.GO:0006909	GO:0006909	phagocytosis	45350	308/18723	0.0770643	0.172948	0.118179	RACK1/FCER1G	2	TNBC
Others.GO:0043122	GO:0043122	regulation of I-kappaB kinase/NF-kappaB signaling	45297	249/18723	0.0771984	0.106697	0.0495497	LGALS1	1	Others
TNBC.GO:0022604	GO:0022604	regulation of cell morphogenesis	45350	309/18723	0.0774963	0.173015	0.118225	CD44/DHX36	2	TNBC
TNBC.GO:0070228	GO:0070228	regulation of lymphocyte apoptotic process	45319	54/18723	0.0777431	0.173015	0.118225	FOXP1	1	TNBC
TNBC.GO:0072698	GO:0072698	protein localization to microtubule cytoskeleton	45319	54/18723	0.0777431	0.173015	0.118225	ABHD17A	1	TNBC
TNBC.GO:1902743	GO:1902743	regulation of lamellipodium organization	45319	54/18723	0.0777431	0.173015	0.118225	CD44	1	TNBC
TNBC.GO:0060326	GO:0060326	cell chemotaxis	45350	310/18723	0.0779291	0.173068	0.118261	FCER1G/HMGB2	2	TNBC
Others.GO:0009743	GO:0009743	response to carbohydrate	45297	253/18723	0.0783968	0.10721	0.0497879	LGALS1	1	Others
TNBC.GO:0019932	GO:0019932	second-messenger-mediated signaling	45350	312/18723	0.0787971	0.174274	0.119085	PDE4D/MCTP2	2	TNBC
Others.GO:1903362	GO:1903362	regulation of cellular protein catabolic process	45297	255/18723	0.0789955	0.10721	0.0497879	CSNK1D	1	Others
TNBC.GO:0006414	GO:0006414	translational elongation	45319	55/18723	0.0791263	0.174274	0.119085	RACK1	1	TNBC
TNBC.GO:0043331	GO:0043331	response to dsRNA	45319	55/18723	0.0791263	0.174274	0.119085	DHX36	1	TNBC
TNBC.GO:0051898	GO:0051898	negative regulation of protein kinase B signaling	45319	55/18723	0.0791263	0.174274	0.119085	RACK1	1	TNBC
Others.GO:0042593	GO:0042593	glucose homeostasis	45297	258/18723	0.0798929	0.10721	0.0497879	LGALS1	1	Others
Others.GO:0033500	GO:0033500	carbohydrate homeostasis	45297	259/18723	0.0801919	0.10721	0.0497879	LGALS1	1	Others
TNBC.GO:0000288	GO:0000288	nuclear-transcribed mRNA catabolic process, deadenylation-dependent decay	45319	56/18723	0.0805075	0.175145	0.11968	DHX36	1	TNBC
TNBC.GO:0001912	GO:0001912	positive regulation of leukocyte mediated cytotoxicity	45319	56/18723	0.0805075	0.175145	0.11968	KLRD1	1	TNBC
TNBC.GO:0002711	GO:0002711	positive regulation of T cell mediated immunity	45319	56/18723	0.0805075	0.175145	0.11968	RSAD2	1	TNBC
TNBC.GO:0002886	GO:0002886	regulation of myeloid leukocyte mediated immunity	45319	56/18723	0.0805075	0.175145	0.11968	DHX36	1	TNBC
TNBC.GO:0043388	GO:0043388	positive regulation of DNA binding	45319	56/18723	0.0805075	0.175145	0.11968	HMGB2	1	TNBC
TNBC.GO:0048255	GO:0048255	mRNA stabilization	45319	56/18723	0.0805075	0.175145	0.11968	FUS	1	TNBC
Others.GO:0090305	GO:0090305	nucleic acid phosphodiester bond hydrolysis	45297	261/18723	0.0807896	0.10721	0.0497879	G3BP1	1	Others
TNBC.GO:0002011	GO:0002011	morphogenesis of an epithelial sheet	45319	57/18723	0.0818867	0.177421	0.121236	CD44	1	TNBC
TNBC.GO:0030219	GO:0030219	megakaryocyte differentiation	45319	57/18723	0.0818867	0.177421	0.121236	HMGB2	1	TNBC
Others.GO:0051607	GO:0051607	defense response to virus	45297	265/18723	0.081984	0.10721	0.0497879	G3BP1	1	Others
Others.GO:0140546	GO:0140546	defense response to symbiont	45297	265/18723	0.081984	0.10721	0.0497879	G3BP1	1	Others
TNBC.GO:0009895	GO:0009895	negative regulation of catabolic process	45350	320/18723	0.0823002	0.177955	0.121601	FUS/DHX36	2	TNBC
TNBC.GO:0034340	GO:0034340	response to type I interferon	45319	58/18723	0.0832639	0.178232	0.12179	ISG15	1	TNBC
TNBC.GO:0044380	GO:0044380	protein localization to cytoskeleton	45319	58/18723	0.0832639	0.178232	0.12179	ABHD17A	1	TNBC
TNBC.GO:0086065	GO:0086065	cell communication involved in cardiac conduction	45319	58/18723	0.0832639	0.178232	0.12179	PDE4D	1	TNBC
TNBC.GO:2000736	GO:2000736	regulation of stem cell differentiation	45319	58/18723	0.0832639	0.178232	0.12179	DHX36	1	TNBC
TNBC.GO:2001244	GO:2001244	positive regulation of intrinsic apoptotic signaling pathway	45319	58/18723	0.0832639	0.178232	0.12179	RACK1	1	TNBC
TNBC.GO:0060562	GO:0060562	epithelial tube morphogenesis	45350	325/18723	0.0845142	0.180451	0.123306	CITED2/FOXP1	2	TNBC
TNBC.GO:0050732	GO:0050732	negative regulation of peptidyl-tyrosine phosphorylation	45319	59/18723	0.0846392	0.180451	0.123306	RACK1	1	TNBC
Others.GO:0002366	GO:0002366	leukocyte activation involved in immune response	45297	275/18723	0.0849645	0.110259	0.051204	LGALS1	1	Others
TNBC.GO:0051235	GO:0051235	maintenance of location	45350	327/18723	0.0854051	0.181563	0.124066	SRGN/PDE4D	2	TNBC
TNBC.GO:0002753	GO:0002753	cytoplasmic pattern recognition receptor signaling pathway	45319	60/18723	0.0860124	0.181563	0.124066	OASL	1	TNBC
TNBC.GO:0006893	GO:0006893	Golgi to plasma membrane transport	45319	60/18723	0.0860124	0.181563	0.124066	RACK1	1	TNBC
TNBC.GO:0060038	GO:0060038	cardiac muscle cell proliferation	45319	60/18723	0.0860124	0.181563	0.124066	CITED2	1	TNBC
TNBC.GO:0061951	GO:0061951	establishment of protein localization to plasma membrane	45319	60/18723	0.0860124	0.181563	0.124066	RACK1	1	TNBC
Others.GO:0002263	GO:0002263	cell activation involved in immune response	45297	279/18723	0.0861545	0.110882	0.0514932	LGALS1	1	Others
Others.GO:0007249	GO:0007249	I-kappaB kinase/NF-kappaB signaling	45297	281/18723	0.086749	0.110882	0.0514932	LGALS1	1	Others
TNBC.GO:0034113	GO:0034113	heterotypic cell-cell adhesion	45319	61/18723	0.0873836	0.181943	0.124326	CD44	1	TNBC
TNBC.GO:0060997	GO:0060997	dendritic spine morphogenesis	45319	61/18723	0.0873836	0.181943	0.124326	DHX36	1	TNBC
TNBC.GO:0060998	GO:0060998	regulation of dendritic spine development	45319	61/18723	0.0873836	0.181943	0.124326	DHX36	1	TNBC
TNBC.GO:1904356	GO:1904356	regulation of telomere maintenance via telomere lengthening	45319	61/18723	0.0873836	0.181943	0.124326	DHX36	1	TNBC
Others.GO:0022409	GO:0022409	positive regulation of cell-cell adhesion	45297	284/18723	0.0876401	0.111185	0.051634	LGALS1	1	Others
TNBC.GO:0019933	GO:0019933	cAMP-mediated signaling	45319	62/18723	0.0887529	0.181943	0.124326	PDE4D	1	TNBC
TNBC.GO:0031124	GO:0031124	mRNA 3'-end processing	45319	62/18723	0.0887529	0.181943	0.124326	DHX36	1	TNBC
TNBC.GO:0032613	GO:0032613	interleukin-10 production	45319	62/18723	0.0887529	0.181943	0.124326	ISG15	1	TNBC
TNBC.GO:0032615	GO:0032615	interleukin-12 production	45319	62/18723	0.0887529	0.181943	0.124326	FOXP1	1	TNBC
TNBC.GO:0032623	GO:0032623	interleukin-2 production	45319	62/18723	0.0887529	0.181943	0.124326	PDE4D	1	TNBC
TNBC.GO:0032653	GO:0032653	regulation of interleukin-10 production	45319	62/18723	0.0887529	0.181943	0.124326	ISG15	1	TNBC
TNBC.GO:0032655	GO:0032655	regulation of interleukin-12 production	45319	62/18723	0.0887529	0.181943	0.124326	FOXP1	1	TNBC
TNBC.GO:0032663	GO:0032663	regulation of interleukin-2 production	45319	62/18723	0.0887529	0.181943	0.124326	PDE4D	1	TNBC
TNBC.GO:0048002	GO:0048002	antigen processing and presentation of peptide antigen	45319	62/18723	0.0887529	0.181943	0.124326	FCER1G	1	TNBC
TNBC.GO:0060135	GO:0060135	maternal process involved in female pregnancy	45319	62/18723	0.0887529	0.181943	0.124326	CITED2	1	TNBC
TNBC.GO:1903078	GO:1903078	positive regulation of protein localization to plasma membrane	45319	62/18723	0.0887529	0.181943	0.124326	RACK1	1	TNBC
Others.GO:0044403	GO:0044403	biological process involved in symbiotic interaction	45297	290/18723	0.0894201	0.111381	0.0517248	LGALS1	1	Others
Others.GO:0071103	GO:0071103	DNA conformation change	45297	290/18723	0.0894201	0.111381	0.0517248	G3BP1	1	Others
TNBC.GO:0062197	GO:0062197	cellular response to chemical stress	45350	337/18723	0.089903	0.182987	0.125039	RACK1/KDM6B	2	TNBC
TNBC.GO:0001947	GO:0001947	heart looping	45319	63/18723	0.0901202	0.182987	0.125039	CITED2	1	TNBC
TNBC.GO:0031343	GO:0031343	positive regulation of cell killing	45319	63/18723	0.0901202	0.182987	0.125039	KLRD1	1	TNBC
TNBC.GO:0050854	GO:0050854	regulation of antigen receptor-mediated signaling pathway	45319	63/18723	0.0901202	0.182987	0.125039	FOXP1	1	TNBC
TNBC.GO:1902373	GO:1902373	negative regulation of mRNA catabolic process	45319	63/18723	0.0901202	0.182987	0.125039	FUS	1	TNBC
Others.GO:0051604	GO:0051604	protein maturation	45297	294/18723	0.0906052	0.111381	0.0517248	SEC11C	1	Others
TNBC.GO:0048545	GO:0048545	response to steroid hormone	45350	339/18723	0.0908111	0.184039	0.125758	FOXP1/HMGB2	2	TNBC
Others.GO:0048193	GO:0048193	Golgi vesicle transport	45297	296/18723	0.0911973	0.111381	0.0517248	CSNK1D	1	Others
TNBC.GO:0001885	GO:0001885	endothelial cell development	45319	64/18723	0.0914855	0.185054	0.126452	PDE4D	1	TNBC
Others.GO:0051258	GO:0051258	protein polymerization	45297	297/18723	0.0914932	0.111381	0.0517248	CSNK1D	1	Others
Others.GO:0048511	GO:0048511	rhythmic process	45297	298/18723	0.0917891	0.111381	0.0517248	CSNK1D	1	Others
TNBC.GO:0001933	GO:0001933	negative regulation of protein phosphorylation	45350	342/18723	0.0921785	0.186047	0.12713	RACK1/PDE4D	2	TNBC
Others.GO:0016050	GO:0016050	vesicle organization	45297	300/18723	0.0923805	0.111381	0.0517248	CSNK1D	1	Others
TNBC.GO:0032496	GO:0032496	response to lipopolysaccharide	45350	343/18723	0.0926357	0.186047	0.12713	FOXP1/HMGB2	2	TNBC
TNBC.GO:0032507	GO:0032507	maintenance of protein location in cell	45319	65/18723	0.0928488	0.186047	0.12713	SRGN	1	TNBC
TNBC.GO:0048645	GO:0048645	animal organ formation	45319	65/18723	0.0928488	0.186047	0.12713	CITED2	1	TNBC
TNBC.GO:1905330	GO:1905330	regulation of morphogenesis of an epithelium	45319	65/18723	0.0928488	0.186047	0.12713	FOXP1	1	TNBC
Others.GO:0007162	GO:0007162	negative regulation of cell adhesion	45297	303/18723	0.093267	0.111658	0.0518534	LGALS1	1	Others
TNBC.GO:0002562	GO:0002562	somatic diversification of immune receptors via germline recombination within a single locus	45319	66/18723	0.0942102	0.186669	0.127555	HMGB2	1	TNBC
TNBC.GO:0006303	GO:0006303	double-strand break repair via nonhomologous end joining	45319	66/18723	0.0942102	0.186669	0.127555	HMGB2	1	TNBC
TNBC.GO:0016444	GO:0016444	somatic cell DNA recombination	45319	66/18723	0.0942102	0.186669	0.127555	HMGB2	1	TNBC
TNBC.GO:0042093	GO:0042093	T-helper cell differentiation	45319	66/18723	0.0942102	0.186669	0.127555	FOXP1	1	TNBC
TNBC.GO:0050766	GO:0050766	positive regulation of phagocytosis	45319	66/18723	0.0942102	0.186669	0.127555	FCER1G	1	TNBC
TNBC.GO:0050918	GO:0050918	positive chemotaxis	45319	66/18723	0.0942102	0.186669	0.127555	HMGB2	1	TNBC
TNBC.GO:0035914	GO:0035914	skeletal muscle cell differentiation	45319	67/18723	0.0955696	0.188313	0.128678	CITED2	1	TNBC
TNBC.GO:0048814	GO:0048814	regulation of dendrite morphogenesis	45319	67/18723	0.0955696	0.188313	0.128678	DHX36	1	TNBC
TNBC.GO:0061371	GO:0061371	determination of heart left/right asymmetry	45319	67/18723	0.0955696	0.188313	0.128678	CITED2	1	TNBC
Others.GO:0018105	GO:0018105	peptidyl-serine phosphorylation	45297	315/18723	0.096806	0.11498	0.0533962	CSNK1D	1	Others
TNBC.GO:0002294	GO:0002294	CD4-positive, alpha-beta T cell differentiation involved in immune response	45319	68/18723	0.096927	0.190284	0.130025	FOXP1	1	TNBC
TNBC.GO:0060411	GO:0060411	cardiac septum morphogenesis	45319	68/18723	0.096927	0.190284	0.130025	CITED2	1	TNBC
Others.GO:0019058	GO:0019058	viral life cycle	45297	317/18723	0.0973947	0.11498	0.0533962	LGALS1	1	Others
TNBC.GO:0002287	GO:0002287	alpha-beta T cell activation involved in immune response	45319	69/18723	0.0982825	0.191184	0.130641	FOXP1	1	TNBC
TNBC.GO:0002293	GO:0002293	alpha-beta T cell differentiation involved in immune response	45319	69/18723	0.0982825	0.191184	0.130641	FOXP1	1	TNBC
TNBC.GO:0003143	GO:0003143	embryonic heart tube morphogenesis	45319	69/18723	0.0982825	0.191184	0.130641	CITED2	1	TNBC
TNBC.GO:0034605	GO:0034605	cellular response to heat	45319	69/18723	0.0982825	0.191184	0.130641	DHX36	1	TNBC
TNBC.GO:1904377	GO:1904377	positive regulation of protein localization to cell periphery	45319	69/18723	0.0982825	0.191184	0.130641	RACK1	1	TNBC
TNBC.GO:0051052	GO:0051052	regulation of DNA metabolic process	45350	359/18723	0.100043	0.194254	0.132738	FUS/DHX36	2	TNBC
Others.GO:0050863	GO:0050863	regulation of T cell activation	45297	329/18723	0.10092	0.117364	0.0545036	LGALS1	1	Others
TNBC.GO:0003281	GO:0003281	ventricular septum development	45319	71/18723	0.100987	0.195608	0.133663	CITED2	1	TNBC
TNBC.GO:0002237	GO:0002237	response to molecule of bacterial origin	45350	363/18723	0.10192	0.195608	0.133663	FOXP1/HMGB2	2	TNBC
TNBC.GO:0051098	GO:0051098	regulation of binding	45350	363/18723	0.10192	0.195608	0.133663	RACK1/HMGB2	2	TNBC
TNBC.GO:0001707	GO:0001707	mesoderm formation	45319	72/18723	0.102337	0.195608	0.133663	KDM6B	1	TNBC
TNBC.GO:0030330	GO:0030330	DNA damage response, signal transduction by p53 class mediator	45319	72/18723	0.102337	0.195608	0.133663	CD44	1	TNBC
TNBC.GO:0050709	GO:0050709	negative regulation of protein secretion	45319	72/18723	0.102337	0.195608	0.133663	RSAD2	1	TNBC
TNBC.GO:0055021	GO:0055021	regulation of cardiac muscle tissue growth	45319	72/18723	0.102337	0.195608	0.133663	CITED2	1	TNBC
TNBC.GO:0070227	GO:0070227	lymphocyte apoptotic process	45319	72/18723	0.102337	0.195608	0.133663	FOXP1	1	TNBC
Others.GO:0042113	GO:0042113	B cell activation	45297	334/18723	0.102386	0.117364	0.0545036	LGALS1	1	Others
TNBC.GO:0050767	GO:0050767	regulation of neurogenesis	45350	364/18723	0.102392	0.195608	0.133663	DHX36/HMGB2	2	TNBC
Others.GO:1903037	GO:1903037	regulation of leukocyte cell-cell adhesion	45297	336/18723	0.102971	0.117364	0.0545036	LGALS1	1	Others
Others.GO:0007265	GO:0007265	Ras protein signal transduction	45297	337/18723	0.103264	0.117364	0.0545036	G3BP1	1	Others
Others.GO:0060271	GO:0060271	cilium assembly	45297	337/18723	0.103264	0.117364	0.0545036	CSNK1D	1	Others
Others.GO:0018209	GO:0018209	peptidyl-serine modification	45297	338/18723	0.103557	0.117364	0.0545036	CSNK1D	1	Others
TNBC.GO:0009166	GO:0009166	nucleotide catabolic process	45319	73/18723	0.103685	0.19632	0.134149	PDE4D	1	TNBC
TNBC.GO:0045739	GO:0045739	positive regulation of DNA repair	45319	73/18723	0.103685	0.19632	0.134149	FUS	1	TNBC
TNBC.GO:0070988	GO:0070988	demethylation	45319	73/18723	0.103685	0.19632	0.134149	KDM6B	1	TNBC
TNBC.GO:0072089	GO:0072089	stem cell proliferation	45319	73/18723	0.103685	0.19632	0.134149	HMGB2	1	TNBC
TNBC.GO:0086003	GO:0086003	cardiac muscle cell contraction	45319	73/18723	0.103685	0.19632	0.134149	PDE4D	1	TNBC
TNBC.GO:0003151	GO:0003151	outflow tract morphogenesis	45319	74/18723	0.10503	0.196425	0.134222	CITED2	1	TNBC
TNBC.GO:0030968	GO:0030968	endoplasmic reticulum unfolded protein response	45319	74/18723	0.10503	0.196425	0.134222	RACK1	1	TNBC
TNBC.GO:0033143	GO:0033143	regulation of intracellular steroid hormone receptor signaling pathway	45319	74/18723	0.10503	0.196425	0.134222	FOXP1	1	TNBC
TNBC.GO:0048332	GO:0048332	mesoderm morphogenesis	45319	74/18723	0.10503	0.196425	0.134222	KDM6B	1	TNBC
TNBC.GO:0048844	GO:0048844	artery morphogenesis	45319	74/18723	0.10503	0.196425	0.134222	CITED2	1	TNBC
TNBC.GO:0051881	GO:0051881	regulation of mitochondrial membrane potential	45319	74/18723	0.10503	0.196425	0.134222	RACK1	1	TNBC
TNBC.GO:1903201	GO:1903201	regulation of oxidative stress-induced cell death	45319	74/18723	0.10503	0.196425	0.134222	RACK1	1	TNBC
TNBC.GO:0034121	GO:0034121	regulation of toll-like receptor signaling pathway	45319	75/18723	0.106374	0.198243	0.135464	RSAD2	1	TNBC
TNBC.GO:0043627	GO:0043627	response to estrogen	45319	75/18723	0.106374	0.198243	0.135464	CITED2	1	TNBC
TNBC.GO:0018108	GO:0018108	peptidyl-tyrosine phosphorylation	45350	375/18723	0.107614	0.199349	0.13622	RACK1/CD44	2	TNBC
TNBC.GO:0014823	GO:0014823	response to activity	45319	76/18723	0.107716	0.199349	0.13622	KDM6B	1	TNBC
TNBC.GO:0014855	GO:0014855	striated muscle cell proliferation	45319	76/18723	0.107716	0.199349	0.13622	CITED2	1	TNBC
TNBC.GO:0072332	GO:0072332	intrinsic apoptotic signaling pathway by p53 class mediator	45319	76/18723	0.107716	0.199349	0.13622	CD44	1	TNBC
TNBC.GO:0018212	GO:0018212	peptidyl-tyrosine modification	45350	378/18723	0.109051	0.200092	0.136727	RACK1/CD44	2	TNBC
TNBC.GO:0002200	GO:0002200	somatic diversification of immune receptors	45319	77/18723	0.109056	0.200092	0.136727	HMGB2	1	TNBC
TNBC.GO:0006367	GO:0006367	transcription initiation from RNA polymerase II promoter	45319	77/18723	0.109056	0.200092	0.136727	DHX36	1	TNBC
TNBC.GO:0021675	GO:0021675	nerve development	45319	77/18723	0.109056	0.200092	0.136727	CITED2	1	TNBC
TNBC.GO:0055117	GO:0055117	regulation of cardiac muscle contraction	45319	77/18723	0.109056	0.200092	0.136727	PDE4D	1	TNBC
TNBC.GO:0006919	GO:0006919	activation of cysteine-type endopeptidase activity involved in apoptotic process	45319	78/18723	0.110394	0.201506	0.137694	RACK1	1	TNBC
TNBC.GO:0035050	GO:0035050	embryonic heart tube development	45319	78/18723	0.110394	0.201506	0.137694	CITED2	1	TNBC
TNBC.GO:0043154	GO:0043154	negative regulation of cysteine-type endopeptidase activity involved in apoptotic process	45319	78/18723	0.110394	0.201506	0.137694	CD44	1	TNBC
Others.GO:0051251	GO:0051251	positive regulation of lymphocyte activation	45297	362/18723	0.110556	0.123641	0.0574186	LGALS1	1	Others
Others.GO:0031589	GO:0031589	cell-substrate adhesion	45297	363/18723	0.110847	0.123641	0.0574186	LGALS1	1	Others
TNBC.GO:0010770	GO:0010770	positive regulation of cell morphogenesis involved in differentiation	45319	79/18723	0.11173	0.202902	0.138648	DHX36	1	TNBC
TNBC.GO:0051279	GO:0051279	regulation of release of sequestered calcium ion into cytosol	45319	79/18723	0.11173	0.202902	0.138648	PDE4D	1	TNBC
TNBC.GO:0060420	GO:0060420	regulation of heart growth	45319	79/18723	0.11173	0.202902	0.138648	CITED2	1	TNBC
TNBC.GO:0014706	GO:0014706	striated muscle tissue development	45350	384/18723	0.111941	0.202941	0.138674	CITED2/KDM6B	2	TNBC
Others.GO:0009615	GO:0009615	response to virus	45297	367/18723	0.112009	0.123641	0.0574186	G3BP1	1	Others
Others.GO:0044782	GO:0044782	cilium organization	45297	368/18723	0.112299	0.123641	0.0574186	CSNK1D	1	Others
TNBC.GO:0042326	GO:0042326	negative regulation of phosphorylation	45350	385/18723	0.112425	0.203243	0.13888	RACK1/PDE4D	2	TNBC
TNBC.GO:0001570	GO:0001570	vasculogenesis	45319	80/18723	0.113064	0.203243	0.13888	CITED2	1	TNBC
TNBC.GO:0007422	GO:0007422	peripheral nervous system development	45319	80/18723	0.113064	0.203243	0.13888	CITED2	1	TNBC
TNBC.GO:0021766	GO:0021766	hippocampus development	45319	80/18723	0.113064	0.203243	0.13888	KDM6B	1	TNBC
TNBC.GO:0032204	GO:0032204	regulation of telomere maintenance	45319	80/18723	0.113064	0.203243	0.13888	DHX36	1	TNBC
Others.GO:0007159	GO:0007159	leukocyte cell-cell adhesion	45297	371/18723	0.113169	0.123641	0.0574186	LGALS1	1	Others
Others.GO:0045862	GO:0045862	positive regulation of proteolysis	45297	372/18723	0.113459	0.123641	0.0574186	CSNK1D	1	Others
TNBC.GO:0001960	GO:0001960	negative regulation of cytokine-mediated signaling pathway	45319	81/18723	0.114396	0.203243	0.13888	ISG15	1	TNBC
TNBC.GO:0008589	GO:0008589	regulation of smoothened signaling pathway	45319	81/18723	0.114396	0.203243	0.13888	RACK1	1	TNBC
TNBC.GO:0010833	GO:0010833	telomere maintenance via telomere lengthening	45319	81/18723	0.114396	0.203243	0.13888	DHX36	1	TNBC
TNBC.GO:0014032	GO:0014032	neural crest cell development	45319	81/18723	0.114396	0.203243	0.13888	CITED2	1	TNBC
TNBC.GO:2000106	GO:2000106	regulation of leukocyte apoptotic process	45319	81/18723	0.114396	0.203243	0.13888	FOXP1	1	TNBC
TNBC.GO:2000243	GO:2000243	positive regulation of reproductive process	45319	81/18723	0.114396	0.203243	0.13888	CITED2	1	TNBC
TNBC.GO:2001021	GO:2001021	negative regulation of response to DNA damage stimulus	45319	81/18723	0.114396	0.203243	0.13888	CD44	1	TNBC
TNBC.GO:0001892	GO:0001892	embryonic placenta development	45319	82/18723	0.115726	0.204245	0.139565	CITED2	1	TNBC
TNBC.GO:0008625	GO:0008625	extrinsic apoptotic signaling pathway via death domain receptors	45319	82/18723	0.115726	0.204245	0.139565	HMGB2	1	TNBC
TNBC.GO:1905897	GO:1905897	regulation of response to endoplasmic reticulum stress	45319	82/18723	0.115726	0.204245	0.139565	RACK1	1	TNBC
TNBC.GO:2001252	GO:2001252	positive regulation of chromosome organization	45319	82/18723	0.115726	0.204245	0.139565	DHX36	1	TNBC
TNBC.GO:0031397	GO:0031397	negative regulation of protein ubiquitination	45319	83/18723	0.117054	0.205568	0.140469	ISG15	1	TNBC
TNBC.GO:0051899	GO:0051899	membrane depolarization	45319	83/18723	0.117054	0.205568	0.140469	RACK1	1	TNBC
TNBC.GO:1901292	GO:1901292	nucleoside phosphate catabolic process	45319	83/18723	0.117054	0.205568	0.140469	PDE4D	1	TNBC
TNBC.GO:0002088	GO:0002088	lens development in camera-type eye	45319	84/18723	0.11838	0.206199	0.1409	CITED2	1	TNBC
TNBC.GO:0032508	GO:0032508	DNA duplex unwinding	45319	84/18723	0.11838	0.206199	0.1409	DHX36	1	TNBC
TNBC.GO:0061157	GO:0061157	mRNA destabilization	45319	84/18723	0.11838	0.206199	0.1409	DHX36	1	TNBC
TNBC.GO:0097061	GO:0097061	dendritic spine organization	45319	84/18723	0.11838	0.206199	0.1409	DHX36	1	TNBC
TNBC.GO:0098586	GO:0098586	cellular response to virus	45319	84/18723	0.11838	0.206199	0.1409	OASL	1	TNBC
Others.GO:0051656	GO:0051656	establishment of organelle localization	45297	390/18723	0.118665	0.127987	0.0594369	CSNK1D	1	Others
Others.GO:0042176	GO:0042176	regulation of protein catabolic process	45297	391/18723	0.118953	0.127987	0.0594369	CSNK1D	1	Others
TNBC.GO:0071277	GO:0071277	cellular response to calcium ion	45319	85/18723	0.119705	0.207754	0.141963	FUS	1	TNBC
TNBC.GO:2000779	GO:2000779	regulation of double-strand break repair	45319	85/18723	0.119705	0.207754	0.141963	FUS	1	TNBC
TNBC.GO:0009798	GO:0009798	axis specification	45319	86/18723	0.121027	0.207754	0.141963	CITED2	1	TNBC
TNBC.GO:0014031	GO:0014031	mesenchymal cell development	45319	86/18723	0.121027	0.207754	0.141963	CITED2	1	TNBC
TNBC.GO:0046928	GO:0046928	regulation of neurotransmitter secretion	45319	86/18723	0.121027	0.207754	0.141963	MCTP2	1	TNBC
TNBC.GO:0048864	GO:0048864	stem cell development	45319	86/18723	0.121027	0.207754	0.141963	CITED2	1	TNBC
TNBC.GO:0060761	GO:0060761	negative regulation of response to cytokine stimulus	45319	86/18723	0.121027	0.207754	0.141963	ISG15	1	TNBC
TNBC.GO:1903510	GO:1903510	mucopolysaccharide metabolic process	45319	86/18723	0.121027	0.207754	0.141963	CD44	1	TNBC
TNBC.GO:2000117	GO:2000117	negative regulation of cysteine-type endopeptidase activity	45319	86/18723	0.121027	0.207754	0.141963	CD44	1	TNBC
TNBC.GO:0060537	GO:0060537	muscle tissue development	45350	403/18723	0.121226	0.207761	0.141968	CITED2/KDM6B	2	TNBC
TNBC.GO:0061014	GO:0061014	positive regulation of mRNA catabolic process	45319	87/18723	0.122348	0.209346	0.143051	DHX36	1	TNBC
TNBC.GO:0001843	GO:0001843	neural tube closure	45319	88/18723	0.123666	0.210589	0.1439	CITED2	1	TNBC
TNBC.GO:0050779	GO:0050779	RNA destabilization	45319	88/18723	0.123666	0.210589	0.1439	DHX36	1	TNBC
TNBC.GO:0050829	GO:0050829	defense response to Gram-negative bacterium	45319	88/18723	0.123666	0.210589	0.1439	HMGB2	1	TNBC
Others.GO:0002696	GO:0002696	positive regulation of leukocyte activation	45297	409/18723	0.124132	0.132719	0.0616344	LGALS1	1	Others
TNBC.GO:0060606	GO:0060606	tube closure	45319	89/18723	0.124983	0.212153	0.144969	CITED2	1	TNBC
TNBC.GO:1900407	GO:1900407	regulation of cellular response to oxidative stress	45319	89/18723	0.124983	0.212153	0.144969	RACK1	1	TNBC
Others.GO:0043161	GO:0043161	proteasome-mediated ubiquitin-dependent protein catabolic process	45297	412/18723	0.124992	0.132804	0.0616738	CSNK1D	1	Others
Others.GO:0016032	GO:0016032	viral process	45297	415/18723	0.125852	0.132887	0.0617124	LGALS1	1	Others
TNBC.GO:0032436	GO:0032436	positive regulation of proteasomal ubiquitin-dependent protein catabolic process	45319	90/18723	0.126298	0.213028	0.145567	RACK1	1	TNBC
TNBC.GO:0034644	GO:0034644	cellular response to UV	45319	90/18723	0.126298	0.213028	0.145567	DHX36	1	TNBC
TNBC.GO:0061097	GO:0061097	regulation of protein tyrosine kinase activity	45319	90/18723	0.126298	0.213028	0.145567	RACK1	1	TNBC
TNBC.GO:0097581	GO:0097581	lamellipodium organization	45319	90/18723	0.126298	0.213028	0.145567	CD44	1	TNBC
Others.GO:0050867	GO:0050867	positive regulation of cell activation	45297	420/18723	0.127284	0.133569	0.0620291	LGALS1	1	Others
TNBC.GO:0002275	GO:0002275	myeloid cell activation involved in immune response	45319	91/18723	0.127611	0.214226	0.146385	FCER1G	1	TNBC
TNBC.GO:0014033	GO:0014033	neural crest cell differentiation	45319	91/18723	0.127611	0.214226	0.146385	CITED2	1	TNBC
TNBC.GO:0019935	GO:0019935	cyclic-nucleotide-mediated signaling	45319	91/18723	0.127611	0.214226	0.146385	PDE4D	1	TNBC
TNBC.GO:1903312	GO:1903312	negative regulation of mRNA metabolic process	45319	92/18723	0.128922	0.216086	0.147656	FUS	1	TNBC
Others.GO:0031331	GO:0031331	positive regulation of cellular catabolic process	45297	427/18723	0.129285	0.134837	0.0626177	CSNK1D	1	Others
TNBC.GO:0060349	GO:0060349	bone morphogenesis	45319	93/18723	0.130231	0.216916	0.148224	CITED2	1	TNBC
TNBC.GO:0106027	GO:0106027	neuron projection organization	45319	93/18723	0.130231	0.216916	0.148224	DHX36	1	TNBC
TNBC.GO:1901019	GO:1901019	regulation of calcium ion transmembrane transporter activity	45319	93/18723	0.130231	0.216916	0.148224	PDE4D	1	TNBC
TNBC.GO:1901796	GO:1901796	regulation of signal transduction by p53 class mediator	45319	93/18723	0.130231	0.216916	0.148224	CD44	1	TNBC
TNBC.GO:0042060	GO:0042060	wound healing	45350	422/18723	0.130701	0.217341	0.148514	FCER1G/CD44	2	TNBC
TNBC.GO:0014020	GO:0014020	primary neural tube formation	45319	94/18723	0.131538	0.217341	0.148514	CITED2	1	TNBC
TNBC.GO:0030316	GO:0030316	osteoclast differentiation	45319	94/18723	0.131538	0.217341	0.148514	FOXP1	1	TNBC
TNBC.GO:0032091	GO:0032091	negative regulation of protein binding	45319	94/18723	0.131538	0.217341	0.148514	RACK1	1	TNBC
TNBC.GO:0045185	GO:0045185	maintenance of protein location	45319	94/18723	0.131538	0.217341	0.148514	SRGN	1	TNBC
TNBC.GO:0048608	GO:0048608	reproductive structure development	45350	424/18723	0.131709	0.217341	0.148514	CITED2/HMGB2	2	TNBC
Others.GO:0045785	GO:0045785	positive regulation of cell adhesion	45297	437/18723	0.132137	0.136971	0.0636088	LGALS1	1	Others
TNBC.GO:0006942	GO:0006942	regulation of striated muscle contraction	45319	95/18723	0.132844	0.217989	0.148957	PDE4D	1	TNBC
TNBC.GO:0036473	GO:0036473	cell death in response to oxidative stress	45319	95/18723	0.132844	0.217989	0.148957	RACK1	1	TNBC
TNBC.GO:1903321	GO:1903321	negative regulation of protein modification by small protein conjugation or removal	45319	95/18723	0.132844	0.217989	0.148957	ISG15	1	TNBC
TNBC.GO:0031331	GO:0031331	positive regulation of cellular catabolic process	45350	427/18723	0.133224	0.217989	0.148957	RACK1/DHX36	2	TNBC
TNBC.GO:0061458	GO:0061458	reproductive system development	45350	427/18723	0.133224	0.217989	0.148957	CITED2/HMGB2	2	TNBC
TNBC.GO:0043254	GO:0043254	regulation of protein-containing complex assembly	45350	428/18723	0.13373	0.217989	0.148957	RACK1/ISG15	2	TNBC
TNBC.GO:0003073	GO:0003073	regulation of systemic arterial blood pressure	45319	96/18723	0.134147	0.217989	0.148957	PDE4D	1	TNBC
TNBC.GO:0010769	GO:0010769	regulation of cell morphogenesis involved in differentiation	45319	96/18723	0.134147	0.217989	0.148957	DHX36	1	TNBC
TNBC.GO:0034620	GO:0034620	cellular response to unfolded protein	45319	96/18723	0.134147	0.217989	0.148957	RACK1	1	TNBC
TNBC.GO:0055017	GO:0055017	cardiac muscle tissue growth	45319	96/18723	0.134147	0.217989	0.148957	CITED2	1	TNBC
Others.GO:0010975	GO:0010975	regulation of neuron projection development	45297	445/18723	0.134413	0.138486	0.0643122	LGALS1	1	Others
Others.GO:0022407	GO:0022407	regulation of cell-cell adhesion	45297	448/18723	0.135265	0.138524	0.0643301	LGALS1	1	Others
TNBC.GO:0035335	GO:0035335	peptidyl-tyrosine dephosphorylation	45319	97/18723	0.135449	0.21877	0.14949	PTPN4	1	TNBC
TNBC.GO:0070252	GO:0070252	actin-mediated cell contraction	45319	97/18723	0.135449	0.21877	0.14949	PDE4D	1	TNBC
TNBC.GO:0120162	GO:0120162	positive regulation of cold-induced thermogenesis	45319	97/18723	0.135449	0.21877	0.14949	KDM6B	1	TNBC
TNBC.GO:2001237	GO:2001237	negative regulation of extrinsic apoptotic signaling pathway	45319	97/18723	0.135449	0.21877	0.14949	HMGB2	1	TNBC
TNBC.GO:0052548	GO:0052548	regulation of endopeptidase activity	45350	432/18723	0.135759	0.218879	0.149565	RACK1/CD44	2	TNBC
TNBC.GO:0032642	GO:0032642	regulation of chemokine production	45319	98/18723	0.136748	0.218879	0.149565	FOXP1	1	TNBC
TNBC.GO:0043473	GO:0043473	pigmentation	45319	98/18723	0.136748	0.218879	0.149565	RACK1	1	TNBC
TNBC.GO:0061337	GO:0061337	cardiac conduction	45319	98/18723	0.136748	0.218879	0.149565	PDE4D	1	TNBC
TNBC.GO:1902882	GO:1902882	regulation of response to oxidative stress	45319	98/18723	0.136748	0.218879	0.149565	RACK1	1	TNBC
TNBC.GO:2001243	GO:2001243	negative regulation of intrinsic apoptotic signaling pathway	45319	98/18723	0.136748	0.218879	0.149565	CD44	1	TNBC
TNBC.GO:0002444	GO:0002444	myeloid leukocyte mediated immunity	45319	99/18723	0.138046	0.219637	0.150083	DHX36	1	TNBC
TNBC.GO:0008630	GO:0008630	intrinsic apoptotic signaling pathway in response to DNA damage	45319	99/18723	0.138046	0.219637	0.150083	CD44	1	TNBC
TNBC.GO:0032602	GO:0032602	chemokine production	45319	99/18723	0.138046	0.219637	0.150083	FOXP1	1	TNBC
TNBC.GO:0060996	GO:0060996	dendritic spine development	45319	99/18723	0.138046	0.219637	0.150083	DHX36	1	TNBC
TNBC.GO:0045785	GO:0045785	positive regulation of cell adhesion	45350	437/18723	0.138305	0.219721	0.15014	CITED2/CD44	2	TNBC
Others.GO:0009410	GO:0009410	response to xenobiotic stimulus	45297	462/18723	0.139232	0.141734	0.0658205	LGALS1	1	Others
TNBC.GO:0050804	GO:0050804	modulation of chemical synaptic transmission	45350	439/18723	0.139326	0.220384	0.150593	SRGN/MCTP2	2	TNBC
TNBC.GO:0051588	GO:0051588	regulation of neurotransmitter transport	45319	100/18723	0.139342	0.220384	0.150593	MCTP2	1	TNBC
TNBC.GO:0060840	GO:0060840	artery development	45319	100/18723	0.139342	0.220384	0.150593	CITED2	1	TNBC
TNBC.GO:0099177	GO:0099177	regulation of trans-synaptic signaling	45350	440/18723	0.139838	0.22084	0.150905	SRGN/MCTP2	2	TNBC
TNBC.GO:0045936	GO:0045936	negative regulation of phosphate metabolic process	45350	441/18723	0.140349	0.22132	0.151233	RACK1/PDE4D	2	TNBC
TNBC.GO:0050830	GO:0050830	defense response to Gram-positive bacterium	45319	101/18723	0.140636	0.221445	0.151318	HMGB2	1	TNBC
Others.GO:0001819	GO:0001819	positive regulation of cytokine production	45297	467/18723	0.140646	0.14232	0.0660929	G3BP1	1	Others
TNBC.GO:0010563	GO:0010563	negative regulation of phosphorus metabolic process	45350	442/18723	0.140862	0.221473	0.151337	RACK1/PDE4D	2	TNBC
TNBC.GO:0051960	GO:0051960	regulation of nervous system development	45350	443/18723	0.141374	0.221952	0.151664	DHX36/HMGB2	2	TNBC
TNBC.GO:0001841	GO:0001841	neural tube formation	45319	102/18723	0.141928	0.222166	0.151811	CITED2	1	TNBC
TNBC.GO:0010522	GO:0010522	regulation of calcium ion transport into cytosol	45319	102/18723	0.141928	0.222166	0.151811	PDE4D	1	TNBC
TNBC.GO:0006979	GO:0006979	response to oxidative stress	45350	446/18723	0.142915	0.222552	0.152075	RACK1/KDM6B	2	TNBC
TNBC.GO:0002027	GO:0002027	regulation of heart rate	45319	103/18723	0.143218	0.222552	0.152075	PDE4D	1	TNBC
TNBC.GO:0003279	GO:0003279	cardiac septum development	45319	103/18723	0.143218	0.222552	0.152075	CITED2	1	TNBC
TNBC.GO:0030593	GO:0030593	neutrophil chemotaxis	45319	103/18723	0.143218	0.222552	0.152075	FCER1G	1	TNBC
TNBC.GO:0050773	GO:0050773	regulation of dendrite development	45319	103/18723	0.143218	0.222552	0.152075	DHX36	1	TNBC
TNBC.GO:0022407	GO:0022407	regulation of cell-cell adhesion	45350	448/18723	0.143944	0.222929	0.152333	CITED2/CD44	2	TNBC
TNBC.GO:0006892	GO:0006892	post-Golgi vesicle-mediated transport	45319	104/18723	0.144507	0.222929	0.152333	RACK1	1	TNBC
TNBC.GO:0048661	GO:0048661	positive regulation of smooth muscle cell proliferation	45319	104/18723	0.144507	0.222929	0.152333	FOXP1	1	TNBC
TNBC.GO:0060419	GO:0060419	heart growth	45319	104/18723	0.144507	0.222929	0.152333	CITED2	1	TNBC
TNBC.GO:1903076	GO:1903076	regulation of protein localization to plasma membrane	45319	104/18723	0.144507	0.222929	0.152333	RACK1	1	TNBC
TNBC.GO:2001022	GO:2001022	positive regulation of response to DNA damage stimulus	45319	105/18723	0.145793	0.224589	0.153467	FUS	1	TNBC
TNBC.GO:0001824	GO:0001824	blastocyst development	45319	106/18723	0.147078	0.22462	0.153488	CITED2	1	TNBC
TNBC.GO:0019882	GO:0019882	antigen processing and presentation	45319	106/18723	0.147078	0.22462	0.153488	FCER1G	1	TNBC
TNBC.GO:0042116	GO:0042116	macrophage activation	45319	106/18723	0.147078	0.22462	0.153488	FOXP1	1	TNBC
TNBC.GO:0046620	GO:0046620	regulation of organ growth	45319	106/18723	0.147078	0.22462	0.153488	CITED2	1	TNBC
TNBC.GO:0071887	GO:0071887	leukocyte apoptotic process	45319	106/18723	0.147078	0.22462	0.153488	FOXP1	1	TNBC
TNBC.GO:1905477	GO:1905477	positive regulation of protein localization to membrane	45319	106/18723	0.147078	0.22462	0.153488	RACK1	1	TNBC
Others.GO:0010498	GO:0010498	proteasomal protein catabolic process	45297	490/18723	0.147122	0.147683	0.0685836	CSNK1D	1	Others
Others.GO:0009896	GO:0009896	positive regulation of catabolic process	45297	492/18723	0.147683	0.147683	0.0685836	CSNK1D	1	Others
TNBC.GO:0000018	GO:0000018	regulation of DNA recombination	45319	107/18723	0.148361	0.224968	0.153726	FUS	1	TNBC
TNBC.GO:0002824	GO:0002824	positive regulation of adaptive immune response based on somatic recombination of immune receptors built from immunoglobulin superfamily domains	45319	107/18723	0.148361	0.224968	0.153726	RSAD2	1	TNBC
TNBC.GO:0007229	GO:0007229	integrin-mediated signaling pathway	45319	107/18723	0.148361	0.224968	0.153726	ISG15	1	TNBC
TNBC.GO:0021761	GO:0021761	limbic system development	45319	107/18723	0.148361	0.224968	0.153726	KDM6B	1	TNBC
TNBC.GO:2000060	GO:2000060	positive regulation of ubiquitin-dependent protein catabolic process	45319	107/18723	0.148361	0.224968	0.153726	RACK1	1	TNBC
TNBC.GO:0033138	GO:0033138	positive regulation of peptidyl-serine phosphorylation	45319	108/18723	0.149642	0.226588	0.154833	CD44	1	TNBC
TNBC.GO:0052547	GO:0052547	regulation of peptidase activity	45350	461/18723	0.150674	0.227828	0.15568	RACK1/CD44	2	TNBC
TNBC.GO:0009408	GO:0009408	response to heat	45319	110/18723	0.152198	0.229157	0.156588	DHX36	1	TNBC
TNBC.GO:0032611	GO:0032611	interleukin-1 beta production	45319	110/18723	0.152198	0.229157	0.156588	FOXP1	1	TNBC
TNBC.GO:0032651	GO:0032651	regulation of interleukin-1 beta production	45319	110/18723	0.152198	0.229157	0.156588	FOXP1	1	TNBC
TNBC.GO:0001938	GO:0001938	positive regulation of endothelial cell proliferation	45319	111/18723	0.153473	0.230751	0.157677	HMGB2	1	TNBC
TNBC.GO:0006417	GO:0006417	regulation of translation	45350	468/18723	0.154325	0.231037	0.157872	RACK1/DHX36	2	TNBC
TNBC.GO:0000956	GO:0000956	nuclear-transcribed mRNA catabolic process	45319	112/18723	0.154747	0.231037	0.157872	DHX36	1	TNBC
TNBC.GO:0002821	GO:0002821	positive regulation of adaptive immune response	45319	112/18723	0.154747	0.231037	0.157872	RSAD2	1	TNBC
TNBC.GO:0035601	GO:0035601	protein deacylation	45319	112/18723	0.154747	0.231037	0.157872	ABHD17A	1	TNBC
TNBC.GO:0048640	GO:0048640	negative regulation of developmental growth	45319	112/18723	0.154747	0.231037	0.157872	CITED2	1	TNBC
TNBC.GO:0051051	GO:0051051	negative regulation of transport	45350	470/18723	0.155372	0.231646	0.158288	RACK1/RSAD2	2	TNBC
TNBC.GO:0031623	GO:0031623	receptor internalization	45319	113/18723	0.156019	0.231961	0.158504	FCER1G	1	TNBC
TNBC.GO:0044344	GO:0044344	cellular response to fibroblast growth factor stimulus	45319	113/18723	0.156019	0.231961	0.158504	CD44	1	TNBC
TNBC.GO:0090100	GO:0090100	positive regulation of transmembrane receptor protein serine/threonine kinase signaling pathway	45319	114/18723	0.157288	0.233198	0.159349	CITED2	1	TNBC
TNBC.GO:1901800	GO:1901800	positive regulation of proteasomal protein catabolic process	45319	114/18723	0.157288	0.233198	0.159349	RACK1	1	TNBC
TNBC.GO:0051209	GO:0051209	release of sequestered calcium ion into cytosol	45319	115/18723	0.158556	0.234751	0.160411	PDE4D	1	TNBC
TNBC.GO:0030518	GO:0030518	intracellular steroid hormone receptor signaling pathway	45319	116/18723	0.159822	0.234994	0.160577	FOXP1	1	TNBC
TNBC.GO:0031123	GO:0031123	RNA 3'-end processing	45319	116/18723	0.159822	0.234994	0.160577	DHX36	1	TNBC
TNBC.GO:0035967	GO:0035967	cellular response to topologically incorrect protein	45319	116/18723	0.159822	0.234994	0.160577	RACK1	1	TNBC
TNBC.GO:0051283	GO:0051283	negative regulation of sequestering of calcium ion	45319	116/18723	0.159822	0.234994	0.160577	PDE4D	1	TNBC
TNBC.GO:0098732	GO:0098732	macromolecule deacylation	45319	116/18723	0.159822	0.234994	0.160577	ABHD17A	1	TNBC
TNBC.GO:1903828	GO:1903828	negative regulation of cellular protein localization	45319	117/18723	0.161087	0.236527	0.161624	ABHD17A	1	TNBC
TNBC.GO:0051101	GO:0051101	regulation of DNA binding	45319	118/18723	0.162349	0.2374	0.16222	HMGB2	1	TNBC
TNBC.GO:0051282	GO:0051282	regulation of sequestering of calcium ion	45319	118/18723	0.162349	0.2374	0.16222	PDE4D	1	TNBC
TNBC.GO:1903313	GO:1903313	positive regulation of mRNA metabolic process	45319	118/18723	0.162349	0.2374	0.16222	DHX36	1	TNBC
TNBC.GO:0002761	GO:0002761	regulation of myeloid leukocyte differentiation	45319	120/18723	0.164869	0.240096	0.164063	FOXP1	1	TNBC
TNBC.GO:0048593	GO:0048593	camera-type eye morphogenesis	45319	120/18723	0.164869	0.240096	0.164063	CITED2	1	TNBC
TNBC.GO:0071774	GO:0071774	response to fibroblast growth factor	45319	120/18723	0.164869	0.240096	0.164063	CD44	1	TNBC
TNBC.GO:0001704	GO:0001704	formation of primary germ layer	45319	121/18723	0.166126	0.240611	0.164415	KDM6B	1	TNBC
TNBC.GO:0001838	GO:0001838	embryonic epithelial tube formation	45319	121/18723	0.166126	0.240611	0.164415	CITED2	1	TNBC
TNBC.GO:0002224	GO:0002224	toll-like receptor signaling pathway	45319	121/18723	0.166126	0.240611	0.164415	RSAD2	1	TNBC
TNBC.GO:0003206	GO:0003206	cardiac chamber morphogenesis	45319	121/18723	0.166126	0.240611	0.164415	CITED2	1	TNBC
TNBC.GO:0009896	GO:0009896	positive regulation of catabolic process	45350	492/18723	0.166978	0.241445	0.164985	RACK1/DHX36	2	TNBC
TNBC.GO:0051208	GO:0051208	sequestering of calcium ion	45319	122/18723	0.167381	0.241445	0.164985	PDE4D	1	TNBC
TNBC.GO:1990266	GO:1990266	neutrophil migration	45319	122/18723	0.167381	0.241445	0.164985	FCER1G	1	TNBC
TNBC.GO:0003231	GO:0003231	cardiac ventricle development	45319	123/18723	0.168634	0.24227	0.165548	CITED2	1	TNBC
TNBC.GO:0030168	GO:0030168	platelet activation	45319	123/18723	0.168634	0.24227	0.165548	FCER1G	1	TNBC
TNBC.GO:0071482	GO:0071482	cellular response to light stimulus	45319	123/18723	0.168634	0.24227	0.165548	DHX36	1	TNBC
TNBC.GO:0007368	GO:0007368	determination of left/right symmetry	45319	124/18723	0.169886	0.243739	0.166552	CITED2	1	TNBC
TNBC.GO:0055007	GO:0055007	cardiac muscle cell differentiation	45319	125/18723	0.171135	0.243891	0.166656	KDM6B	1	TNBC
TNBC.GO:0070585	GO:0070585	protein localization to mitochondrion	45319	125/18723	0.171135	0.243891	0.166656	ISG15	1	TNBC
TNBC.GO:0071621	GO:0071621	granulocyte chemotaxis	45319	125/18723	0.171135	0.243891	0.166656	FCER1G	1	TNBC
TNBC.GO:1904375	GO:1904375	regulation of protein localization to cell periphery	45319	125/18723	0.171135	0.243891	0.166656	RACK1	1	TNBC
TNBC.GO:2000027	GO:2000027	regulation of animal organ morphogenesis	45319	125/18723	0.171135	0.243891	0.166656	CITED2	1	TNBC
TNBC.GO:2001235	GO:2001235	positive regulation of apoptotic signaling pathway	45319	126/18723	0.172383	0.245341	0.167647	RACK1	1	TNBC
TNBC.GO:0030048	GO:0030048	actin filament-based movement	45319	127/18723	0.173629	0.246129	0.168185	PDE4D	1	TNBC
TNBC.GO:0035270	GO:0035270	endocrine system development	45319	127/18723	0.173629	0.246129	0.168185	CITED2	1	TNBC
TNBC.GO:0051224	GO:0051224	negative regulation of protein transport	45319	127/18723	0.173629	0.246129	0.168185	RSAD2	1	TNBC
TNBC.GO:0017015	GO:0017015	regulation of transforming growth factor beta receptor signaling pathway	45319	128/18723	0.174874	0.246908	0.168717	CITED2	1	TNBC
TNBC.GO:0032612	GO:0032612	interleukin-1 production	45319	128/18723	0.174874	0.246908	0.168717	FOXP1	1	TNBC
TNBC.GO:0032652	GO:0032652	regulation of interleukin-1 production	45319	128/18723	0.174874	0.246908	0.168717	FOXP1	1	TNBC
TNBC.GO:0006334	GO:0006334	nucleosome assembly	45319	129/18723	0.176116	0.248005	0.169467	HMGB2	1	TNBC
TNBC.GO:0043280	GO:0043280	positive regulation of cysteine-type endopeptidase activity involved in apoptotic process	45319	129/18723	0.176116	0.248005	0.169467	RACK1	1	TNBC
TNBC.GO:0006282	GO:0006282	regulation of DNA repair	45319	130/18723	0.177357	0.249094	0.170211	FUS	1	TNBC
TNBC.GO:0006352	GO:0006352	DNA-templated transcription, initiation	45319	130/18723	0.177357	0.249094	0.170211	DHX36	1	TNBC
TNBC.GO:0000723	GO:0000723	telomere maintenance	45319	131/18723	0.178596	0.249519	0.170502	DHX36	1	TNBC
TNBC.GO:0050853	GO:0050853	B cell receptor signaling pathway	45319	131/18723	0.178596	0.249519	0.170502	FOXP1	1	TNBC
TNBC.GO:1903844	GO:1903844	regulation of cellular response to transforming growth factor beta stimulus	45319	131/18723	0.178596	0.249519	0.170502	CITED2	1	TNBC
TNBC.GO:1904950	GO:1904950	negative regulation of establishment of protein localization	45319	131/18723	0.178596	0.249519	0.170502	RSAD2	1	TNBC
TNBC.GO:0007569	GO:0007569	cell aging	45319	132/18723	0.179833	0.25059	0.171234	CITED2	1	TNBC
TNBC.GO:0072175	GO:0072175	epithelial tube formation	45319	132/18723	0.179833	0.25059	0.171234	CITED2	1	TNBC
TNBC.GO:0006997	GO:0006997	nucleus organization	45319	133/18723	0.181068	0.250999	0.171513	HMGB2	1	TNBC
TNBC.GO:0009855	GO:0009855	determination of bilateral symmetry	45319	133/18723	0.181068	0.250999	0.171513	CITED2	1	TNBC
TNBC.GO:0010595	GO:0010595	positive regulation of endothelial cell migration	45319	133/18723	0.181068	0.250999	0.171513	FOXP1	1	TNBC
TNBC.GO:1903052	GO:1903052	positive regulation of proteolysis involved in cellular protein catabolic process	45319	133/18723	0.181068	0.250999	0.171513	RACK1	1	TNBC
TNBC.GO:0009799	GO:0009799	specification of symmetry	45319	134/18723	0.182301	0.252054	0.172234	CITED2	1	TNBC
TNBC.GO:0032434	GO:0032434	regulation of proteasomal ubiquitin-dependent protein catabolic process	45319	134/18723	0.182301	0.252054	0.172234	RACK1	1	TNBC
TNBC.GO:0042157	GO:0042157	lipoprotein metabolic process	45319	135/18723	0.183533	0.253428	0.173173	ABHD17A	1	TNBC
TNBC.GO:0043401	GO:0043401	steroid hormone mediated signaling pathway	45319	136/18723	0.184763	0.254138	0.173658	FOXP1	1	TNBC
TNBC.GO:0045727	GO:0045727	positive regulation of translation	45319	136/18723	0.184763	0.254138	0.173658	DHX36	1	TNBC
TNBC.GO:0098876	GO:0098876	vesicle-mediated transport to the plasma membrane	45319	136/18723	0.184763	0.254138	0.173658	RACK1	1	TNBC
TNBC.GO:0006986	GO:0006986	response to unfolded protein	45319	137/18723	0.185991	0.254841	0.174139	RACK1	1	TNBC
TNBC.GO:0050684	GO:0050684	regulation of mRNA processing	45319	137/18723	0.185991	0.254841	0.174139	DHX36	1	TNBC
TNBC.GO:0060048	GO:0060048	cardiac muscle contraction	45319	137/18723	0.185991	0.254841	0.174139	PDE4D	1	TNBC
TNBC.GO:0000724	GO:0000724	double-strand break repair via homologous recombination	45319	138/18723	0.187217	0.255864	0.174837	FUS	1	TNBC
TNBC.GO:0007224	GO:0007224	smoothened signaling pathway	45319	138/18723	0.187217	0.255864	0.174837	RACK1	1	TNBC
TNBC.GO:0000725	GO:0000725	recombinational repair	45319	140/18723	0.189665	0.258876	0.176896	FUS	1	TNBC
TNBC.GO:0097553	GO:0097553	calcium ion transmembrane import into cytosol	45319	142/18723	0.192105	0.261872	0.178943	PDE4D	1	TNBC
TNBC.GO:0030010	GO:0030010	establishment of cell polarity	45319	143/18723	0.193322	0.263195	0.179847	RACK1	1	TNBC
TNBC.GO:0001890	GO:0001890	placenta development	45319	144/18723	0.194538	0.263839	0.180287	CITED2	1	TNBC
TNBC.GO:0106106	GO:0106106	cold-induced thermogenesis	45319	144/18723	0.194538	0.263839	0.180287	KDM6B	1	TNBC
TNBC.GO:0120161	GO:0120161	regulation of cold-induced thermogenesis	45319	144/18723	0.194538	0.263839	0.180287	KDM6B	1	TNBC
TNBC.GO:0007269	GO:0007269	neurotransmitter secretion	45319	145/18723	0.195752	0.264811	0.180951	MCTP2	1	TNBC
TNBC.GO:0099643	GO:0099643	signal release from synapse	45319	145/18723	0.195752	0.264811	0.180951	MCTP2	1	TNBC
TNBC.GO:0007189	GO:0007189	adenylate cyclase-activating G protein-coupled receptor signaling pathway	45319	146/18723	0.196964	0.265777	0.181611	PDE4D	1	TNBC
TNBC.GO:0048813	GO:0048813	dendrite morphogenesis	45319	146/18723	0.196964	0.265777	0.181611	DHX36	1	TNBC
TNBC.GO:0001889	GO:0001889	liver development	45319	147/18723	0.198174	0.266344	0.181998	CITED2	1	TNBC
TNBC.GO:0016331	GO:0016331	morphogenesis of embryonic epithelium	45319	147/18723	0.198174	0.266344	0.181998	CITED2	1	TNBC
TNBC.GO:1903531	GO:1903531	negative regulation of secretion by cell	45319	147/18723	0.198174	0.266344	0.181998	RSAD2	1	TNBC
TNBC.GO:0002181	GO:0002181	cytoplasmic translation	45319	148/18723	0.199383	0.266344	0.181998	DHX36	1	TNBC
TNBC.GO:0035148	GO:0035148	tube formation	45319	148/18723	0.199383	0.266344	0.181998	CITED2	1	TNBC
TNBC.GO:0043484	GO:0043484	regulation of RNA splicing	45319	148/18723	0.199383	0.266344	0.181998	FUS	1	TNBC
TNBC.GO:0097530	GO:0097530	granulocyte migration	45319	148/18723	0.199383	0.266344	0.181998	FCER1G	1	TNBC
TNBC.GO:2001056	GO:2001056	positive regulation of cysteine-type endopeptidase activity	45319	148/18723	0.199383	0.266344	0.181998	RACK1	1	TNBC
TNBC.GO:0009411	GO:0009411	response to UV	45319	149/18723	0.20059	0.267286	0.182642	DHX36	1	TNBC
TNBC.GO:0051592	GO:0051592	response to calcium ion	45319	149/18723	0.20059	0.267286	0.182642	FUS	1	TNBC
TNBC.GO:0001959	GO:0001959	regulation of cytokine-mediated signaling pathway	45319	150/18723	0.201795	0.268149	0.183232	ISG15	1	TNBC
TNBC.GO:0061008	GO:0061008	hepaticobiliary system development	45319	150/18723	0.201795	0.268149	0.183232	CITED2	1	TNBC
TNBC.GO:0031497	GO:0031497	chromatin assembly	45319	151/18723	0.202998	0.268149	0.183232	HMGB2	1	TNBC
TNBC.GO:0048592	GO:0048592	eye morphogenesis	45319	151/18723	0.202998	0.268149	0.183232	CITED2	1	TNBC
TNBC.GO:0071333	GO:0071333	cellular response to glucose stimulus	45319	151/18723	0.202998	0.268149	0.183232	RACK1	1	TNBC
TNBC.GO:0071456	GO:0071456	cellular response to hypoxia	45319	151/18723	0.202998	0.268149	0.183232	CITED2	1	TNBC
TNBC.GO:2001236	GO:2001236	regulation of extrinsic apoptotic signaling pathway	45319	151/18723	0.202998	0.268149	0.183232	HMGB2	1	TNBC
TNBC.GO:0021915	GO:0021915	neural tube development	45319	152/18723	0.2042	0.269402	0.184088	CITED2	1	TNBC
TNBC.GO:0071331	GO:0071331	cellular response to hexose stimulus	45319	153/18723	0.2054	0.27065	0.184941	RACK1	1	TNBC
TNBC.GO:0071326	GO:0071326	cellular response to monosaccharide stimulus	45319	154/18723	0.206598	0.271893	0.18579	RACK1	1	TNBC
TNBC.GO:0007519	GO:0007519	skeletal muscle tissue development	45319	155/18723	0.207794	0.272458	0.186177	CITED2	1	TNBC
TNBC.GO:0046434	GO:0046434	organophosphate catabolic process	45319	155/18723	0.207794	0.272458	0.186177	PDE4D	1	TNBC
TNBC.GO:1903364	GO:1903364	positive regulation of cellular protein catabolic process	45319	155/18723	0.207794	0.272458	0.186177	RACK1	1	TNBC
TNBC.GO:1990845	GO:1990845	adaptive thermogenesis	45319	157/18723	0.210182	0.27525	0.188084	KDM6B	1	TNBC
TNBC.GO:0032200	GO:0032200	telomere organization	45319	159/18723	0.212562	0.277346	0.189516	DHX36	1	TNBC
TNBC.GO:0035966	GO:0035966	response to topologically incorrect protein	45319	159/18723	0.212562	0.277346	0.189516	RACK1	1	TNBC
TNBC.GO:1903169	GO:1903169	regulation of calcium ion transmembrane transport	45319	159/18723	0.212562	0.277346	0.189516	PDE4D	1	TNBC
TNBC.GO:0035637	GO:0035637	multicellular organismal signaling	45319	160/18723	0.21375	0.278214	0.19011	PDE4D	1	TNBC
TNBC.GO:0060402	GO:0060402	calcium ion transport into cytosol	45319	160/18723	0.21375	0.278214	0.19011	PDE4D	1	TNBC
TNBC.GO:0003205	GO:0003205	cardiac chamber development	45319	161/18723	0.214936	0.279076	0.190699	CITED2	1	TNBC
TNBC.GO:0036294	GO:0036294	cellular response to decreased oxygen levels	45319	161/18723	0.214936	0.279076	0.190699	CITED2	1	TNBC
TNBC.GO:0034250	GO:0034250	positive regulation of cellular amide metabolic process	45319	162/18723	0.21612	0.279592	0.191051	DHX36	1	TNBC
TNBC.GO:0051100	GO:0051100	negative regulation of binding	45319	162/18723	0.21612	0.279592	0.191051	RACK1	1	TNBC
TNBC.GO:0060759	GO:0060759	regulation of response to cytokine stimulus	45319	162/18723	0.21612	0.279592	0.191051	ISG15	1	TNBC
TNBC.GO:0010976	GO:0010976	positive regulation of neuron projection development	45319	163/18723	0.217303	0.280102	0.1914	DHX36	1	TNBC
TNBC.GO:0071322	GO:0071322	cellular response to carbohydrate stimulus	45319	163/18723	0.217303	0.280102	0.1914	RACK1	1	TNBC
TNBC.GO:0072331	GO:0072331	signal transduction by p53 class mediator	45319	163/18723	0.217303	0.280102	0.1914	CD44	1	TNBC
TNBC.GO:2000058	GO:2000058	regulation of ubiquitin-dependent protein catabolic process	45319	164/18723	0.218483	0.281284	0.192208	RACK1	1	TNBC
TNBC.GO:0007286	GO:0007286	spermatid development	45319	165/18723	0.219662	0.282461	0.193012	HMGB2	1	TNBC
TNBC.GO:0043112	GO:0043112	receptor metabolic process	45319	166/18723	0.22084	0.283292	0.193579	FCER1G	1	TNBC
TNBC.GO:0060538	GO:0060538	skeletal muscle organ development	45319	166/18723	0.22084	0.283292	0.193579	CITED2	1	TNBC
TNBC.GO:2000241	GO:2000241	regulation of reproductive process	45319	168/18723	0.223189	0.285961	0.195404	CITED2	1	TNBC
TNBC.GO:0006937	GO:0006937	regulation of muscle contraction	45319	169/18723	0.224362	0.286774	0.195959	PDE4D	1	TNBC
TNBC.GO:0021543	GO:0021543	pallium development	45319	169/18723	0.224362	0.286774	0.195959	KDM6B	1	TNBC
TNBC.GO:0030178	GO:0030178	negative regulation of Wnt signaling pathway	45319	170/18723	0.225532	0.287925	0.196745	RACK1	1	TNBC
TNBC.GO:0051048	GO:0051048	negative regulation of secretion	45319	171/18723	0.226701	0.289071	0.197528	RSAD2	1	TNBC
TNBC.GO:0001678	GO:0001678	cellular glucose homeostasis	45319	172/18723	0.227868	0.28952	0.197835	RACK1	1	TNBC
TNBC.GO:0042770	GO:0042770	signal transduction in response to DNA damage	45319	172/18723	0.227868	0.28952	0.197835	CD44	1	TNBC
TNBC.GO:0048515	GO:0048515	spermatid differentiation	45319	172/18723	0.227868	0.28952	0.197835	HMGB2	1	TNBC
TNBC.GO:0010469	GO:0010469	regulation of signaling receptor activity	45319	173/18723	0.229034	0.290309	0.198374	PDE4D	1	TNBC
TNBC.GO:0051099	GO:0051099	positive regulation of binding	45319	173/18723	0.229034	0.290309	0.198374	HMGB2	1	TNBC
TNBC.GO:0001659	GO:0001659	temperature homeostasis	45319	174/18723	0.230197	0.291437	0.199146	KDM6B	1	TNBC
TNBC.GO:1905475	GO:1905475	regulation of protein localization to membrane	45319	175/18723	0.231359	0.292561	0.199913	RACK1	1	TNBC
TNBC.GO:0010634	GO:0010634	positive regulation of epithelial cell migration	45319	176/18723	0.23252	0.29368	0.200678	FOXP1	1	TNBC
[truncated: 222 more rows]

## Sheet: NK_FCGR3A_KEGG
S2E Table. KEGG analysis result of gene signatures of NK_FCGR3A cell in TNBC and non-TNBC
[truncated: 60 more rows]

## Sheet: NK_ISG15_GO
S2F Table. GO analysis result of gene signatures of NK_ISG15 cell in TNBC and non-TNBC
[truncated: 1,975 more rows]

[truncated: 1 more sheets: NK_ISG15_KEGG]
